# Supplementary material for: Target-directed microRNA degradation regulates developmental microRNA expression and embryonic growth in mammals
Source: bioRxiv. 2023 Jun 26:2023.06.26.546601. Preprint. [Version 1] doi: 10.1101/2023.06.26.546601 (PMC10327180; doi:10.1101/2023.06.26.546601)
Supplement: Supplement 2 [file media-2.xlsx]

## Sheet: Legend
Table S1. Small RNA sequencing of tissues from Zswim8+/+ and Zswim8‒/‒ E18.5 mice
Column Headers
miRNA	miRNA name
logFC	log2 fold change (KO/WT)
logCPM	log2 average CPM of miRNA across samples
PValue	EdgeR calculated P value of significance of fold change
FDR	EdgeR calculated false discovery rate of fold change
Zswim8+/+ and Zswim8‒/‒ replicates	Counts per million (CPM) for each miRNA in each dataset

## Sheet: Brain
miRNA	logFC	logCPM	PValue	FDR	Zswim8+/+ Brain, rep1	Zswim8+/+ Brain, rep2	Zswim8+/+ Brain, rep3	Zswim8‒/‒ Brain, rep1	Zswim8‒/‒ Brain, rep2	Zswim8‒/‒ Brain, rep3
mmu-miR-485-3p	4.18893	10.6112	3.09e-39	4.75e-36	175.697	245.637	98.7229	2896.13	2229.96	3516.67
mmu-miR-450b-5p	3.36786	5.87074	2.36e-36	1.81e-33	12.5455	11.3983	8.18755	104.081	104.207	104.134
mmu-miR-154-3p	3.29169	12.5919	2.15e-31	1.1e-28	1103.94	1223.5	1131.06	12290.7	9095.47	11193.1
mmu-miR-335-3p	3.1565	11.2427	3.01e-31	1.16e-28	522.869	570.798	415.361	4548.01	3263.19	4862.68
mmu-miR-431-5p	2.5978	11.1392	2.04e-22	6.26e-20	623.594	609.057	679.33	3450.93	4082.86	3852.76
mmu-miR-543-3p	2.40041	11.9086	4.43e-22	1.14e-19	1367.15	1216.88	1148.15	6509.36	5741.95	6629.73
mmu-miR-3544-5p	3.69314	2.0157	2.3e-19	5.06e-17	0.72378	0.44179	0.55108	8.86314	6.98821	5.67647
mmu-miR-672-5p	2.42317	11.2613	1.95e-17	3.76e-15	691.086	730.639	863.865	3798.63	4654.46	3727.48
mmu-miR-341-3p	2.12483	9.07034	8.15e-15	1.39e-12	195.902	183.698	217.836	837.282	941.251	790.106
mmu-miR-409-3p	1.98929	10.3981	3.67e-13	5.15e-11	560.505	469.892	588.086	2011.12	2421.72	1910.33
mmu-miR-7a-5p	1.90271	15.0387	3.69e-13	5.15e-11	14675.1	12922.6	14942	46454.9	61418.8	48781.7
mmu-miR-758-3p	1.68433	7.40791	2.14e-12	2.74e-10	89.9293	99.3153	62.3513	210.276	314.572	241.25
mmu-miR-665-3p	1.88273	8.88451	6.95e-12	8.21e-10	265.325	277.623	108.564	580.169	869.93	749.392
mmu-miR-503-5p	1.715	9.85186	1.18e-11	1.3e-09	491.083	396.466	420.478	1434.04	1274.42	1429.1
mmu-miR-376b-3p	1.72188	11.1589	2.4e-11	2.46e-09	1392.55	1394.65	626.741	2719.03	3629.25	4002.3
mmu-miR-495-3p	1.51483	10.8418	2.72e-11	2.62e-09	1210.16	1032.21	732.313	2465.98	2549.36	2957.64
mmu-miR-1247-5p	1.64971	5.48229	1.66e-10	1.5e-08	25.5131	27.3912	15.1155	62.2046	62.9967	73.2069
mmu-miR-92a-3p	1.52862	13.6302	1.21e-09	1.03e-07	6215.8	6917.26	6552.08	19043.5	17183.5	18796
mmu-miR-29b-3p	1.73146	7.12108	1.87e-08	1.51e-06	88.6024	91.8931	29.7586	174.335	251.062	206.8
mmu-miR-7b-5p	1.44891	11.9008	3.44e-08	2.64e-06	2159.03	1814.18	2164.03	4869.11	6595.64	5054.31
mmu-miR-673-5p	1.30789	7.71069	6.9e-08	5.05e-06	124.731	132.892	110.689	273.212	270.999	329.627
mmu-miR-322-5p	1.04874	10.5111	4.2e-06	0.000293366	1066.85	1041.66	822.061	1842.23	1773.57	2143.45
mmu-miR-6936-3p	1.54008	1.11414	2.49e-05	0.00166651	1.08567	1.32538	0.86599	2.52071	4.21348	2.34888
mmu-miR-6938-3p	2.47477	-0.88333	3.2e-05	0.00204716	0.12063	0.17672	0.07873	0.65051	0.71937	0.68509
mmu-miR-149-5p	1.28728	10.2537	9.26e-05	0.00569601	852.851	1122.77	337.658	1122.85	2433.34	1613.19
mmu-miR-1298-5p	0.856182	9.81894	0.000110656	0.00654147	733.186	717.208	538.252	1166.19	1160.04	1080.78
mmu-miR-7664-5p	-3.44196	-1.24641	0.000141649	0.00806348	0.60315	0.53015	0.23618	NA	0.10277	NA
mmu-miR-1249-5p	-2.09601	0.385185	0.000198322	0.0108864	1.14598	3.44599	1.1809	0.40657	0.51384	0.29361
mmu-miR-448-3p	0.792574	7.57721	0.000420307	0.0222763	160.799	156.13	115.885	227.839	238.524	243.305
mmu-miR-760-5p	-1.55452	0.557859	0.000633679	0.0316024	2.11102	2.82748	1.10217	0.48788	0.3083	1.07657
mmu-miR-29c-3p	0.74969	9.72151	0.000638364	0.0316024	748.446	725.867	490.702	1043.09	1024.39	1031.94
mmu-miR-7033-5p	1.52439	-0.0590717	0.000657955	0.0316024	0.48252	0.53015	0.31491	1.46364	0.92491	1.17444
mmu-miR-369-3p	1.00243	12.6392	0.000729759	0.0339891	3825.04	3543.89	5071.71	8081.15	8121.12	8732.37
mmu-miR-488-5p	-1.09772	2.12519	0.000953301	0.0423308	6.09179	8.39408	3.54269	2.52071	2.26089	2.93611
mmu-miR-344i	1.50495	0.121972	0.000963942	0.0423308	0.84441	0.61851	0.07873	1.05707	1.64429	1.56592
mmu-miR-10a-5p	-0.779949	9.97188	0.00118815	0.0507275	1560.7	1465.08	952.196	605.214	978.966	607.285
mmu-miR-92b-3p	0.741071	11.0962	0.00139668	0.0580187	1714.57	2132.54	1269.38	2679.59	2409.29	2916.73
mmu-miR-744-5p	0.711998	10.4554	0.00146412	0.0592199	1176.2	1384.76	781.911	1502.1	1759.28	1865.9
mmu-miR-1197-5p	-2.9875	-1.00465	0.00253286	0.096898	0.24126	1.32538	0.31491	0.08131	0.10277	NA
mmu-miR-652-5p	0.839157	3.13669	0.00254092	0.096898	7.29808	7.42214	4.72358	9.43233	11.51	11.8423
mmu-miR-671-3p	0.757355	5.23365	0.00258479	0.096898	29.6749	36.4038	21.1774	44.6409	45.5262	47.9564
mmu-miR-29a-3p	0.649688	9.63529	0.00280403	0.102614	705.2	706.163	508.573	899.324	963.448	987.021
mmu-miR-3535	-1.06087	2.39285	0.00317274	0.111711	7.29808	11.0449	3.62141	3.65909	2.8775	2.93611
mmu-miR-503-3p	0.925347	2.52322	0.00324625	0.111711	4.46329	4.24122	3.30651	4.87879	8.11866	8.90619
mmu-miR-544-3p	0.740831	7.84675	0.00327065	0.111711	201.632	230.97	114.153	241.581	372.02	238.999
mmu-miR-205-3p	4.06968	-2.1054	0.00488389	0.163186	NA	NA	NA	NA	0.20554	0.29361
mmu-miR-7053-3p	2.26936	-1.42463	0.00561909	0.183756	NA	0.26508	NA	0.32525	0.3083	0.48935
mmu-miR-106a-5p	0.742775	4.99338	0.00604041	0.193419	30.0971	25.0055	18.8156	43.3399	32.5774	39.6374
mmu-miR-449c-5p	-0.760395	5.20579	0.00636722	0.199723	62.4258	57.3449	27.8692	27.0773	31.3442	21.6293
mmu-miR-344h-3p	-1.60493	-0.234401	0.00675008	0.204945	1.50787	1.32538	0.31491	0.40657	0.41107	0.09787
mmu-miR-411-3p	0.812729	8.82827	0.00682163	0.204945	336.677	336.735	324.353	663.19	367.909	643.986
mmu-miR-33-5p	1.05072	8.13263	0.00700322	0.204945	277.207	273.205	58.4937	245.078	443.032	435.522
mmu-miR-744-3p	0.762252	3.81341	0.00711847	0.204945	11.0979	14.4908	7.08538	18.1328	15.929	17.1273
mmu-miR-10a-3p	-0.836133	3.94318	0.0072004	0.204945	20.0245	21.0294	18.3433	12.8475	7.81035	10.8636
mmu-miR-367-3p	1.78746	-0.987073	0.00739693	0.20671	0.36189	0.08836	NA	0.40657	0.82214	0.48935
mmu-miR-6944-5p	-2.03913	-1.18253	0.00788881	0.21652	0.4222	0.70687	0.23618	NA	0.20554	0.09787
mmu-miR-12187-3p	-4.05764	-1.98729	0.00839934	0.226487	0.30157	0.17672	NA	NA	NA	NA
mmu-miR-3104-3p	0.980958	2.09472	0.00872943	0.23133	3.19668	4.68302	1.1809	4.87879	4.62455	6.65517
mmu-miR-20b-5p	0.738081	5.74072	0.00970365	0.252574	52.1723	41.7937	30.9395	76.597	48.5064	68.2155
mmu-miR-224-5p	0.61929	6.15308	0.00985977	0.252574	63.5114	60.8792	48.338	84.1591	82.7281	85.0492
mmu-miR-6950-5p	3.76176	-2.19673	0.0103755	0.258853	NA	NA	NA	0.08131	0.10277	0.19574
mmu-miR-7064-3p	3.75804	-2.19789	0.0104417	0.258853	NA	NA	NA	0.16263	0.10277	0.09787
mmu-miR-6908-3p	-3.90235	-2.04598	0.0108224	0.264033	0.12063	0.26508	0.07873	NA	NA	NA
mmu-miR-7090-3p	1.72955	-1.2803	0.0112288	0.269667	0.12063	0.17672	0.07873	0.48788	0.41107	0.29361
mmu-miR-7662-3p	-1.33785	-0.645866	0.0120336	0.284549	0.72378	0.88359	0.47236	0.24394	0.3083	0.19574
mmu-miR-615-5p	-1.87186	-1.27099	0.0122927	0.286272	0.4222	0.44179	0.31491	0.08131	0.10277	0.09787
mmu-miR-5103	1.01087	-0.0118766	0.0125278	0.287391	0.66346	0.79523	0.31491	1.05707	1.23321	1.07657
mmu-miR-6971-3p	-1.24723	0.00519761	0.0129752	0.293278	1.20629	1.94389	0.55108	0.32525	0.71937	0.39148
mmu-miR-764-5p	1.27934	3.34687	0.0149422	0.332844	6.33305	12.2819	1.1809	8.53788	19.937	14.1912
mmu-miR-12206-5p	-1.18053	2.31324	0.0155873	0.342253	4.46329	14.5792	2.6767	2.19546	3.39134	3.03398
mmu-miR-34a-5p	-0.586358	7.82477	0.0160727	0.347939	327.087	255.887	248.933	146.608	182.105	204.647
mmu-miR-339-5p	0.654258	8.30748	0.0169831	0.359637	328.353	344.688	125.49	331.432	449.712	361.924
mmu-miR-200b-3p	-0.712196	8.98957	0.017081	0.359637	671.725	668.081	585.961	476.902	417.546	228.135
mmu-miR-7006-3p	0.804394	1.1961	0.017484	0.363147	1.38724	2.20897	1.33835	2.35808	3.08303	2.6425
mmu-miR-139-5p	0.523961	8.47343	0.0177889	0.364553	324.252	357.588	227.519	362.738	475.815	397.353
mmu-miR-7025-3p	2.03136	-1.5531	0.0181078	0.364661	0.12063	0.08836	NA	0.48788	0.20554	0.19574
mmu-miR-7042-3p	1.38857	-1.01404	0.0185064	0.364661	0.24126	0.08836	0.23618	0.40657	0.51384	0.58722
mmu-miR-7b-3p	-1.0956	1.91591	0.0185081	0.364661	4.1014	9.98454	1.88943	1.8702	2.05536	2.74037
mmu-miR-466k	0.693764	2.41785	0.0187431	0.364661	5.00612	4.85973	2.6767	5.12273	6.98821	6.94878
mmu-miR-449a-3p	-0.869186	2.62287	0.019174	0.36838	5.85053	9.80782	7.79391	4.39091	2.77473	5.08925
mmu-miR-466i-3p	0.914904	4.55031	0.0195448	0.370868	19.361	28.0981	5.90448	20.5722	32.7829	36.8971
mmu-miR-1969	-0.69092	2.68687	0.0200021	0.374917	8.92658	7.42214	7.24283	4.39091	4.83009	4.79564
mmu-miR-302d-3p	-0.668883	2.79963	0.0209614	0.385551	10.6757	8.21737	6.8492	4.63485	5.44669	5.28499
mmu-miR-294-3p	-0.879419	0.749609	0.0210711	0.385551	2.11102	1.85553	1.96816	1.13838	1.23321	0.68509
mmu-miR-7031-3p	-3.65012	-2.13114	0.0217642	0.388972	0.18094	NA	0.15745	NA	NA	NA
mmu-miR-871-5p	-3.65012	-2.13114	0.0217642	0.388972	0.18094	NA	0.15745	NA	NA	NA
mmu-miR-6962-5p	1.87727	-1.60442	0.022279	0.393595	0.06031	0.08836	0.07873	0.32525	0.20554	0.29361
mmu-miR-410-5p	-1.15227	3.49399	0.0250665	0.422485	4.82518	27.9214	14.092	5.5293	9.76294	5.18712
mmu-miR-6926-3p	-1.98635	-1.52263	0.025181	0.422485	0.30157	0.44179	0.15745	NA	0.20554	NA
mmu-miR-7666-5p	3.38407	-2.29166	0.0255997	0.422485	NA	NA	NA	NA	0.10277	0.19574
mmu-miR-3101-3p	3.38094	-2.29261	0.025707	0.422485	NA	NA	NA	0.08131	NA	0.19574
mmu-miR-7682-5p	3.38025	-2.29282	0.0257309	0.422485	NA	NA	NA	0.08131	0.10277	0.09787
mmu-miR-5122	3.37956	-2.29303	0.0257547	0.422485	NA	NA	NA	0.08131	0.20554	NA
mmu-miR-6897-3p	3.37714	-2.29377	0.0258384	0.422485	NA	NA	NA	0.16263	NA	0.09787
mmu-miR-5128	-1.38784	-0.913229	0.0263231	0.425879	0.60315	0.79523	0.23618	0.24394	0.20554	0.09787
mmu-miR-7004-3p	-1.57662	-1.17982	0.0269655	0.431728	0.4222	0.61851	0.23618	NA	0.20554	0.19574
mmu-miR-379-3p	0.645909	7.54999	0.0273758	0.433779	146.625	160.636	137.535	252.233	149.733	260.041
mmu-miR-497a-3p	0.666287	2.34691	0.0284629	0.442654	4.46329	4.59466	2.91288	4.22828	7.29652	6.5573
mmu-miR-222-5p	-1.40384	-0.621171	0.0285119	0.442654	0.4222	1.14866	0.62981	0.32525	0.10277	0.29361
mmu-miR-8111	-3.71258	-2.07105	0.0290905	0.447122	0.36189	NA	NA	NA	NA	NA
mmu-miR-7064-5p	1.62074	-1.33737	0.0306025	0.465703	0.18094	0.08836	0.07873	0.56919	0.20554	0.29361
mmu-miR-193b-5p	-0.715441	1.45893	0.0323296	0.480244	3.13637	4.32958	2.51925	2.11414	1.95259	1.56592
mmu-miR-7004-5p	-2.4876	-1.74301	0.0324745	0.480244	0.12063	0.17672	0.39363	0.08131	NA	NA
mmu-miR-200c-3p	-0.674037	7.71223	0.0326631	0.480244	265.747	258.008	255.074	205.885	168.642	95.0319
mmu-miR-7055-5p	2.02283	-1.79486	0.0328078	0.480244	NA	0.08836	0.07873	0.16263	0.3083	0.19574
mmu-miR-5100	-1.27182	4.05927	0.0358622	0.508436	10.6757	61.321	5.98321	8.86314	12.4349	7.14452
mmu-miR-12184-3p	-3.38182	-2.20731	0.0376365	0.508436	0.06031	0.08836	0.15745	NA	NA	NA
mmu-miR-3079-3p	-3.38182	-2.20731	0.0376365	0.508436	0.06031	0.08836	0.15745	NA	NA	NA
mmu-miR-511-5p	-3.36667	-2.21302	0.03841	0.508436	0.12063	NA	0.15745	NA	NA	NA
mmu-miR-7000-3p	-3.36626	-2.21334	0.0384161	0.508436	0.06031	0.26508	NA	NA	NA	NA
mmu-miR-7014-5p	-3.36626	-2.21334	0.0384161	0.508436	0.06031	0.26508	NA	NA	NA	NA
mmu-miR-7046-5p	-3.36626	-2.21334	0.0384161	0.508436	0.06031	0.26508	NA	NA	NA	NA
mmu-miR-668-5p	-0.697275	1.07446	0.0385864	0.508436	2.53322	2.91584	1.96816	1.54495	1.43875	1.27231
mmu-miR-205-5p	0.809452	4.77493	0.0387694	0.508436	25.3322	23.3267	13.8559	19.6778	23.1228	59.4072
mmu-miR-6973b-3p	-2.44359	-1.72091	0.0387862	0.508436	0.48252	0.08836	0.07873	NA	0.10277	NA
mmu-miR-433-5p	-0.503965	6.41685	0.0389674	0.508436	122.921	122.642	70.0665	72.1248	64.8465	68.9985
mmu-miR-6925-5p	-3.35124	-2.21903	0.0391943	0.508436	0.12063	0.17672	NA	NA	NA	NA
mmu-miR-875-5p	-3.35124	-2.21903	0.0391943	0.508436	0.12063	0.17672	NA	NA	NA	NA
mmu-miR-212-5p	-0.632728	2.49654	0.0393649	0.508436	8.26312	8.92424	3.93632	3.65909	4.52178	4.40416
mmu-miR-6903-5p	-3.33633	-2.22471	0.0399775	0.512045	0.18094	0.08836	NA	NA	NA	NA
mmu-miR-3473d	-2.23782	-1.8313	0.0406126	0.513578	0.24126	0.26508	0.07873	NA	NA	0.09787
mmu-miR-6951-3p	-3.32154	-2.23038	0.0407655	0.513578	0.24126	NA	NA	NA	NA	NA
mmu-miR-470-5p	2.33266	-2.031	0.0411627	0.514367	0.06031	NA	NA	0.16263	0.20554	0.09787
mmu-miR-7063-5p	-0.875612	0.300993	0.041544	0.514945	1.20629	1.59046	1.41708	0.40657	1.02768	0.78296
mmu-miR-669h-5p	-0.825361	0.758385	0.0424408	0.52011	1.50787	2.29733	2.12561	0.89444	1.02768	1.27231
mmu-miR-344f-5p	0.564225	4.42818	0.0426375	0.52011	21.653	22.4431	10.8642	18.946	30.6248	26.1313
mmu-miR-1953	1.12448	-0.673075	0.0430344	0.520818	0.48252	0.26508	0.15745	0.56919	1.02768	0.39148
mmu-miR-7226-3p	-0.665891	1.22179	0.0441179	0.529759	3.01574	2.65076	2.44052	1.46364	1.84982	1.56592
mmu-miR-369-5p	-0.463952	8.94545	0.0454954	0.542066	744.163	656.859	402.449	357.127	389.079	470.071
mmu-miR-134-5p	0.479788	10.5031	0.0459569	0.543352	1363.05	1121.36	1186.88	1523.97	1929.16	1526.58
mmu-miR-5617-3p	1.50311	-1.38827	0.0489836	0.57036	0.18094	0.08836	0.07873	0.40657	0.10277	0.48935
mmu-miR-434-3p	-0.446117	11.5846	0.0492206	0.57036	4506.84	4457.26	2303.46	2312.06	2771.96	2565.86
mmu-miR-126a-3p	-0.434101	11.0379	0.0493545	0.57036	2857.29	2569.38	2041.69	1596.67	1722.8	1929.51
mmu-miR-6967-3p	0.892644	0.181291	0.0501471	0.575194	0.90472	0.97195	0.31491	1.70758	0.82214	1.17444
mmu-miR-96-3p	-1.70232	-1.36496	0.0512353	0.583324	0.30157	0.61851	0.15745	0.24394	NA	NA
mmu-miR-1191a	0.714641	4.32275	0.0536453	0.606271	13.2692	14.2258	17.1624	30.4111	15.1069	25.7399
mmu-miR-7240-5p	1.42399	-1.29713	0.0577468	0.613589	0.30157	0.08836	NA	0.24394	0.3083	0.58722
mmu-miR-217-3p	-0.756446	0.423645	0.058138	0.613589	1.68881	1.76718	1.10217	0.89444	0.41107	1.17444
mmu-miR-132-3p	-0.585917	9.66586	0.0584072	0.613589	1006.53	995.185	951.487	660.588	388.565	834.539
mmu-miR-412-5p	-0.513346	6.999	0.0584683	0.613589	147.53	140.932	160.444	107.171	100.507	100.023
mmu-miR-487b-3p	-0.465486	11.4907	0.0622445	0.613589	3286.67	3244.36	3478.45	2212.78	2327.59	2550.2
mmu-miR-5620-5p	2.31784	-2.02467	0.0636157	0.613589	NA	0.08836	NA	0.08131	0.41107	NA
mmu-miR-324-3p	0.435179	6.83855	0.0643862	0.613589	117.252	120.08	69.0431	107.415	147.575	133.006
mmu-miR-3547-5p	-1.4694	-1.46447	0.0650546	0.613589	0.30157	0.35344	0.23618	0.16263	0.10277	NA
mmu-miR-6901-3p	1.81431	-1.87735	0.0655778	0.613589	0.06031	0.08836	NA	0.24394	0.20554	0.09787
mmu-miR-7a-3p	-0.564968	7.55801	0.0658415	0.613589	250.909	353.347	121.239	148.234	113.25	180.962
mmu-miR-6971-5p	2.86597	-2.39401	0.0669879	0.613589	NA	NA	NA	NA	NA	0.19574
mmu-miR-7062-3p	2.86597	-2.39401	0.0669879	0.613589	NA	NA	NA	NA	NA	0.19574
mmu-miR-292b-5p	2.86526	-2.39422	0.0670332	0.613589	NA	NA	NA	NA	0.10277	0.09787
mmu-miR-6999-5p	2.86526	-2.39422	0.0670332	0.613589	NA	NA	NA	NA	0.10277	0.09787
mmu-miR-741-3p	2.86526	-2.39422	0.0670332	0.613589	NA	NA	NA	NA	0.10277	0.09787
mmu-miR-196b-3p	2.86455	-2.39444	0.0670785	0.613589	NA	NA	NA	NA	0.20554	NA
mmu-miR-7089-5p	2.86206	-2.39518	0.0672376	0.613589	NA	NA	NA	0.08131	NA	0.09787
mmu-miR-883b-3p	2.86206	-2.39518	0.0672376	0.613589	NA	NA	NA	0.08131	NA	0.09787
mmu-miR-6900-5p	2.86135	-2.39539	0.0672829	0.613589	NA	NA	NA	0.08131	0.10277	NA
mmu-miR-20a-5p	0.455775	12.0653	0.067404	0.613589	4537.18	4000.36	2767.47	5527.51	3778.98	5085.04
mmu-miR-6907-5p	2.85816	-2.39634	0.0674874	0.613589	NA	NA	NA	0.16263	NA	NA
mmu-miR-3078-3p	-0.643841	2.91396	0.0676076	0.613589	7.3584	8.48244	10.7068	5.85455	5.65223	5.28499
mmu-miR-6906-3p	-1.46953	-1.46638	0.0678062	0.613589	0.30157	0.44179	0.15745	0.08131	0.20554	NA
mmu-miR-3083-5p	0.788901	-0.0836864	0.0682587	0.613589	0.72378	0.79523	0.31491	1.05707	0.71937	1.17444
mmu-miR-141-3p	-0.602017	5.98474	0.0684854	0.613589	107.24	95.7809	42.2761	45.9419	72.143	30.5355
mmu-miR-126a-5p	-0.5698	10.0996	0.0685913	0.613589	1627.29	1693.66	849.694	945.022	503.973	1107.11
mmu-miR-6991-3p	-0.868543	-0.473777	0.06865	0.613589	0.84441	0.79523	0.55108	0.40657	0.41107	0.29361
mmu-miR-667-5p	-0.531818	3.42454	0.0693041	0.613589	16.1643	11.4866	10.7855	9.10707	7.70759	8.31897
mmu-miR-150-5p	-0.509242	6.97048	0.0700093	0.613589	194.274	201.105	79.6711	82.6955	131.44	92.0958
mmu-miR-3098-5p	0.824695	0.217313	0.070434	0.613589	0.84441	0.70687	0.70854	1.13838	0.71937	1.9574
mmu-miR-6997-3p	-1.72035	-1.64039	0.0705707	0.613589	0.36189	0.08836	0.23618	NA	0.10277	0.09787
mmu-miR-302a-5p	-1.30495	-1.30694	0.070724	0.613589	0.30157	0.44179	0.31491	0.16263	0.10277	0.09787
mmu-miR-3103-5p	-3.00019	-2.30345	0.0715446	0.613589	0.06031	0.08836	0.07873	NA	NA	NA
mmu-miR-10b-5p	-0.629974	10.2006	0.0715524	0.613589	1538.21	1345.88	1430.77	958.357	1340.4	431.216
mmu-miR-551b-5p	-0.638384	2.37272	0.0719316	0.613589	4.22203	8.74752	5.74703	3.82172	3.90518	3.71907
mmu-miR-122-3p	-1.7094	-1.64585	0.0720382	0.613589	0.36189	0.26508	0.07873	NA	NA	0.19574
mmu-miR-1946a	-2.99233	-2.30649	0.0721302	0.613589	0.06031	0.17672	NA	NA	NA	NA
mmu-miR-7118-5p	-2.99233	-2.30649	0.0721302	0.613589	0.06031	0.17672	NA	NA	NA	NA
mmu-miR-7676-3p	-2.99233	-2.30649	0.0721302	0.613589	0.06031	0.17672	NA	NA	NA	NA
mmu-miR-193a-3p	0.669464	4.19706	0.0721966	0.613589	19.6626	21.8246	4.95976	17.9702	24.7671	23.2931
mmu-miR-7058-5p	-2.98469	-2.30922	0.0727212	0.613589	0.12063	NA	0.07873	NA	NA	NA
mmu-miR-183-5p	-0.481388	6.11284	0.0727321	0.613589	93.3672	105.235	55.5808	48.3813	77.0759	45.3139
mmu-miR-1932	-2.97691	-2.31225	0.0733077	0.613589	0.12063	0.08836	NA	NA	NA	NA
mmu-miR-6983-5p	-2.97691	-2.31225	0.0733077	0.613589	0.12063	0.08836	NA	NA	NA	NA
mmu-miR-8102	-2.97691	-2.31225	0.0733077	0.613589	0.12063	0.08836	NA	NA	NA	NA
mmu-miR-6935-3p	1.16911	-1.08348	0.0734683	0.613589	0.06031	0.26508	0.31491	0.32525	0.51384	0.48935
mmu-miR-122b-5p	-2.96162	-2.318	0.0744873	0.613589	0.18094	NA	NA	NA	NA	NA
mmu-miR-499-3p	-2.96162	-2.318	0.0744873	0.613589	0.18094	NA	NA	NA	NA	NA
mmu-miR-7652-5p	-2.96162	-2.318	0.0744873	0.613589	0.18094	NA	NA	NA	NA	NA
mmu-miR-299b-5p	-1.06962	-0.562584	0.0749854	0.613589	0.72378	1.23702	0.23618	0.40657	0.3083	0.19574
mmu-miR-421-3p	0.455265	6.98886	0.0752214	0.613589	113.573	117.34	96.9122	149.372	117.258	160.899
mmu-miR-668-3p	-0.413309	7.37612	0.0753568	0.613589	237.519	224.785	135.095	142.135	134.215	139.954
mmu-miR-802-5p	-0.785515	-0.122907	0.0754511	0.613589	1.08567	1.23702	0.62981	0.56919	0.3083	0.68509
mmu-miR-6926-5p	1.80758	-1.86962	0.0759397	0.614312	NA	0.17672	NA	0.08131	0.20554	0.29361
mmu-miR-1983	-0.404469	10.1571	0.0767159	0.617342	1456.24	1293.75	1215.93	890.786	1079.58	921.448
mmu-miR-10b-3p	-0.644023	1.84689	0.0785338	0.61905	4.22203	4.5063	4.01505	2.76465	3.69964	1.37018
mmu-miR-6966-3p	-1.46063	-1.47483	0.0785593	0.61905	0.36189	0.44179	0.07873	0.16263	NA	0.09787
mmu-miR-1291	-1.03343	-0.57715	0.0789696	0.61905	0.96504	0.88359	0.23618	0.32525	0.10277	0.48935
mmu-miR-7660-3p	1.52873	-1.73315	0.079246	0.61905	0.06031	0.08836	0.07873	0.16263	0.20554	0.29361
mmu-miR-361-5p	0.412671	9.93179	0.0794044	0.61905	1039.28	981.666	612.806	959.495	981.433	1329.47
mmu-miR-7668-5p	-2.0316	-1.90832	0.0799438	0.61905	0.30157	0.08836	0.07873	0.08131	NA	NA
mmu-miR-6953-3p	-1.47903	-1.46136	0.0800689	0.61905	0.24126	0.53015	0.15745	0.08131	0.20554	NA
mmu-miR-7661-3p	-1.19657	-1.17198	0.0801502	0.61905	0.36189	0.53015	0.31491	0.16263	0.3083	NA
mmu-miR-7078-3p	-2.0274	-1.90721	0.0806901	0.620103	0.30157	0.08836	0.07873	NA	NA	0.09787
mmu-miR-351-5p	0.460572	8.15209	0.082442	0.628551	277.146	361.122	132.969	280.449	377.877	313.478
mmu-miR-221-5p	-0.691372	2.10812	0.0826073	0.628551	6.33305	8.30572	1.96816	2.19546	3.59687	3.52333
mmu-miR-326-5p	-1.61307	-1.38337	0.0841037	0.636785	0.48252	0.53015	NA	0.08131	0.20554	NA
mmu-miR-7081-3p	0.987805	-0.97505	0.0855336	0.644437	0.24126	0.17672	0.31491	0.40657	0.61661	0.39148
mmu-miR-196b-5p	0.661844	0.472376	0.0873283	0.654749	1.26661	0.70687	0.94472	1.38232	1.95259	1.17444
mmu-miR-7060-3p	-0.959246	-0.421114	0.0882557	0.65849	1.20629	0.61851	0.47236	0.40657	0.61661	0.09787
mmu-miR-27a-5p	-0.635118	2.2054	0.0889073	0.659109	5.12675	9.18931	2.9916	2.27677	4.31625	3.71907
mmu-miR-496a-3p	-0.40651	5.81702	0.0891963	0.659109	77.2029	77.579	46.606	43.8278	50.459	47.7606
mmu-miR-669m-3p	-0.883071	-0.133474	0.0901751	0.663154	1.44755	1.23702	0.31491	0.56919	0.3083	0.58722
mmu-miR-7037-5p	2.02591	-2.11055	0.0909251	0.665485	NA	0.08836	NA	0.16263	0.10277	0.09787
mmu-miR-490-3p	-0.430949	4.77555	0.0914285	0.665998	38.2999	37.1107	22.7519	19.7591	27.8501	20.8464
mmu-miR-1954	1.34529	-1.61342	0.0932138	0.6758	0.12063	0.17672	NA	0.16263	0.3083	0.29361
mmu-miR-200a-3p	-0.519486	9.68675	0.0937725	0.676659	1273.97	1212.64	610.838	757.188	860.783	370.83
mmu-miR-6984-3p	0.945952	-0.243221	0.0950348	0.682563	0.24126	0.53015	0.70854	0.48788	1.33598	0.9787
mmu-miR-1231-5p	1.0934	-1.14238	0.0964717	0.688397	0.18094	0.26508	0.15745	0.24394	0.3083	0.68509
mmu-miR-297c-5p	0.605575	3.91466	0.0967429	0.688397	18.0944	16.1697	4.64486	12.7662	21.684	19.0847
mmu-miR-6958-3p	-0.53198	2.12631	0.0974242	0.690051	5.91085	6.71527	3.07033	2.84596	2.98027	4.20842
mmu-miR-98-3p	-0.537048	3.81505	0.0988111	0.693733	20.507	23.7685	8.73863	12.8475	9.04357	10.9615
mmu-miR-300-3p	0.389614	11.3114	0.0988669	0.693733	2947.52	2695.65	1380.07	2336.86	3140.48	3026.34
mmu-miR-495-5p	-0.495061	3.31618	0.0992981	0.693733	11.0376	16.6998	8.26627	6.42374	9.76294	7.82962
mmu-miR-3110-5p	-0.599459	1.18452	0.100352	0.694499	3.257	3.0042	1.65325	1.2197	2.5692	1.17444
mmu-miR-7036a-5p	-1.5985	-1.68857	0.100488	0.694499	0.24126	0.08836	0.31491	NA	0.10277	0.09787
mmu-miR-200a-5p	-0.605875	2.92561	0.100763	0.694499	8.08218	8.65916	9.99825	7.48081	5.755	3.81694
mmu-miR-7080-5p	-0.573486	1.62587	0.101714	0.694562	5.3077	2.73912	2.6767	1.95152	2.36366	2.54462
mmu-miR-216b-5p	-0.383718	7.13479	0.102781	0.694562	202.597	170.974	122.892	99.7713	123.116	135.746
mmu-miR-182-5p	-0.531832	9.53478	0.103046	0.694562	780.292	760.151	1033.28	657.986	730.576	391.383
mmu-miR-300-5p	-0.412151	5.8959	0.103283	0.694562	94.5735	68.3897	49.9125	43.6652	58.5777	48.0543
mmu-miR-666-3p	-0.399363	8.47696	0.103828	0.694562	506.463	355.291	375.525	280.368	353.11	271.296
mmu-miR-3091-5p	0.746865	0.571387	0.104303	0.694562	1.86976	1.06031	0.23618	1.54495	1.64429	1.76166
mmu-miR-1197-3p	-0.503413	4.40734	0.104618	0.694562	34.9826	27.4796	15.9027	19.1086	12.1266	19.1826
mmu-miR-6898-5p	1.15003	-0.777162	0.104737	0.694562	0.18094	0.35344	0.31491	0.16263	1.23321	0.48935
mmu-miR-7647-3p	-1.20016	-1.36174	0.106541	0.694562	0.36189	0.35344	0.23618	NA	0.3083	0.09787
mmu-miR-466h-3p	0.765527	1.71406	0.106748	0.694562	3.19668	3.53435	0.86599	1.70758	6.67991	3.6212
mmu-miR-8098	1.84392	-1.87468	0.106796	0.694562	0.06031	0.08836	NA	0.08131	NA	0.48935
mmu-miR-137-3p	-0.359087	12.3562	0.106808	0.694562	7330.9	7163.51	4116.45	4292.36	4372.15	4799.65
mmu-miR-99a-3p	0.370008	8.36514	0.10707	0.694562	363.879	314.204	220.985	348.752	436.249	309.563
mmu-miR-6966-5p	2.00029	-2.10847	0.107099	0.694562	NA	NA	0.07873	0.24394	NA	0.09787
mmu-miR-6516-5p	-0.674672	0.417776	0.1086	0.696517	1.26661	1.94389	1.25962	1.13838	0.51384	0.88083
mmu-miR-7665-5p	-1.84892	-1.97157	0.109298	0.696517	0.18094	0.17672	0.07873	0.08131	NA	NA
mmu-miR-3092-3p	1.7447	-1.86617	0.109865	0.696517	NA	NA	0.15745	0.24394	0.3083	NA
mmu-miR-142a-5p	-0.527762	4.4413	0.110125	0.696517	41.4362	27.3912	13.3048	14.2298	15.6207	21.9229
mmu-miR-3095-3p	0.56179	1.58057	0.11043	0.696517	3.07605	3.18092	1.10217	3.00859	4.41902	2.6425
mmu-miR-7068-5p	1.1197	-1.39233	0.111279	0.696517	0.18094	0.26508	NA	0.24394	0.41107	0.29361
mmu-miR-374c-3p	-0.653346	0.11469	0.111411	0.696517	1.32692	1.06031	1.02344	0.65051	0.51384	0.88083
mmu-miR-122-5p	-0.555421	5.6385	0.111521	0.696517	56.334	44.7979	71.641	45.5354	43.5736	28.3823
mmu-miR-7689-3p	-0.486376	3.01963	0.111562	0.696517	11.9423	12.3702	5.27467	5.69192	7.50205	6.26369
mmu-miR-7022-5p	-1.34396	-1.52435	0.111932	0.696517	0.30157	0.44179	0.07873	0.16263	NA	0.09787
mmu-miR-3104-5p	1.2218	-1.49808	0.113677	0.703673	0.18094	0.08836	0.07873	0.16263	0.51384	0.19574
mmu-miR-429-3p	-0.474405	9.21825	0.113998	0.703673	784.695	736.117	608.555	579.682	604.789	275.505
mmu-miR-1251-3p	-0.563282	0.913847	0.116037	0.709265	1.93007	2.29733	2.04689	1.13838	1.64429	1.27231
mmu-miR-592-3p	-0.450467	3.42003	0.116262	0.709265	16.8881	11.8401	9.21099	8.05	8.32419	9.68915
mmu-miR-296-3p	0.359067	10.3055	0.116288	0.709265	1355.51	1440.51	727.275	1305.97	1574.61	1303.92
mmu-miR-326-3p	0.611454	8.46026	0.117837	0.715874	345.784	456.02	114.547	244.59	695.224	339.512
mmu-miR-543-5p	-0.429081	5.0423	0.118544	0.717329	40.8934	35.6086	37.3163	21.8732	33.6051	27.2079
mmu-miR-344b-3p	-0.576998	3.72494	0.120034	0.720531	15.2596	13.1655	17.8709	12.0343	6.47437	11.7444
mmu-miR-7211-5p	-0.775868	-0.518792	0.120077	0.720531	0.66346	0.97195	0.47236	0.40657	0.41107	0.29361
mmu-miR-293-3p	-0.732406	-0.010198	0.120479	0.720531	1.08567	1.32538	0.78726	0.16263	0.82214	0.88083
mmu-miR-669k-5p	-0.823172	-0.598507	0.121234	0.722232	0.90472	0.70687	0.31491	0.40657	0.41107	0.19574
mmu-miR-380-3p	0.356629	8.76018	0.123545	0.724514	471.239	444.003	279.164	412.664	449.815	566.766
mmu-miR-6951-5p	-0.938449	-0.437471	0.123818	0.724514	0.48252	0.97195	0.86599	0.08131	0.51384	0.58722
mmu-miR-145b	-1.88167	-1.95966	0.124399	0.724514	0.06031	0.35344	0.07873	NA	0.10277	NA
mmu-miR-760-3p	0.364484	7.64523	0.124926	0.724514	173.405	190.767	167.372	204.177	240.991	217.076
mmu-miR-7008-5p	1.2354	-1.5012	0.126217	0.724514	0.18094	0.17672	NA	0.24394	0.10277	0.48935
mmu-miR-1187	0.891716	-0.602945	0.126253	0.724514	0.36189	0.53015	0.23618	0.81313	0.20554	0.88083
mmu-miR-664-5p	-0.512767	3.2208	0.127103	0.724514	9.28847	9.98454	12.5962	6.99293	8.32419	6.85091
mmu-miR-151-3p	0.350095	9.14242	0.127108	0.724514	480.105	588.558	451.417	579.112	650.315	630.578
mmu-miR-489-3p	-0.557123	2.60131	0.12741	0.724514	8.92658	10.8681	2.9916	4.3096	4.21348	5.38286
mmu-miR-7074-3p	1.56936	-1.95217	0.130781	0.724514	0.06031	0.08836	NA	0.08131	0.3083	0.09787
mmu-miR-152-3p	-0.384327	8.61361	0.133132	0.724514	492.892	467.064	399.064	342.572	255.789	390.6
mmu-miR-3101-5p	-0.896589	-1.01885	0.133295	0.724514	0.54283	0.53015	0.23618	0.24394	0.20554	0.19574
mmu-miR-1191b-5p	-0.922548	-0.74624	0.133654	0.724514	0.4222	0.88359	0.47236	0.08131	0.51384	0.29361
mmu-miR-133a-5p	-1.13549	-1.0406	0.13436	0.724514	0.30157	0.88359	0.23618	0.08131	0.10277	0.39148
mmu-miR-425-5p	0.365273	8.76359	0.134459	0.724514	401.274	367.484	378.438	431.448	571.081	440.318
mmu-miR-500-3p	0.399704	7.20056	0.13468	0.724514	162.488	170.532	73.8454	137.826	212.935	144.359
mmu-miR-138-3p	-0.378464	4.50816	0.135228	0.724514	28.9511	29.5118	20.7838	17.645	18.7037	21.2378
mmu-miR-669c-5p	-0.462586	8.03994	0.13529	0.724514	267.797	273.029	355.765	245.728	175.322	221.676
mmu-miR-6900-3p	-0.513917	0.820631	0.135745	0.724514	2.29196	2.20897	1.33835	1.05707	1.33598	1.46805
mmu-miR-690	-0.81247	0.0994786	0.137059	0.724514	1.80944	1.59046	0.23618	0.73182	0.61661	0.48935
mmu-miR-6986-5p	0.743315	-0.18206	0.13748	0.724514	0.48252	0.97195	0.31491	0.97576	0.51384	1.17444
mmu-miR-1943-3p	-0.839073	-0.580956	0.137857	0.724514	0.66346	1.06031	0.31491	0.24394	0.61661	0.19574
mmu-miR-365-5p	0.700059	1.24275	0.138086	0.724514	3.19668	1.67882	0.55108	3.17121	3.28857	1.56592
mmu-miR-6992-3p	-2.50599	-2.40022	0.139163	0.724514	NA	0.17672	NA	NA	NA	NA
mmu-miR-3081-5p	-2.49795	-2.40302	0.140025	0.724514	0.06031	NA	0.07873	NA	NA	NA
mmu-miR-5133	-2.49795	-2.40302	0.140025	0.724514	0.06031	NA	0.07873	NA	NA	NA
mmu-miR-6418-5p	-2.49795	-2.40302	0.140025	0.724514	0.06031	NA	0.07873	NA	NA	NA
mmu-miR-7010-3p	-2.49795	-2.40302	0.140025	0.724514	0.06031	NA	0.07873	NA	NA	NA
mmu-miR-743b-3p	-2.49795	-2.40302	0.140025	0.724514	0.06031	NA	0.07873	NA	NA	NA
mmu-miR-7661-5p	-2.49795	-2.40302	0.140025	0.724514	0.06031	NA	0.07873	NA	NA	NA
mmu-miR-8108	-2.49795	-2.40302	0.140025	0.724514	0.06031	NA	0.07873	NA	NA	NA
mmu-miR-6541	-2.49	-2.40608	0.140859	0.724514	0.06031	0.08836	NA	NA	NA	NA
mmu-miR-6546-5p	-2.49	-2.40608	0.140859	0.724514	0.06031	0.08836	NA	NA	NA	NA
mmu-miR-6920-5p	-2.49	-2.40608	0.140859	0.724514	0.06031	0.08836	NA	NA	NA	NA
mmu-miR-6980-3p	-2.49	-2.40608	0.140859	0.724514	0.06031	0.08836	NA	NA	NA	NA
mmu-miR-7685-3p	-2.49	-2.40608	0.140859	0.724514	0.06031	0.08836	NA	NA	NA	NA
mmu-miR-467c-5p	-0.399738	4.2563	0.14116	0.724514	25.1513	21.1178	19.6816	16.4253	14.593	16.6379
mmu-miR-7070-5p	0.552476	1.10505	0.142434	0.724514	1.38724	2.29733	1.41708	2.03283	3.39134	1.66379
mmu-miR-1949	-2.47416	-2.41191	0.142549	0.724514	0.12063	NA	NA	NA	NA	NA
mmu-miR-467f	-2.47416	-2.41191	0.142549	0.724514	0.12063	NA	NA	NA	NA	NA
mmu-miR-6910-3p	-2.47416	-2.41191	0.142549	0.724514	0.12063	NA	NA	NA	NA	NA
mmu-miR-6943-5p	-2.47416	-2.41191	0.142549	0.724514	0.12063	NA	NA	NA	NA	NA
mmu-miR-7045-3p	-2.47416	-2.41191	0.142549	0.724514	0.12063	NA	NA	NA	NA	NA
mmu-miR-7213-3p	-2.47416	-2.41191	0.142549	0.724514	0.12063	NA	NA	NA	NA	NA
mmu-miR-7117-3p	0.645422	0.225747	0.142829	0.724514	0.66346	1.14866	0.70854	0.73182	1.23321	1.76166
mmu-miR-12192-5p	1.3168	-1.80597	0.148279	0.745009	0.06031	0.17672	NA	0.16263	0.20554	0.19574
mmu-miR-500-5p	-0.42768	3.2876	0.148327	0.745009	12.063	14.2258	8.18755	8.6192	9.35187	5.97008
mmu-miR-344-5p	-1.51049	-1.71027	0.149254	0.745009	0.36189	0.26508	NA	NA	NA	0.19574
mmu-miR-377-3p	0.443329	6.07997	0.149831	0.745009	82.3296	78.1092	26.3733	62.3672	86.325	81.0365
mmu-miR-7016-3p	0.70811	-0.439601	0.149922	0.745009	0.54283	0.61851	0.23618	0.48788	1.13045	0.58722
mmu-miR-7024-3p	1.01238	-1.27055	0.150138	0.745009	0.06031	0.17672	0.31491	0.32525	0.41107	0.29361
mmu-miR-3106-5p	0.671225	3.82729	0.150262	0.745009	16.3453	17.7601	2.36179	12.7662	19.2176	19.0847
mmu-miR-200b-5p	-0.539261	3.23003	0.151303	0.747756	11.1582	9.45439	11.9664	9.92021	7.29652	4.50203
mmu-miR-1938	1.52747	-1.94254	0.152718	0.750511	NA	NA	0.15745	0.24394	0.10277	0.09787
mmu-miR-3113-5p	-0.670255	-0.111072	0.152837	0.750511	0.72378	1.23702	0.94472	0.40657	0.71937	0.58722
mmu-miR-5615-5p	-1.01909	-1.2521	0.153812	0.752897	0.24126	0.53015	0.31491	0.16263	0.10277	0.19574
mmu-miR-672-3p	-0.481584	5.46212	0.154913	0.755878	47.1058	57.5216	50.3062	40.0874	21.0674	44.8246
mmu-miR-1946b	-1.87573	-1.96241	0.156777	0.76255	0.06031	0.44179	NA	NA	NA	0.09787
mmu-miR-7044-3p	-1.22886	-1.56725	0.157841	0.763059	0.18094	0.44179	0.15745	0.08131	0.20554	NA
mmu-miR-653-3p	-0.598142	0.0810677	0.157874	0.763059	1.44755	1.23702	0.62981	0.48788	1.02768	0.58722
mmu-miR-5619-3p	-1.208	-1.5796	0.16075	0.765602	0.36189	0.08836	0.23618	0.08131	0.10277	0.09787
mmu-miR-6911-5p	-1.12185	-1.39665	0.160827	0.765602	0.18094	0.44179	0.31491	0.16263	0.20554	NA
mmu-miR-18a-3p	0.346052	5.26949	0.161571	0.765602	36.792	42.6773	26.2159	36.5096	49.123	41.3012
mmu-miR-3067-5p	-0.752372	-0.279753	0.163357	0.765602	0.72378	1.23702	0.62981	0.16263	0.92491	0.39148
mmu-miR-9768-5p	-0.621605	0.0435994	0.164533	0.765602	0.84441	1.59046	0.86599	0.56919	0.61661	0.78296
mmu-miR-344e-3p	-0.493216	1.00922	0.164621	0.765602	3.07605	2.29733	1.33835	1.62626	1.54152	1.27231
mmu-miR-217-5p	-0.39563	6.26702	0.164739	0.765602	93.2466	72.9844	94.3142	57.1632	65.052	72.8154
mmu-miR-582-5p	-0.379785	5.28791	0.165509	0.765602	61.8829	52.9269	26.0584	30.8177	31.447	36.7992
mmu-miR-195a-3p	0.413075	2.69152	0.169921	0.765602	6.99651	5.38989	4.40868	7.96869	6.37161	6.65517
mmu-miR-1198-3p	-0.517476	0.422356	0.169985	0.765602	1.74913	1.67882	0.86599	0.65051	1.02768	1.17444
mmu-miR-7048-3p	1.18838	-1.48806	0.172296	0.765602	0.06031	0.26508	0.07873	0.16263	0.61661	0.09787
mmu-miR-291a-3p	-0.853727	-0.780289	0.174193	0.765602	0.78409	0.61851	0.23618	0.16263	0.61661	0.09787
mmu-miR-210-3p	0.371688	10.4625	0.175126	0.765602	1246.95	1051.2	1357.01	1591.71	1747.57	1332.5
mmu-miR-8106	0.972744	-1.45232	0.175252	0.765602	0.24126	0.17672	NA	0.24394	0.3083	0.29361
mmu-miR-215-5p	-0.662302	0.00190472	0.17624	0.765602	0.72378	1.14866	1.25962	0.48788	0.82214	0.58722
mmu-miR-6944-3p	0.333084	7.31346	0.176781	0.765602	177.084	182.019	89.197	167.017	160.523	191.14
mmu-miR-7669-3p	0.65814	-0.583687	0.177387	0.765602	0.48252	0.53015	0.23618	0.73182	0.51384	0.58722
mmu-miR-6905-5p	1.17017	-1.68179	0.179482	0.765602	0.18094	NA	0.07873	0.32525	0.10277	0.19574
mmu-miR-6937-3p	-1.62499	-2.03556	0.180415	0.765602	0.06031	0.17672	0.15745	0.08131	NA	NA
mmu-miR-5120	1.31829	-1.81068	0.182185	0.765602	0.12063	NA	0.07873	0.32525	0.20554	NA
mmu-miR-9-3p	-0.341651	14.2324	0.183926	0.765602	21084.3	23871.1	20462	17264.2	13078.6	19101
mmu-let-7c-3p	-0.457355	4.79844	0.184509	0.765602	26.4782	56.1078	19.6029	21.3854	18.601	28.0887
mmu-miR-694	-1.23053	-1.57008	0.185928	0.765602	0.18094	0.53015	0.07873	0.08131	0.20554	NA
mmu-miR-6998-3p	-0.852264	-1.17646	0.186812	0.765602	0.4222	0.44179	0.23618	0.16263	0.20554	0.19574
mmu-miR-664-3p	-0.496038	4.0512	0.18749	0.765602	19.1801	32.9578	9.91953	12.2783	9.14634	18.2038
mmu-miR-1224-3p	-0.504846	1.57448	0.187786	0.765602	4.52361	3.88779	1.96816	1.70758	1.54152	3.52333
mmu-miR-99b-5p	-0.289618	11.6032	0.190034	0.765602	3571.54	3937.53	3009.79	2469.07	2829.1	2930.53
mmu-miR-1271-3p	2.05023	-2.50401	0.193047	0.765602	NA	NA	NA	NA	NA	0.09787
mmu-miR-219b-5p	2.05023	-2.50401	0.193047	0.765602	NA	NA	NA	NA	NA	0.09787
mmu-miR-3088-5p	2.05023	-2.50401	0.193047	0.765602	NA	NA	NA	NA	NA	0.09787
mmu-miR-466f-5p	2.05023	-2.50401	0.193047	0.765602	NA	NA	NA	NA	NA	0.09787
mmu-miR-6537-5p	2.05023	-2.50401	0.193047	0.765602	NA	NA	NA	NA	NA	0.09787
mmu-miR-6916-3p	2.05023	-2.50401	0.193047	0.765602	NA	NA	NA	NA	NA	0.09787
mmu-miR-6927-3p	2.05023	-2.50401	0.193047	0.765602	NA	NA	NA	NA	NA	0.09787
mmu-miR-6974-3p	2.05023	-2.50401	0.193047	0.765602	NA	NA	NA	NA	NA	0.09787
mmu-miR-7011-5p	2.05023	-2.50401	0.193047	0.765602	NA	NA	NA	NA	NA	0.09787
mmu-miR-7025-5p	2.05023	-2.50401	0.193047	0.765602	NA	NA	NA	NA	NA	0.09787
mmu-miR-743a-3p	2.05023	-2.50401	0.193047	0.765602	NA	NA	NA	NA	NA	0.09787
mmu-miR-8090	2.05023	-2.50401	0.193047	0.765602	NA	NA	NA	NA	NA	0.09787
mmu-miR-126b-5p	2.0495	-2.50422	0.193123	0.765602	NA	NA	NA	NA	0.10277	NA
mmu-miR-200c-5p	2.0495	-2.50422	0.193123	0.765602	NA	NA	NA	NA	0.10277	NA
mmu-miR-215-3p	2.0495	-2.50422	0.193123	0.765602	NA	NA	NA	NA	0.10277	NA
mmu-miR-3063-5p	2.0495	-2.50422	0.193123	0.765602	NA	NA	NA	NA	0.10277	NA
mmu-miR-3092-5p	2.0495	-2.50422	0.193123	0.765602	NA	NA	NA	NA	0.10277	NA
mmu-miR-3113-3p	2.0495	-2.50422	0.193123	0.765602	NA	NA	NA	NA	0.10277	NA
mmu-miR-467g	2.0495	-2.50422	0.193123	0.765602	NA	NA	NA	NA	0.10277	NA
mmu-miR-5119	2.0495	-2.50422	0.193123	0.765602	NA	NA	NA	NA	0.10277	NA
mmu-miR-6341	2.0495	-2.50422	0.193123	0.765602	NA	NA	NA	NA	0.10277	NA
mmu-miR-6546-3p	2.0495	-2.50422	0.193123	0.765602	NA	NA	NA	NA	0.10277	NA
mmu-miR-6914-5p	2.0495	-2.50422	0.193123	0.765602	NA	NA	NA	NA	0.10277	NA
mmu-miR-693-5p	2.0495	-2.50422	0.193123	0.765602	NA	NA	NA	NA	0.10277	NA
mmu-miR-7065-5p	2.0495	-2.50422	0.193123	0.765602	NA	NA	NA	NA	0.10277	NA
mmu-miR-7084-3p	2.0495	-2.50422	0.193123	0.765602	NA	NA	NA	NA	0.10277	NA
mmu-miR-7237-5p	2.0495	-2.50422	0.193123	0.765602	NA	NA	NA	NA	0.10277	NA
mmu-miR-7672-5p	2.0495	-2.50422	0.193123	0.765602	NA	NA	NA	NA	0.10277	NA
mmu-miR-7677-5p	2.0495	-2.50422	0.193123	0.765602	NA	NA	NA	NA	0.10277	NA
mmu-miR-7680-3p	2.0495	-2.50422	0.193123	0.765602	NA	NA	NA	NA	0.10277	NA
mmu-miR-463-3p	2.04622	-2.50518	0.193466	0.765602	NA	NA	NA	0.08131	NA	NA
mmu-miR-6239	2.04622	-2.50518	0.193466	0.765602	NA	NA	NA	0.08131	NA	NA
mmu-miR-6898-3p	2.04622	-2.50518	0.193466	0.765602	NA	NA	NA	0.08131	NA	NA
mmu-miR-6905-3p	2.04622	-2.50518	0.193466	0.765602	NA	NA	NA	0.08131	NA	NA
mmu-miR-7009-3p	2.04622	-2.50518	0.193466	0.765602	NA	NA	NA	0.08131	NA	NA
mmu-miR-7093-5p	2.04622	-2.50518	0.193466	0.765602	NA	NA	NA	0.08131	NA	NA
mmu-miR-714	2.04622	-2.50518	0.193466	0.765602	NA	NA	NA	0.08131	NA	NA
mmu-miR-7673-3p	2.04622	-2.50518	0.193466	0.765602	NA	NA	NA	0.08131	NA	NA
mmu-miR-8091	2.04622	-2.50518	0.193466	0.765602	NA	NA	NA	0.08131	NA	NA
mmu-miR-883a-3p	2.04622	-2.50518	0.193466	0.765602	NA	NA	NA	0.08131	NA	NA
mmu-miR-384-5p	-0.34094	7.82984	0.193946	0.765602	328.896	343.981	144.62	171.652	186.01	231.267
mmu-miR-872-3p	0.355503	7.03768	0.194249	0.765602	153.923	157.809	60.8555	126.767	170.389	137.605
mmu-miR-671-5p	0.303104	7.75732	0.194845	0.765602	240.113	201.988	158.634	187.183	288.367	231.561
mmu-miR-376c-3p	-0.281178	8.64421	0.195069	0.765602	516.656	506.473	344.9	314.438	383.838	364.566
mmu-miR-452-3p	0.48249	0.395778	0.195074	0.765602	1.26661	1.32538	0.47236	1.30101	1.43875	1.27231
mmu-miR-15a-3p	0.376471	3.94325	0.19514	0.765602	15.9231	19.1739	7.47901	16.5066	17.9844	16.0507
mmu-miR-7029-5p	1.66277	-2.2048	0.195523	0.765602	0.06031	NA	NA	NA	0.3083	NA
mmu-miR-485-5p	-0.317762	6.62928	0.197101	0.765602	106.214	126.353	102.029	74.2389	99.7876	85.5385
mmu-miR-3078-5p	-0.380081	3.32176	0.197937	0.765602	11.8217	10.8681	11.0217	8.86314	8.11866	7.92749
mmu-miR-3069-5p	-0.735873	-0.634149	0.198818	0.765602	0.72378	0.44179	0.62981	0.32525	0.10277	0.58722
mmu-miR-6968-5p	1.64842	-2.19844	0.198875	0.765602	NA	0.08836	NA	NA	NA	0.29361
mmu-miR-6913-5p	1.64772	-2.19865	0.199038	0.765602	NA	0.08836	NA	NA	0.10277	0.19574
mmu-miR-6990-3p	1.64391	-2.19981	0.199934	0.765602	NA	0.08836	NA	0.08131	0.10277	0.09787
mmu-miR-7039-3p	1.64391	-2.19981	0.199934	0.765602	NA	0.08836	NA	0.08131	0.10277	0.09787
mmu-miR-3061-3p	-0.434267	2.49021	0.200109	0.765602	5.54896	6.09676	7.08538	4.87879	4.52178	4.11055
mmu-miR-423-3p	0.28182	9.33999	0.201512	0.765602	656.828	748.045	431.263	659.287	766.648	664.343
mmu-miR-12193-3p	1.63578	-2.19677	0.201864	0.765602	NA	NA	0.07873	0.08131	0.10277	0.09787
mmu-miR-7063-3p	0.538178	0.266483	0.202014	0.765602	0.84441	1.14866	0.70854	0.65051	1.43875	1.66379
mmu-miR-467e-5p	-0.311715	6.38203	0.20204	0.765602	110.014	94.0137	79.986	67.3273	68.4434	81.9173
mmu-miR-592-5p	-0.401839	3.86456	0.202155	0.765602	19.4214	15.5511	15.1155	13.498	8.42696	13.9954
mmu-miR-8118	-0.907411	-1.29842	0.202235	0.765602	0.24126	0.44179	0.31491	0.08131	0.20554	0.19574
mmu-miR-216b-3p	-0.380703	3.18599	0.20308	0.766913	12.3645	9.0126	9.44717	7.80606	6.98821	7.82962
mmu-miR-1981-3p	-0.352009	3.87028	0.2044	0.770008	17.5516	18.6437	13.8559	14.0672	11.2017	11.6465
mmu-miR-221-3p	0.323667	10.4931	0.205329	0.771616	1307.62	1173.05	1351.02	1590.16	1690.43	1418.24
mmu-let-7j	0.444057	1.93638	0.207271	0.777013	2.53322	3.35763	3.54269	4.63485	3.69964	4.01268
mmu-miR-541-5p	-0.29206	11.5296	0.210111	0.782461	3704.35	3199.65	3026.87	2354.02	3148.6	2339.29
mmu-miR-764-3p	-0.974211	-1.4575	0.210114	0.782461	0.24126	0.35344	0.23618	0.24394	NA	0.09787
mmu-miR-1948-5p	-1.5567	-2.05704	0.210558	0.782461	0.24126	0.08836	NA	NA	NA	0.09787
mmu-miR-7212-5p	1.25603	-1.7954	0.210761	0.782461	NA	0.08836	0.15745	0.24394	NA	0.29361
mmu-miR-100-5p	-0.287756	10.4741	0.211575	0.783591	1761.67	1908.55	1211.99	938.517	1516.34	1340.43
mmu-miR-1843b-3p	0.821758	-1.07382	0.215246	0.790078	0.36189	0.26508	0.07873	0.16263	0.41107	0.68509
mmu-miR-33-3p	0.362422	4.78001	0.215812	0.790078	26.6591	35.8737	14.092	26.0202	28.1584	36.1141
mmu-miR-223-5p	-0.617516	-0.424458	0.216218	0.790078	0.66346	0.79523	0.70854	0.24394	0.41107	0.68509
mmu-miR-17-5p	0.275503	12.267	0.216983	0.790078	5066.8	5170.84	3614.33	5350.24	4807.58	5614.81
mmu-miR-6915-3p	-0.60609	-0.436813	0.217369	0.790078	0.72378	0.97195	0.47236	0.32525	0.71937	0.29361
mmu-miR-1a-3p	-0.441343	6.14784	0.217699	0.790078	110.738	107.533	44.5592	40.494	42.032	93.5639
mmu-miR-295-3p	-0.599689	0.151556	0.218866	0.790078	1.80944	1.14866	0.55108	0.40657	0.61661	1.17444
mmu-miR-148b-3p	-0.30451	10.4018	0.219928	0.790078	1643.82	1369.12	1498.87	1127.49	1105.06	1312.34
mmu-miR-181b-5p	0.33896	13.9415	0.219961	0.790078	12755.7	12462.6	15819	16804.6	19207.1	15623.6
mmu-miR-701-3p	0.419955	2.13503	0.223677	0.790078	3.07605	5.83168	2.59797	3.57778	5.03562	5.77434
mmu-miR-16-5p	-0.386494	13.2876	0.225637	0.790078	12563.2	13571.6	9096.92	9101.55	4582.42	11393.1
mmu-miR-7211-3p	-1.08192	-1.63022	0.226219	0.790078	0.24126	0.17672	0.23618	0.24394	NA	NA
mmu-miR-5615-3p	-0.617635	-0.59524	0.227013	0.790078	0.54283	0.88359	0.47236	0.32525	0.41107	0.39148
mmu-miR-193b-3p	0.4371	6.00503	0.229943	0.790078	67.07	87.7403	23.6179	44.7222	105.44	70.2708
mmu-miR-29b-5p	-0.320057	4.59887	0.230314	0.790078	26.056	29.3351	25.8223	19.2712	23.5338	20.1613
mmu-miR-449b	1.09286	-1.56034	0.230652	0.790078	0.18094	0.17672	NA	0.24394	NA	0.48935
mmu-miR-1951	-1.17288	-1.61065	0.230808	0.790078	0.06031	0.35344	0.31491	0.16263	NA	0.09787
mmu-miR-335-5p	-0.288461	11.3568	0.232192	0.790078	3757.43	3599.47	1835.51	2286.2	2035.11	2578.39
mmu-miR-6918-5p	0.818815	-1.00241	0.232646	0.790078	0.12063	0.17672	0.47236	0.40657	0.61661	0.29361
mmu-miR-3074-3p	-0.479959	1.49722	0.233857	0.790078	3.49826	5.03645	1.41708	1.95152	1.54152	2.93611
mmu-miR-3099-3p	0.295452	10.2631	0.234549	0.790078	1068.11	1092.64	1148.54	1311.01	1360.95	1297.76
mmu-miR-301b-5p	0.311932	4.10716	0.234593	0.790078	19.0595	17.0532	11.5728	19.5152	17.7788	18.0081
mmu-miR-425-3p	0.320995	4.23006	0.236118	0.790078	21.1705	21.0294	10.4706	16.7505	23.5338	20.8464
mmu-miR-540-3p	0.333617	7.71638	0.236519	0.790078	181.065	159.046	210.278	214.016	264.627	211.4
mmu-miR-3072-3p	0.508944	3.62241	0.23809	0.790078	10.4345	17.23	4.95976	7.64344	24.9726	10.57
mmu-miR-7685-5p	1.26567	-2.03381	0.238167	0.790078	0.06031	0.08836	NA	0.16263	0.10277	0.09787
mmu-miR-32-3p	-0.402925	4.34802	0.238913	0.790078	20.3261	21.8246	26.0584	19.8404	12.3321	18.2038
mmu-miR-5622-3p	1.2633	-2.03083	0.239731	0.790078	0.06031	NA	0.07873	0.16263	0.10277	0.09787
mmu-miR-7021-3p	1.26449	-2.02969	0.240207	0.790078	0.06031	NA	0.07873	0.08131	0.10277	0.19574
mmu-miR-541-3p	-0.583022	0.0293428	0.240451	0.790078	1.26661	1.59046	0.39363	0.32525	0.71937	0.9787
mmu-miR-99b-3p	0.325919	8.30165	0.240767	0.790078	265.325	248.023	315.378	351.192	363.901	313.282
mmu-miR-302c-3p	-0.516606	-0.0760605	0.242097	0.790078	1.08567	1.14866	0.62981	0.65051	0.3083	0.88083
mmu-miR-7080-3p	-1.22027	-1.83347	0.242288	0.790078	0.24126	0.26508	NA	0.16263	NA	NA
mmu-miR-127-3p	0.267997	12.5511	0.242493	0.790078	7189.4	6598.72	3538.04	5659.56	7440.7	6236.48
mmu-miR-5626-3p	-0.555151	-0.251758	0.244459	0.790078	0.96504	0.97195	0.55108	0.81313	0.3083	0.39148
mmu-miR-293-5p	-1.04014	-1.64319	0.245783	0.790078	0.36189	0.17672	0.07873	NA	0.10277	0.19574
mmu-let-7b-3p	-0.399171	5.7858	0.246495	0.790078	66.6478	109.565	28.184	39.4369	43.5736	56.2754
mmu-miR-344d-5p	0.419898	0.886439	0.246541	0.790078	1.38724	1.5021	1.57453	1.70758	2.46643	1.56592
mmu-miR-7093-3p	0.45709	0.218045	0.24782	0.790078	1.26661	0.79523	0.55108	0.97576	1.13045	1.37018
mmu-miR-1247-3p	-0.75563	-1.21361	0.249043	0.790078	0.36189	0.35344	0.31491	0.16263	0.3083	0.09787
mmu-miR-31-3p	-0.342074	2.71297	0.249166	0.790078	8.26312	9.80782	4.56613	5.44798	5.85777	5.18712
mmu-miR-615-3p	-0.290903	5.46718	0.249439	0.790078	50.0612	64.5903	37.0014	32.5253	42.7514	41.5948
mmu-miR-3105-3p	-0.610452	-0.281358	0.25003	0.790078	1.32692	0.88359	0.23618	0.48788	0.51384	0.48935
mmu-miR-3070-3p	-0.385589	0.983659	0.250831	0.790078	2.17133	2.5624	1.65325	1.46364	1.43875	1.66379
mmu-miR-5123	-0.677622	-0.875945	0.250941	0.790078	0.72378	0.35344	0.31491	0.24394	0.20554	0.39148
mmu-miR-5623-5p	1.26508	-2.03474	0.254476	0.790078	0.06031	0.08836	NA	0.24394	NA	0.09787
mmu-miR-6945-3p	-0.416716	0.97939	0.254587	0.790078	2.0507	2.12061	2.12561	1.05707	1.54152	1.9574
mmu-miR-7659-5p	1.26653	-2.02896	0.25935	0.790078	0.06031	NA	0.07873	NA	0.3083	0.09787
mmu-miR-6997-5p	0.479277	-0.0454738	0.260709	0.790078	0.78409	0.88359	0.47236	0.97576	0.61661	1.17444
mmu-miR-377-5p	-0.375398	1.83032	0.261339	0.790078	5.18707	4.5063	2.36179	2.11414	4.11071	2.54462
mmu-miR-7010-5p	0.629026	-0.56947	0.261517	0.790078	0.4222	0.26508	0.55108	0.73182	0.3083	0.78296
mmu-miR-30d-5p	-0.254834	12.694	0.26197	0.790078	7825.72	7804.73	6473.52	5705.42	5491.91	6490.36
mmu-miR-410-3p	0.258271	10.3823	0.262361	0.790078	1631.27	1367.62	843.632	1180.26	1489.52	1612.61
mmu-miR-669o-5p	-0.317477	4.35406	0.265134	0.790078	23.4624	23.3267	21.6498	19.6778	14.9013	17.9102
mmu-miR-382-5p	-0.328552	11.8384	0.266078	0.790078	3893.44	3241.62	4825.38	3007.04	3736.84	2816.61
mmu-miR-3102-5p.2-5p	-0.341303	3.2895	0.266578	0.790078	11.8217	15.1093	7.08538	5.77323	9.35187	9.98276
mmu-miR-129b-5p	1.06573	-1.87533	0.267061	0.790078	0.06031	0.08836	0.07873	0.08131	0.3083	0.09787
mmu-miR-3112-3p	0.698589	-1.19446	0.26719	0.790078	0.24126	0.17672	0.23618	0.24394	0.51384	0.29361
mmu-miR-7021-5p	0.765737	-0.523446	0.267955	0.790078	0.54283	0.17672	0.47236	1.2197	0.20554	0.48935
mmu-miR-409-5p	-0.402047	4.44898	0.268312	0.790078	36.1285	35.6086	9.44717	13.9046	19.937	21.2378
mmu-miR-136-5p	-0.321202	9.36353	0.268764	0.790078	1076.26	906.649	386.31	390.385	742.189	608.85
mmu-miR-187-5p	0.414538	0.800867	0.268885	0.790078	1.44755	2.12061	0.78726	1.2197	2.15812	2.05527
mmu-miR-3072-5p	-0.606963	1.40551	0.269674	0.790078	1.20629	6.62691	1.81071	1.95152	2.5692	1.27231
mmu-miR-700-3p	0.277845	5.2907	0.270623	0.790078	42.6425	45.328	23.6967	36.5096	44.2929	45.0203
mmu-miR-135a-3p	0.267643	8.04056	0.27072	0.790078	260.801	244.754	222.874	302.566	249.726	285.879
mmu-miR-194-5p	-0.276048	7.30729	0.27338	0.790078	238.786	200.044	112.5	110.098	146.752	165.303
mmu-miR-1188-5p	-0.273536	4.41135	0.274193	0.790078	25.7544	27.3912	18.6582	17.1571	20.4508	18.5953
mmu-miR-140-5p	-0.246758	8.61974	0.274746	0.790078	548.14	505.324	295.618	307.364	369.759	381.204
mmu-miR-7059-3p	0.807339	-1.49792	0.275601	0.790078	0.18094	0.08836	0.15745	0.16263	0.41107	0.19574
mmu-miR-223-3p	-0.318879	5.8963	0.276067	0.790078	72.8602	104.794	35.2694	47.4056	54.1586	53.7307
mmu-miR-6959-5p	0.550407	-0.530428	0.278952	0.790078	0.30157	0.53015	0.55108	0.48788	0.71937	0.68509
mmu-miR-3076-5p	-0.423308	0.365123	0.279942	0.790078	1.56818	1.76718	0.70854	1.05707	1.02768	0.68509
mmu-miR-188-5p	0.240879	7.7546	0.27996	0.790078	233.117	215.065	164.538	223.449	231.639	230.289
mmu-miR-434-5p	-0.309012	9.47581	0.281362	0.790078	1164.13	1001.28	395.443	467.876	682.789	728.741
mmu-miR-7655-3p	0.532251	0.122612	0.281435	0.790078	0.66346	0.44179	1.1809	1.05707	1.02768	1.17444
mmu-miR-1941-3p	0.946766	-1.73762	0.284067	0.790078	0.12063	NA	0.15745	0.08131	0.3083	0.19574
mmu-miR-1968-3p	0.871914	-1.61888	0.28411	0.790078	0.18094	0.08836	0.07873	0.16263	0.41107	0.09787
mmu-miR-346-3p	-0.592814	-0.220812	0.28455	0.790078	0.78409	1.59046	0.31491	0.40657	0.41107	0.78296
mmu-miR-301a-3p	-0.234763	11.8066	0.285095	0.790078	4880.19	4382.77	2886.82	3031.35	3143.05	3475.76
mmu-miR-5617-5p	-0.55055	-0.639014	0.28558	0.790078	0.72378	0.53015	0.47236	0.48788	0.41107	0.19574
mmu-miR-7012-3p	1.2456	-2.02687	0.286296	0.790078	NA	0.17672	NA	0.08131	NA	0.29361
mmu-miR-7679-3p	1.23111	-2.02936	0.286334	0.790078	NA	0.17672	NA	0.24394	0.10277	NA
mmu-miR-192-3p	-0.466932	-0.164683	0.286558	0.790078	1.08567	1.06031	0.47236	0.48788	0.51384	0.78296
mmu-miR-1931	0.860876	-1.61239	0.286616	0.790078	0.12063	0.08836	0.15745	0.32525	0.10277	0.19574
mmu-miR-7089-3p	-0.840051	-1.51191	0.287153	0.790078	0.24126	0.26508	0.23618	0.24394	NA	0.09787
mmu-miR-6537-3p	-0.795255	-0.740522	0.287562	0.790078	0.48252	0.26508	0.86599	0.56919	0.10277	0.19574
mmu-miR-493-3p	0.343348	1.64211	0.288052	0.790078	3.73951	2.82748	1.65325	3.41515	3.59687	2.74037
mmu-miR-370-5p	-0.368418	5.65632	0.289974	0.790078	34.9222	70.1569	63.0598	46.5924	36.1743	45.0203
mmu-miR-6996-5p	0.670432	-1.03363	0.290317	0.790078	0.30157	0.53015	NA	0.32525	0.51384	0.39148
mmu-miR-6899-3p	-0.332349	1.78845	0.2905	0.790078	3.61888	4.0645	3.54269	2.52071	3.39134	2.6425
mmu-miR-19b-5p	0.279405	4.79577	0.291006	0.790078	30.3986	29.5118	18.422	24.8005	39.1545	25.8377
mmu-miR-331-5p	-0.320343	3.90239	0.291063	0.790078	14.174	24.4754	12.675	14.1485	12.2294	11.9402
mmu-miR-181d-3p	-0.336163	3.68569	0.291572	0.790078	12.6058	13.6956	15.9027	11.7091	10.5851	10.4721
mmu-miR-6904-3p	-1.32139	-2.12097	0.291933	0.790078	0.06031	0.17672	0.07873	0.08131	NA	NA
mmu-miR-3066-3p	-1.14098	-1.61815	0.291974	0.790078	0.06031	0.61851	0.07873	0.08131	NA	0.19574
mmu-miR-342-3p	-0.303392	9.66801	0.292053	0.790078	1117.81	1379.19	430.948	617.492	738.181	786.583
mmu-miR-182-3p	-1.31141	-2.12568	0.292473	0.790078	0.12063	0.08836	0.07873	NA	0.10277	NA
mmu-miR-7092-5p	-1.31141	-2.12568	0.292473	0.790078	0.12063	0.08836	0.07873	NA	0.10277	NA
mmu-miR-1907	-1.74447	-2.50405	0.293166	0.790078	NA	NA	0.07873	NA	NA	NA
mmu-miR-1967	-1.74447	-2.50405	0.293166	0.790078	NA	NA	0.07873	NA	NA	NA
mmu-miR-28b	-1.74447	-2.50405	0.293166	0.790078	NA	NA	0.07873	NA	NA	NA
mmu-miR-466l-5p	-1.74447	-2.50405	0.293166	0.790078	NA	NA	0.07873	NA	NA	NA
mmu-miR-5114	-1.74447	-2.50405	0.293166	0.790078	NA	NA	0.07873	NA	NA	NA
mmu-miR-6924-5p	-1.74447	-2.50405	0.293166	0.790078	NA	NA	0.07873	NA	NA	NA
mmu-miR-6939-5p	-1.74447	-2.50405	0.293166	0.790078	NA	NA	0.07873	NA	NA	NA
mmu-miR-7007-5p	-1.74447	-2.50405	0.293166	0.790078	NA	NA	0.07873	NA	NA	NA
mmu-miR-7011-3p	-1.74447	-2.50405	0.293166	0.790078	NA	NA	0.07873	NA	NA	NA
mmu-miR-7219-3p	-1.74447	-2.50405	0.293166	0.790078	NA	NA	0.07873	NA	NA	NA
mmu-miR-7656-3p	-1.74447	-2.50405	0.293166	0.790078	NA	NA	0.07873	NA	NA	NA
mmu-miR-7657-5p	-1.74447	-2.50405	0.293166	0.790078	NA	NA	0.07873	NA	NA	NA
mmu-miR-7675-5p	-1.74447	-2.50405	0.293166	0.790078	NA	NA	0.07873	NA	NA	NA
mmu-miR-467b-3p	1.11007	-1.88282	0.293546	0.790078	0.12063	0.08836	NA	NA	0.41107	0.09787
mmu-miR-873a-3p	0.326937	3.55222	0.293678	0.790078	13.5105	14.4908	5.19594	10.5707	14.4903	13.0167
mmu-miR-539-3p	-0.374495	3.95045	0.294058	0.790078	23.2815	24.4754	8.26627	7.64344	16.7512	15.2677
mmu-miR-1199-3p	-1.73634	-2.50714	0.294209	0.790078	NA	0.08836	NA	NA	NA	NA
mmu-miR-12202-5p	-1.73634	-2.50714	0.294209	0.790078	NA	0.08836	NA	NA	NA	NA
mmu-miR-1258-5p	-1.73634	-2.50714	0.294209	0.790078	NA	0.08836	NA	NA	NA	NA
mmu-miR-295-5p	-1.73634	-2.50714	0.294209	0.790078	NA	0.08836	NA	NA	NA	NA
mmu-miR-3077-5p	-1.73634	-2.50714	0.294209	0.790078	NA	0.08836	NA	NA	NA	NA
mmu-miR-471-3p	-1.73634	-2.50714	0.294209	0.790078	NA	0.08836	NA	NA	NA	NA
mmu-miR-5710	-1.73634	-2.50714	0.294209	0.790078	NA	0.08836	NA	NA	NA	NA
mmu-miR-6909-3p	-1.73634	-2.50714	0.294209	0.790078	NA	0.08836	NA	NA	NA	NA
mmu-miR-6910-5p	-1.73634	-2.50714	0.294209	0.790078	NA	0.08836	NA	NA	NA	NA
mmu-miR-6957-3p	-1.73634	-2.50714	0.294209	0.790078	NA	0.08836	NA	NA	NA	NA
mmu-miR-6981-3p	-1.73634	-2.50714	0.294209	0.790078	NA	0.08836	NA	NA	NA	NA
mmu-miR-7000-5p	-1.73634	-2.50714	0.294209	0.790078	NA	0.08836	NA	NA	NA	NA
mmu-miR-7077-5p	-1.73634	-2.50714	0.294209	0.790078	NA	0.08836	NA	NA	NA	NA
mmu-miR-742-3p	-1.73634	-2.50714	0.294209	0.790078	NA	0.08836	NA	NA	NA	NA
mmu-miR-7675-3p	-1.73634	-2.50714	0.294209	0.790078	NA	0.08836	NA	NA	NA	NA
mmu-miR-8094	-1.73634	-2.50714	0.294209	0.790078	NA	0.08836	NA	NA	NA	NA
mmu-miR-677-5p	-0.320604	3.41319	0.29422	0.790078	12.063	10.7798	12.2026	9.83889	9.04357	8.31897
mmu-miR-7668-3p	-0.691052	-0.76543	0.294555	0.790078	0.24126	0.97195	0.47236	0.24394	0.3083	0.39148
mmu-miR-145a-5p	0.347798	7.57482	0.294871	0.790078	198.013	248.73	93.4483	122.376	328.754	188.987
mmu-miR-7029-3p	-0.90969	-1.68438	0.295325	0.790078	0.18094	0.17672	0.23618	0.08131	0.10277	0.09787
mmu-miR-7015-5p	-0.863419	-1.34233	0.295902	0.790078	0.18094	0.35344	0.39363	0.32525	NA	0.09787
mmu-miR-1970c-5p	-0.585062	0.171841	0.29597	0.790078	1.02535	0.61851	1.73198	0.48788	0.71937	1.07657
mmu-miR-12181-3p	-1.71991	-2.51306	0.296343	0.790078	0.06031	NA	NA	NA	NA	NA
mmu-miR-133b-5p	-1.71991	-2.51306	0.296343	0.790078	0.06031	NA	NA	NA	NA	NA
mmu-miR-3060-5p	-1.71991	-2.51306	0.296343	0.790078	0.06031	NA	NA	NA	NA	NA
mmu-miR-3073b-5p	-1.71991	-2.51306	0.296343	0.790078	0.06031	NA	NA	NA	NA	NA
mmu-miR-3086-3p	-1.71991	-2.51306	0.296343	0.790078	0.06031	NA	NA	NA	NA	NA
mmu-miR-3620-5p	-1.71991	-2.51306	0.296343	0.790078	0.06031	NA	NA	NA	NA	NA
mmu-miR-429-5p	-1.71991	-2.51306	0.296343	0.790078	0.06031	NA	NA	NA	NA	NA
mmu-miR-5116	-1.71991	-2.51306	0.296343	0.790078	0.06031	NA	NA	NA	NA	NA
mmu-miR-6918-3p	-1.71991	-2.51306	0.296343	0.790078	0.06031	NA	NA	NA	NA	NA
mmu-miR-692	-1.71991	-2.51306	0.296343	0.790078	0.06031	NA	NA	NA	NA	NA
mmu-miR-6929-5p	-1.71991	-2.51306	0.296343	0.790078	0.06031	NA	NA	NA	NA	NA
mmu-miR-6972-3p	-1.71991	-2.51306	0.296343	0.790078	0.06031	NA	NA	NA	NA	NA
mmu-miR-6978-3p	-1.71991	-2.51306	0.296343	0.790078	0.06031	NA	NA	NA	NA	NA
mmu-miR-6988-5p	-1.71991	-2.51306	0.296343	0.790078	0.06031	NA	NA	NA	NA	NA
mmu-miR-7001-3p	-1.71991	-2.51306	0.296343	0.790078	0.06031	NA	NA	NA	NA	NA
mmu-miR-7006-5p	-1.71991	-2.51306	0.296343	0.790078	0.06031	NA	NA	NA	NA	NA
mmu-miR-7035-5p	-1.71991	-2.51306	0.296343	0.790078	0.06031	NA	NA	NA	NA	NA
mmu-miR-7057-3p	-1.71991	-2.51306	0.296343	0.790078	0.06031	NA	NA	NA	NA	NA
mmu-miR-712-5p	-1.71991	-2.51306	0.296343	0.790078	0.06031	NA	NA	NA	NA	NA
mmu-miR-7239-3p	-1.71991	-2.51306	0.296343	0.790078	0.06031	NA	NA	NA	NA	NA
mmu-miR-741-5p	-1.71991	-2.51306	0.296343	0.790078	0.06031	NA	NA	NA	NA	NA
mmu-miR-742-5p	-1.71991	-2.51306	0.296343	0.790078	0.06031	NA	NA	NA	NA	NA
mmu-miR-7660-5p	-1.71991	-2.51306	0.296343	0.790078	0.06031	NA	NA	NA	NA	NA
mmu-miR-871-3p	-1.71991	-2.51306	0.296343	0.790078	0.06031	NA	NA	NA	NA	NA
mmu-miR-935	-1.71991	-2.51306	0.296343	0.790078	0.06031	NA	NA	NA	NA	NA
mmu-miR-6955-5p	0.888844	-1.42629	0.296895	0.790078	0.06031	0.08836	0.31491	0.24394	0.51384	0.09787
mmu-miR-380-5p	-0.306615	6.96819	0.297115	0.790078	135.165	115.131	158.161	114.164	110.167	102.764
mmu-miR-7067-3p	0.68695	-0.826173	0.298066	0.790434	0.60315	0.26508	0.07873	0.48788	0.82214	0.19574
mmu-miR-5113	-0.853246	-1.50929	0.298577	0.790434	0.24126	0.17672	0.31491	0.24394	0.10277	NA
mmu-miR-6930-5p	-1.30716	-2.1296	0.298791	0.790434	0.12063	0.17672	NA	0.08131	NA	NA
mmu-miR-144-3p	0.347341	7.54198	0.299368	0.790599	299.402	112.392	109.115	191.574	254.35	169.218
mmu-miR-338-3p	-0.247326	9.40733	0.300864	0.793186	981.924	778.971	550.77	457.549	771.273	612.863
mmu-miR-337-3p	-0.314049	7.36483	0.304231	0.799528	254.046	250.055	89.6694	152.543	113.353	161.29
mmu-miR-7043-5p	-1.03509	-1.89474	0.30507	0.799528	0.18094	0.17672	0.07873	0.08131	0.10277	NA
mmu-miR-9769-3p	-1.03498	-1.89454	0.30518	0.799528	0.18094	0.17672	0.07873	0.08131	NA	0.09787
mmu-miR-466o-3p	-1.29115	-2.13521	0.307737	0.799528	0.18094	0.08836	NA	0.08131	NA	NA
mmu-miR-344c-5p	-0.778851	-0.809566	0.307896	0.799528	0.60315	1.06031	NA	0.32525	0.20554	0.29361
mmu-miR-7051-5p	-1.29641	-2.13223	0.308215	0.799528	0.18094	NA	0.07873	0.08131	NA	NA
mmu-miR-3083b-5p	0.631577	-1.01136	0.308553	0.799528	0.18094	0.26508	0.39363	0.32525	0.61661	0.29361
mmu-miR-1188-3p	-1.31726	-2.12283	0.308932	0.799528	0.06031	0.26508	NA	NA	NA	0.09787
mmu-miR-374b-5p	-0.273238	9.09045	0.309155	0.799528	645.609	650.056	533.686	565.045	348.486	516.167
mmu-miR-7663-3p	0.868662	-1.10536	0.309155	0.799528	0.24126	0.08836	0.31491	0.73182	0.41107	NA
mmu-miR-3079-5p	1.1985	-2.02088	0.309334	0.799528	NA	NA	0.15745	0.08131	NA	0.29361
mmu-miR-3059-5p	-0.28227	6.18789	0.309627	0.799528	110.678	105.412	42.1186	58.8707	69.9849	64.2028
mmu-miR-7066-5p	-0.336784	1.99275	0.310032	0.799528	4.40298	3.97614	4.48741	3.65909	2.8775	3.22972
mmu-miR-881-3p	-1.00728	-1.48744	0.310719	0.799958	0.06031	0.26508	0.47236	0.16263	0.20554	NA
mmu-miR-675-5p	0.311719	1.92311	0.313374	0.804493	3.37763	3.44599	3.14906	4.14697	3.69964	3.91481
mmu-miR-378a-5p	0.270642	4.43539	0.313527	0.804493	20.8086	26.596	13.9346	19.6778	28.5695	21.2378
mmu-miR-7115-5p	0.644531	-0.628391	0.314855	0.806553	0.72378	0.08836	0.31491	0.56919	0.92491	0.29361
mmu-miR-6946-5p	-0.70984	-0.956451	0.316572	0.809602	0.78409	0.26508	0.23618	0.08131	0.51384	0.19574
mmu-miR-31-5p	-0.233537	6.93774	0.317889	0.81162	163.875	157.367	95.2589	93.3475	116.23	121.848
mmu-miR-544-5p	-0.243811	5.89534	0.318838	0.812058	81.5455	64.2368	53.534	47.8121	61.0441	51.284
mmu-miR-376a-5p	-0.32122	6.03849	0.319117	0.812058	104.103	102.319	32.0416	43.7465	64.641	63.9092
mmu-miR-323-5p	-0.250738	5.55149	0.323666	0.822271	49.2168	62.558	44.4804	36.9162	49.2258	39.7353
mmu-miR-6904-5p	0.914417	-1.72935	0.32479	0.823767	0.06031	NA	0.23618	0.08131	0.3083	0.19574
mmu-miR-370-3p	-0.212901	10.6473	0.325471	0.82401	2061.56	1991.43	1327.48	1237.18	1619.62	1523.35
mmu-miR-466f	0.321497	1.77452	0.325958	0.82401	3.49826	3.79943	1.88943	2.76465	5.03562	3.03398
mmu-miR-329-5p	-0.246946	8.43549	0.327106	0.825246	522.567	311.288	324.51	291.833	350.644	288.717
mmu-miR-7066-3p	0.523195	-0.711407	0.327521	0.825246	0.48252	0.53015	0.15745	0.32525	0.82214	0.48935
mmu-miR-7648-3p	-0.444122	-0.234804	0.328844	0.827224	0.84441	0.79523	0.78726	0.73182	0.41107	0.48935
mmu-miR-6921-3p	-0.548657	-0.923539	0.330489	0.830003	0.4222	0.53015	0.39363	0.24394	0.20554	0.39148
mmu-miR-3106-3p	-0.650569	-1.26356	0.334707	0.836075	0.36189	0.44179	0.15745	0.08131	0.20554	0.29361
mmu-miR-7658-5p	0.291631	2.05521	0.33503	0.836075	3.79983	3.88779	3.38524	3.49647	4.72732	4.79564
mmu-miR-1948-3p	0.50963	0.162679	0.33619	0.836075	0.66346	0.44179	1.25962	1.05707	0.82214	1.46805
mmu-miR-7653-3p	-1.03696	-1.89224	0.336231	0.836075	0.12063	0.35344	NA	0.08131	0.10277	NA
mmu-miR-493-5p	-0.273269	5.26739	0.336287	0.836075	43.0044	41.5286	42.1974	36.5096	28.1584	36.4077
mmu-miR-138-5p	-0.225125	11.039	0.336644	0.836075	2866.1	2790.72	1530.91	1493.56	2372.19	1881.95
mmu-miR-6934-3p	-0.843453	-1.50866	0.337044	0.836075	0.24126	0.26508	0.23618	NA	NA	0.39148
mmu-miR-203-5p	-0.32602	1.44869	0.337259	0.836075	2.59353	4.15286	2.20434	1.78889	2.77473	2.15314
mmu-miR-6985-5p	-1.03097	-1.89112	0.3397	0.839751	0.12063	0.35344	NA	NA	0.10277	0.09787
mmu-miR-6912-5p	-0.487713	-0.21112	0.339834	0.839751	0.54283	1.14866	0.86599	0.40657	0.51384	0.78296
mmu-miR-325-5p	-0.26905	6.63014	0.341812	0.843282	121.233	96.6645	108.406	98.7955	71.0126	90.8235
mmu-miR-433-3p	-0.239716	11.3131	0.344736	0.848558	2582.38	2750.17	2910.44	2197.98	2221.84	2417.69
mmu-let-7b-5p	-0.306238	14.585	0.345055	0.848558	21571.5	27642.2	30996.6	26727.3	15461.8	21349.4
mmu-miR-148a-3p	-0.250472	10.7083	0.345875	0.849218	1858.48	1573.14	1980.68	1441.11	1438.54	1596.65
mmu-miR-298-3p	0.462046	2.59577	0.346817	0.850172	7.53934	6.71527	1.96816	3.0899	13.0515	4.5999
mmu-miR-222-3p	-0.263718	9.85142	0.347783	0.851181	993.565	963.906	1060.29	933.15	639.524	864.683
mmu-miR-5621-5p	0.626525	-0.869027	0.351569	0.859079	0.66346	0.26508	NA	0.40657	0.61661	0.39148
mmu-miR-26b-5p	-0.265877	12.0903	0.353323	0.861228	4253.34	4725.87	5189.17	4298.78	3066.28	4144.02
mmu-miR-7061-3p	-0.868529	-1.70257	0.353569	0.861228	0.30157	0.26508	NA	NA	0.20554	0.09787
mmu-miR-1934-5p	-0.313471	1.70622	0.355408	0.863165	3.92046	3.97614	2.75542	2.03283	2.15812	3.91481
mmu-miR-7687-5p	-0.464384	-0.35993	0.355487	0.863165	0.84441	0.70687	0.62981	0.40657	0.92491	0.19574
mmu-miR-98-5p	-0.285281	10.4058	0.358359	0.867921	1184.64	1399.87	1778.19	1308.25	1005.48	1245.79
mmu-miR-6994-5p	0.634699	-0.814284	0.358575	0.867921	0.24126	0.08836	0.62981	0.32525	0.61661	0.58722
mmu-miR-7647-5p	0.884452	-1.73278	0.360554	0.869447	NA	0.26508	0.07873	0.32525	0.10277	0.09787
mmu-miR-148b-5p	-0.308355	2.92639	0.361371	0.869447	12.3645	10.338	3.85759	6.01717	6.37161	7.04665
mmu-miR-674-5p	0.202681	8.64219	0.361998	0.869447	432.939	462.47	271.685	364.608	488.558	407.825
mmu-miR-7664-3p	0.605761	-0.573008	0.363064	0.869447	0.48252	0.08836	0.62981	0.89444	0.3083	0.58722
mmu-miR-5134-3p	-0.485583	-0.756811	0.363079	0.869447	0.60315	0.44179	0.47236	0.32525	0.51384	0.19574
mmu-miR-24-3p	-0.201779	10.9584	0.363193	0.869447	2504.15	2508.68	1639.08	1714	1684.98	2021.31
mmu-let-7d-5p	-0.2311	12.7649	0.363827	0.869447	7486.93	8323.57	7075.38	6741.92	4958.44	6929.31
mmu-miR-30b-3p	0.260476	4.13806	0.364341	0.869447	19.542	13.9607	14.958	16.9131	23.4311	15.855
mmu-miR-1231-3p	-0.585745	-0.908661	0.36438	0.869447	0.66346	0.44179	0.23618	0.16263	0.10277	0.58722
mmu-miR-130b-3p	0.205726	10.6091	0.364862	0.869447	1695.63	1430.09	1316.54	1636.26	1648.19	1616.52
mmu-miR-124-5p	-0.217058	9.84191	0.367153	0.872571	944.71	1047.85	985.104	816.547	887.914	786.191
mmu-miR-202-3p	0.552103	-1.1464	0.367782	0.872571	0.18094	0.35344	0.23618	0.32525	0.41107	0.29361
mmu-miR-3058-5p	0.401505	-0.141358	0.367876	0.872571	0.96504	0.53015	0.47236	0.56919	0.92491	1.07657
mmu-miR-505-5p	-0.248762	4.74735	0.369292	0.87259	34.5603	40.7334	17.3985	20.5722	24.0477	27.11
mmu-miR-99a-5p	-0.216608	11.9212	0.369924	0.87259	4772.34	5167.84	3125.28	2479.4	4597.52	3588.61
mmu-let-7i-3p	-0.264044	6.21079	0.370846	0.87259	108.928	114.69	38.8909	62.3672	71.1153	63.8114
mmu-miR-1a-5p	-0.851547	-1.70474	0.37146	0.87259	0.36189	0.08836	0.07873	NA	0.10277	0.19574
mmu-miR-6902-5p	-1.13903	-1.87749	0.372242	0.87259	NA	0.44179	0.07873	NA	0.20554	NA
mmu-miR-151-5p	-0.229882	9.52304	0.372542	0.87259	1021.49	1099.89	439.53	564.801	684.639	743.324
mmu-miR-146a-3p	-0.978064	-1.90558	0.372688	0.87259	0.30157	NA	0.07873	0.08131	0.10277	NA
mmu-miR-411-5p	-0.227586	8.56342	0.372899	0.87259	507.91	469.362	302.86	342.41	257.947	414.382
mmu-miR-7060-5p	-0.497299	-0.747365	0.373058	0.87259	0.54283	0.35344	0.62981	0.32525	0.41107	0.29361
mmu-miR-5709-3p	-0.976534	-1.90537	0.373562	0.87259	0.30157	NA	0.07873	0.08131	NA	0.09787
mmu-miR-669i	0.737831	-0.884658	0.376754	0.878712	0.48252	0.35344	0.07873	NA	1.02768	0.48935
mmu-miR-6952-3p	0.29544	1.98787	0.380015	0.884794	3.43794	2.91584	3.93632	3.74041	4.21348	4.40416
mmu-miR-497b	0.568271	-1.24915	0.380513	0.884794	0.30157	0.17672	0.15745	0.16263	0.41107	0.39148
mmu-let-7f-5p	-0.268045	14.0722	0.381191	0.885031	15979.1	20705.6	19690.7	17058.6	10291.3	17950
mmu-miR-338-5p	-0.226529	5.06066	0.382296	0.886257	39.084	37.199	33.1438	31.5495	29.3916	28.4802
mmu-miR-7043-3p	0.315719	0.469639	0.382904	0.886319	1.32692	1.5021	0.62981	1.13838	1.43875	1.46805
mmu-miR-449c-3p	-0.690964	-1.5704	0.383851	0.886319	0.24126	0.26508	0.15745	0.16263	0.10277	0.09787
mmu-let-7k	-0.291533	2.14961	0.384052	0.886319	4.16172	5.12481	4.95976	4.22828	3.28857	3.6212
mmu-miR-3063-3p	0.424842	-0.608741	0.385066	0.886321	0.4222	0.61851	0.31491	0.48788	0.51384	0.68509
mmu-miR-3093-5p	0.349469	1.21393	0.385206	0.886321	2.11102	3.18092	0.86599	3.00859	2.26089	1.76166
mmu-miR-3075-5p	0.319516	0.924665	0.386744	0.887638	1.74913	1.32538	1.65325	1.8702	2.46643	1.37018
mmu-miR-1930-3p	0.564778	-1.24177	0.389509	0.887638	0.24126	0.17672	0.23618	0.16263	0.51384	0.29361
mmu-miR-1968-5p	0.29384	2.98458	0.390828	0.887638	5.91085	6.53855	8.26627	8.86314	8.52973	7.63387
mmu-miR-128-3p	-0.200169	14.5967	0.391231	0.887638	26465	28018.1	25796.4	22206.2	23962.1	21500.6
mmu-miR-12194-3p	0.321736	2.17069	0.395997	0.887638	3.19668	3.26927	4.95976	5.20404	4.93286	4.01268
mmu-miR-1224-5p	-0.202442	6.9075	0.398241	0.887638	129.255	143.848	118.641	94.242	120.855	113.432
mmu-miR-7079-3p	0.324811	0.837508	0.39859	0.887638	1.80944	2.20897	0.62981	1.30101	1.95259	2.15314
mmu-miR-100-3p	-0.230865	4.36099	0.399231	0.887638	23.6434	22.7966	20.705	19.4338	16.3401	18.889
mmu-miR-6990-5p	0.428882	-0.749348	0.39954	0.887638	0.54283	0.35344	0.23618	0.48788	0.51384	0.48935
mmu-miR-344d-3p	-0.237527	5.83633	0.399601	0.887638	61.7623	64.767	60.3044	55.2929	40.1822	56.569
mmu-miR-7653-5p	-0.69902	-1.56384	0.399793	0.887638	0.24126	0.08836	0.31491	0.08131	0.20554	0.09787
mmu-miR-3058-3p	0.582457	-1.3432	0.400289	0.887638	0.24126	0.17672	0.15745	0.16263	0.51384	0.19574
mmu-miR-6715-3p	-0.481241	-0.754051	0.401169	0.887638	0.60315	0.44179	0.47236	0.08131	0.61661	0.39148
mmu-miR-6989-5p	1.14606	-2.30034	0.40423	0.887638	0.06031	NA	NA	NA	NA	0.19574
mmu-miR-3970	1.14535	-2.30055	0.404466	0.887638	0.06031	NA	NA	NA	0.10277	0.09787
mmu-miR-669h-3p	1.14535	-2.30055	0.404466	0.887638	0.06031	NA	NA	NA	0.10277	0.09787
mmu-miR-3475-5p	1.14464	-2.30076	0.404702	0.887638	0.06031	NA	NA	NA	0.20554	NA
mmu-miR-383-3p	-0.251102	2.4225	0.404875	0.887638	6.21242	6.0084	5.11722	3.49647	5.03562	5.48073
mmu-miR-7034-3p	1.14215	-2.30149	0.405531	0.887638	0.06031	NA	NA	0.08131	NA	0.09787
mmu-miR-12182-3p	1.14144	-2.3017	0.405767	0.887638	0.06031	NA	NA	0.08131	0.10277	NA
mmu-miR-211-3p	1.14144	-2.3017	0.405767	0.887638	0.06031	NA	NA	0.08131	0.10277	NA
mmu-miR-698-3p	1.14144	-2.3017	0.405767	0.887638	0.06031	NA	NA	0.08131	0.10277	NA
mmu-let-7e-5p	-0.230468	12.9633	0.405781	0.887638	7961.91	8707.76	9120.06	8255.64	5858.79	7235.64
mmu-miR-6931-3p	-0.715887	-1.5578	0.406441	0.887638	0.18094	0.17672	0.31491	NA	0.3083	0.09787
mmu-miR-551b-3p	-0.188955	8.41368	0.406685	0.887638	452.421	438.171	255.467	253.372	355.577	331.878
mmu-miR-7070-3p	0.319125	1.88548	0.406832	0.887638	4.22203	4.85973	1.1809	3.00859	3.80241	4.79564
mmu-miR-181d-5p	0.214631	12.6488	0.407322	0.887638	5911.09	5360.46	6442.97	6180.45	7663.81	6469.42
mmu-miR-7046-3p	-0.455514	-0.597805	0.408279	0.887638	0.96504	0.44179	0.31491	0.40657	0.51384	0.29361
mmu-miR-7075-3p	-0.371354	0.686458	0.409091	0.887638	1.86976	2.03225	1.1809	0.56919	2.36366	0.88083
mmu-miR-302b-5p	1.12963	-2.29454	0.409731	0.887638	NA	0.08836	NA	NA	NA	0.19574
mmu-miR-3062-3p	1.12963	-2.29454	0.409731	0.887638	NA	0.08836	NA	NA	NA	0.19574
mmu-miR-7005-5p	1.12892	-2.29475	0.409969	0.887638	NA	0.08836	NA	NA	0.10277	0.09787
mmu-miR-12197-3p	1.12821	-2.29496	0.410207	0.887638	NA	0.08836	NA	NA	0.20554	NA
mmu-miR-1958	1.12501	-2.29591	0.41128	0.887638	NA	0.08836	NA	0.08131	0.10277	NA
mmu-miR-6995-3p	1.12501	-2.29591	0.41128	0.887638	NA	0.08836	NA	0.08131	0.10277	NA
mmu-miR-7116-3p	0.424733	-0.548483	0.41217	0.887638	0.48252	0.53015	0.39363	0.32525	1.02768	0.48935
mmu-miR-3962	1.1215	-2.29149	0.412466	0.887638	NA	NA	0.07873	NA	NA	0.19574
mmu-miR-219c-5p	-0.353185	-0.217368	0.413412	0.887638	0.90472	0.97195	0.55108	0.40657	0.82214	0.58722
mmu-miR-466c-5p	-0.267647	3.90828	0.415048	0.887638	22.3768	22.8849	7.47901	10.4894	15.6207	13.7018
mmu-miR-1941-5p	0.684142	-1.37617	0.415055	0.887638	0.12063	NA	0.39363	0.24394	0.41107	0.19574
mmu-miR-7002-3p	0.784362	-1.60289	0.416626	0.887638	0.06031	0.08836	0.23618	0.16263	0.51384	NA
mmu-miR-6962-3p	-0.528663	-1.05236	0.417072	0.887638	0.48252	0.53015	0.15745	0.08131	0.51384	0.19574
mmu-miR-879-3p	-0.264424	2.08578	0.417169	0.887638	4.1014	6.80363	3.14906	3.0899	4.41902	3.42546
mmu-miR-101b-5p	-0.684997	-1.38272	0.417653	0.887638	0.54283	0.26508	NA	0.08131	0.20554	0.19574
mmu-miR-7071-3p	-0.761174	-1.7378	0.418218	0.887638	0.06031	0.26508	0.23618	0.08131	0.10277	0.09787
mmu-miR-6769b-5p	0.463516	-0.312979	0.418498	0.887638	0.30157	0.79523	0.62981	0.89444	1.02768	0.29361
mmu-let-7d-3p	-0.25836	8.69844	0.419231	0.887638	534.57	746.013	200.516	322.244	338.414	448.833
mmu-miR-3061-5p	-0.258958	1.20713	0.419482	0.887638	2.71416	2.73912	1.81071	1.62626	1.95259	2.15314
mmu-miR-328-5p	-0.336671	0.365691	0.419494	0.887638	1.99039	1.06031	0.78726	0.89444	0.82214	1.17444
mmu-miR-6538	0.337785	0.699492	0.420986	0.887638	1.99039	1.06031	0.94472	1.95152	1.95259	0.88083
mmu-miR-211-5p	-0.295426	1.18053	0.421245	0.887638	3.257	3.09256	1.02344	1.70758	1.84982	1.9574
mmu-miR-466f-3p	-0.486027	0.191023	0.421369	0.887638	1.02535	2.29733	0.39363	0.48788	0.41107	1.46805
mmu-miR-6968-3p	0.580226	-1.24638	0.423329	0.887638	0.24126	0.35344	0.07873	0.08131	0.61661	0.29361
mmu-miR-341-5p	-0.325039	0.514454	0.42411	0.887638	1.14598	2.29733	1.02344	1.05707	1.02768	1.17444
mmu-miR-25-3p	0.257118	13.0483	0.42425	0.887638	6365.14	6283.99	9716.49	9805.56	8294.29	8803.23
mmu-miR-7035-3p	-0.725434	-1.75335	0.424502	0.887638	0.18094	0.26508	0.07873	NA	0.20554	0.09787
mmu-miR-3080-3p	0.349435	0.128516	0.42485	0.887638	0.78409	0.61851	1.10217	0.97576	1.13045	0.9787
mmu-miR-465c-5p	0.655538	-1.6836	0.425906	0.887638	0.18094	0.08836	0.07873	0.24394	0.10277	0.19574
mmu-miR-511-3p	-0.266223	3.61301	0.426324	0.887638	18.5166	13.0771	9.68335	14.3111	7.81035	9.39554
mmu-miR-6984-5p	-0.72172	-1.75935	0.426548	0.887638	0.24126	0.17672	0.07873	0.08131	NA	0.19574
mmu-miR-7220-3p	-0.54119	-1.30244	0.426942	0.887638	0.30157	0.26508	0.31491	0.24394	0.10277	0.19574
mmu-miR-216a-5p	-0.187414	6.95334	0.427011	0.887638	174.31	141.639	97.6995	94.8925	126.096	120.38
mmu-miR-674-3p	-0.209799	7.13581	0.427935	0.887638	183.357	197.305	98.2506	128.637	101.226	149.839
mmu-miR-3088-3p	0.430275	-0.811081	0.428693	0.887638	0.4222	0.53015	0.15745	0.32525	0.71937	0.39148
mmu-miR-6959-3p	0.686329	-1.68993	0.429561	0.887638	0.24126	0.08836	NA	0.08131	0.3083	0.19574
mmu-miR-665-5p	-0.304355	0.831166	0.430098	0.887638	2.29196	2.29733	1.02344	1.13838	1.02768	2.05527
mmu-miR-688	-0.803283	-1.71105	0.430517	0.887638	0.4222	NA	0.07873	0.08131	0.10277	0.09787
mmu-miR-7032-3p	0.677106	-1.69193	0.431409	0.887638	0.24126	0.08836	NA	0.24394	0.20554	0.09787
mmu-miR-330-3p	-0.224735	4.98593	0.431996	0.887638	38.903	49.0391	20.6263	26.4268	24.8698	33.7652
mmu-miR-340-3p	-0.193293	7.66812	0.432163	0.887638	261.706	260.835	158.791	184.581	151.685	216.978
mmu-miR-698-5p	0.564579	-1.25005	0.432697	0.887638	0.30157	0.08836	0.23618	0.48788	0.10277	0.29361
mmu-miR-194-3p	-0.343789	2.04497	0.433145	0.887638	2.53322	4.24122	6.14066	3.00859	3.28857	4.01268
mmu-miR-106b-3p	0.217707	9.17144	0.433339	0.887638	521.723	453.192	602.336	616.029	631.303	569.115
mmu-miR-204-3p	0.191358	5.79265	0.434606	0.887638	54.3436	64.2368	41.8037	55.8621	65.7714	51.6755
mmu-miR-351-3p	0.314273	1.27728	0.434778	0.887638	3.07605	2.73912	0.70854	2.27677	2.05536	3.03398
mmu-miR-1839-5p	-0.23618	9.30705	0.435452	0.887638	643.498	614.093	770.495	632.373	428.028	628.327
mmu-miR-3073a-3p	0.886373	-2.11811	0.435746	0.887638	0.06031	0.08836	NA	0.08131	0.10277	0.09787
mmu-miR-3094-3p	0.708031	-1.81971	0.436042	0.887638	0.18094	0.08836	NA	0.16263	0.20554	0.09787
mmu-miR-7674-5p	-0.853829	-1.73134	0.437013	0.887638	NA	0.35344	0.23618	NA	0.10277	0.19574
mmu-miR-5709-5p	0.884023	-2.1151	0.437487	0.887638	0.06031	NA	0.07873	0.08131	0.10277	0.09787
mmu-miR-701-5p	-0.209646	5.98786	0.439332	0.887638	61.9432	71.0405	70.775	56.8379	60.9413	54.4158
mmu-miR-7090-5p	0.886376	-2.11904	0.441836	0.887638	0.06031	0.08836	NA	0.16263	NA	0.09787
mmu-miR-3109-3p	0.885886	-2.11925	0.441926	0.887638	0.06031	0.08836	NA	0.16263	0.10277	NA
mmu-miR-7119-3p	0.885886	-2.11925	0.441926	0.887638	0.06031	0.08836	NA	0.16263	0.10277	NA
mmu-miR-298-5p	0.181058	11.0971	0.441989	0.887638	2698.54	2600.66	1264.74	1978.19	2616.37	2270.59
mmu-miR-6964-5p	0.771272	-1.95752	0.443177	0.887638	0.12063	NA	0.07873	0.08131	0.20554	0.09787
mmu-miR-3089-3p	-0.395096	0.606116	0.444375	0.887638	1.32692	0.79523	2.36179	1.05707	1.33598	1.07657
mmu-miR-467a-5p	-0.197981	6.62337	0.444537	0.887638	142.644	131.92	62.5088	73.2632	102.562	94.9341
mmu-miR-669c-3p	0.880188	-2.11625	0.445393	0.887638	0.06031	NA	0.07873	0.16263	0.10277	NA
mmu-miR-21a-5p	-0.206559	12.3333	0.447277	0.887638	5281.76	4945.09	6166.72	4854.31	4527.13	4628.57
mmu-miR-1970b-5p	-0.829076	-1.95187	0.448158	0.887638	0.06031	0.08836	0.23618	0.08131	0.10277	NA
mmu-miR-3547-3p	-0.2951	2.85519	0.448218	0.887638	9.59004	11.9284	3.70014	3.57778	9.55741	5.87221
mmu-miR-1b-3p	0.325252	-0.108416	0.449059	0.887638	0.72378	0.97195	0.47236	0.81313	0.61661	1.07657
mmu-miR-497a-5p	0.16924	8.14138	0.449096	0.887638	332.817	319.329	186.503	256.787	323.924	299.385
mmu-miR-1929-3p	-0.792782	-1.9631	0.449445	0.887638	0.12063	0.17672	0.07873	0.08131	NA	0.09787
mmu-miR-6941-5p	-0.825717	-1.95073	0.450513	0.887638	0.06031	0.08836	0.23618	NA	0.10277	0.09787
mmu-miR-6540-5p	-0.176527	8.30324	0.450621	0.887638	339.391	354.76	322.778	265.488	306.967	298.896
mmu-miR-3064-3p	0.717638	-1.81209	0.451385	0.887638	0.12063	0.17672	NA	NA	0.20554	0.29361
mmu-miR-214-5p	0.270993	2.24776	0.451967	0.887638	6.09179	5.5666	1.81071	3.49647	5.96053	5.48073
mmu-miR-574-3p	-0.292664	4.38292	0.452145	0.887638	28.7701	38.5244	8.03009	15.1242	16.9567	22.5101
mmu-miR-7073-5p	-0.524762	-1.1752	0.452853	0.887638	0.4222	0.44179	0.15745	0.08131	0.10277	0.48935
mmu-miR-155-5p	0.214109	5.48284	0.45306	0.887638	39.5665	40.7334	43.457	51.4712	43.368	44.7267
mmu-miR-7677-3p	0.868501	-2.10923	0.453486	0.887638	NA	0.08836	0.07873	0.08131	NA	0.19574
mmu-miR-196a-3p	-0.788382	-1.96859	0.45378	0.887638	0.18094	0.08836	0.07873	0.08131	NA	0.09787
mmu-miR-7041-5p	-0.802233	-1.96127	0.453846	0.887638	0.12063	0.08836	0.15745	0.16263	NA	NA
mmu-miR-6947-3p	0.695065	-1.80873	0.454038	0.887638	0.06031	0.26508	NA	0.16263	0.10277	0.19574
mmu-miR-5616-5p	-0.795955	-1.96422	0.45416	0.887638	0.12063	0.17672	0.07873	0.16263	NA	NA
mmu-miR-19a-5p	0.239901	2.66447	0.454443	0.887638	8.08218	6.89198	3.14906	5.61061	6.0633	8.02536
mmu-miR-582-3p	-0.266089	4.51722	0.454808	0.887638	21.4117	18.5553	31.9629	18.702	23.3283	18.7911
mmu-miR-7652-3p	-0.455766	-1.08497	0.454945	0.887638	0.4222	0.35344	0.31491	0.24394	0.41107	0.09787
mmu-miR-147-3p	0.285716	1.96387	0.455205	0.887638	4.1014	5.5666	1.33835	3.17121	5.34393	3.71907
mmu-miR-7016-5p	0.723291	-1.81638	0.455288	0.887638	0.18094	NA	0.07873	0.16263	NA	0.29361
mmu-miR-12185-5p	-0.804369	-1.95666	0.455358	0.887638	0.06031	0.26508	0.07873	NA	0.10277	0.09787
mmu-miR-3068-3p	-0.263089	3.09244	0.456229	0.887638	15.6215	8.92424	4.72358	5.93586	7.50205	8.90619
mmu-miR-7667-5p	0.411425	-0.434259	0.45698	0.887638	0.72378	0.79523	0.07873	0.48788	1.02768	0.48935
mmu-miR-137-5p	0.216686	5.61853	0.458429	0.887638	43.3663	45.6815	47.0784	58.7081	55.1863	39.931
mmu-miR-6942-5p	0.694734	-1.56726	0.45945	0.887638	0.24126	0.17672	NA	0.16263	NA	0.48935
mmu-miR-5129-3p	0.347237	0.0558851	0.461783	0.887638	1.08567	1.06031	0.31491	0.48788	1.13045	1.37018
mmu-miR-135a-5p	-0.16466	13.3709	0.462817	0.887638	14411.1	13324.9	7694.48	9353.45	9508.49	10414.2
mmu-miR-669d-5p	-0.17863	6.18485	0.462962	0.887638	103.862	84.8244	54.3999	58.5455	70.9098	70.9559
mmu-miR-96-5p	-0.296984	4.08793	0.462999	0.887638	24.91	29.8653	6.53429	13.1727	21.0674	10.4721
mmu-miR-22-3p	-0.201112	9.66542	0.463165	0.887638	1243.99	1020.1	519.909	500.32	983.488	764.758
mmu-miR-344f-3p	-0.177807	5.5171	0.463582	0.887638	53.6198	53.4571	42.1186	39.0303	44.9095	41.8884
mmu-miR-3068-5p	-0.21023	5.16849	0.463872	0.887638	49.9406	52.22	21.4136	25.6136	34.2217	38.0715
mmu-miR-6998-5p	0.863419	-2.1136	0.465213	0.887638	NA	0.17672	NA	0.16263	0.10277	NA
mmu-miR-147-5p	0.743294	-1.94442	0.465313	0.887638	NA	0.08836	0.15745	0.16263	0.10277	0.09787
mmu-miR-6399	0.743294	-1.94442	0.465313	0.887638	NA	0.08836	0.15745	0.16263	0.10277	0.09787
mmu-miR-7003-5p	-0.969594	-2.2027	0.465875	0.887638	NA	0.17672	0.07873	0.08131	NA	NA
mmu-miR-25-5p	-0.215306	2.79694	0.466074	0.887638	9.59004	8.83588	4.64486	5.5293	7.39928	5.5786
mmu-miR-598-3p	-0.22615	10.3571	0.466131	0.887638	1261.48	1170.49	1702.54	1342.24	1053.99	1122.86
mmu-miR-7085-3p	0.771461	-1.95455	0.46682	0.887638	0.06031	0.17672	NA	0.08131	NA	0.29361
mmu-miR-483-3p	-0.205925	4.29582	0.46781	0.887638	21.5324	28.2748	15.5878	17.1571	14.4903	21.14
mmu-miR-132-5p	-0.196683	4.1601	0.468	0.887638	20.9895	18.3786	18.1858	15.6121	17.6761	15.1699
mmu-miR-24-5p	-0.201232	5.35269	0.469182	0.887638	55.007	58.5819	25.8223	28.1344	41.1071	42.6714
mmu-miR-670-3p	0.199691	4.31927	0.469949	0.887638	24.6687	23.5918	10.7855	19.5965	22.4034	20.2591
mmu-miR-208b-3p	0.365255	0.0928616	0.470464	0.887638	1.20629	0.79523	0.47236	0.48788	0.82214	1.76166
mmu-miR-7012-5p	-0.957852	-2.20425	0.470632	0.887638	0.06031	NA	0.15745	NA	NA	0.09787
mmu-miR-669k-3p	-0.957651	-2.20458	0.470637	0.887638	NA	0.26508	NA	NA	NA	0.09787
mmu-miR-202-5p	-0.260977	1.20124	0.470873	0.887638	2.23165	3.35763	1.73198	2.19546	1.33598	2.05527
mmu-miR-1264-5p	-0.27556	3.22396	0.471127	0.887638	12.1233	16.4347	4.25123	5.20404	10.7906	8.71045
mmu-miR-455-5p	-0.176186	5.19302	0.471677	0.887638	45.2361	46.3884	29.2862	32.3626	32.9885	34.8418
mmu-miR-154-5p	-0.157951	9.51616	0.47193	0.887638	934.336	828.364	632.96	603.994	788.538	647.901
mmu-miR-291a-5p	-0.953967	-2.20842	0.472173	0.887638	0.06031	0.08836	0.07873	0.08131	NA	NA
mmu-miR-802-3p	-0.953967	-2.20842	0.472173	0.887638	0.06031	0.08836	0.07873	0.08131	NA	NA
mmu-miR-6516-3p	-0.75674	-1.7128	0.472906	0.887638	0.4222	0.08836	NA	NA	0.10277	0.19574
mmu-miR-146a-5p	-0.205404	7.08336	0.472929	0.887638	180.824	214.093	75.105	103.186	154.666	114.41
mmu-miR-3075-3p	0.625887	-1.67057	0.473112	0.887638	0.06031	0.17672	0.15745	0.24394	0.3083	NA
mmu-miR-1934-3p	0.413817	-0.869831	0.473843	0.887638	0.30157	0.44179	0.31491	0.40657	0.20554	0.68509
mmu-miR-3095-5p	0.740812	-1.81609	0.473893	0.887638	0.18094	NA	0.07873	0.08131	0.41107	NA
mmu-miR-103-5p	0.300399	1.92156	0.474368	0.887638	3.6792	4.85973	1.88943	2.03283	6.98821	3.13185
mmu-miR-1981-5p	-0.199019	6.48558	0.474443	0.887638	91.5578	88.0937	104.864	80.1748	84.5779	79.4706
mmu-miR-679-5p	0.561749	-0.898607	0.474661	0.887638	0.66346	0.08836	0.15745	0.16263	0.3083	0.88083
mmu-miR-7019-3p	0.532	-1.06318	0.475079	0.887638	0.18094	0.61851	0.07873	0.16263	0.71937	0.29361
mmu-miR-466i-5p	0.263136	2.30176	0.475094	0.887638	2.95542	7.33378	3.38524	4.87879	4.72732	5.67647
mmu-miR-669l-5p	-0.182675	4.63837	0.475352	0.887638	30.0971	30.042	21.4923	19.7591	28.2612	20.4549
mmu-miR-540-5p	-0.312232	5.6423	0.475871	0.887638	102.234	67.5061	15.0367	30.8177	58.3721	42.7693
mmu-miR-6983-3p	-0.938474	-2.21413	0.478454	0.88892	0.12063	NA	0.07873	0.08131	NA	NA
mmu-miR-6956-3p	0.277434	0.264467	0.478614	0.88892	1.02535	1.23702	0.70854	1.05707	0.82214	1.46805
mmu-miR-6977-5p	-0.55134	-1.30984	0.478866	0.88892	0.30157	0.44179	0.15745	0.40657	NA	0.09787
mmu-miR-291b-5p	-0.93519	-2.21319	0.479782	0.88892	0.12063	NA	0.07873	NA	0.10277	NA
mmu-miR-7056-3p	-0.934462	-2.21298	0.480077	0.88892	0.12063	NA	0.07873	NA	NA	0.09787
mmu-miR-3083b-3p	0.414184	-0.943246	0.481027	0.88892	0.24126	0.53015	0.23618	0.32525	0.3083	0.58722
mmu-miR-224-3p	-0.930687	-2.21714	0.481587	0.88892	0.12063	0.08836	NA	0.08131	NA	NA
mmu-miR-7213-5p	0.661516	-1.45467	0.482807	0.88892	0.24126	0.26508	NA	0.16263	0.61661	NA
mmu-miR-494-5p	0.348913	-0.58763	0.482882	0.88892	0.54283	0.44179	0.39363	0.73182	0.41107	0.48935
mmu-miR-7013-5p	-0.927403	-2.2162	0.48292	0.88892	0.12063	0.08836	NA	NA	0.10277	NA
mmu-miR-7055-3p	-0.927403	-2.2162	0.48292	0.88892	0.12063	0.08836	NA	NA	0.10277	NA
mmu-miR-16-3p	0.177752	6.17911	0.48375	0.889383	79.1933	65.2971	62.8237	77.7354	81.5977	65.6709
mmu-miR-299a-5p	-0.236458	5.10006	0.484361	0.889442	48.4931	56.2845	16.0602	27.8091	26.8224	37.0928
mmu-miR-879-5p	-0.267141	4.66508	0.486741	0.89177	43.6679	38.2593	9.28972	17.8889	23.5338	25.9356
mmu-miR-7082-3p	-0.44183	-0.618813	0.486789	0.89177	0.4222	0.88359	0.47236	0.73182	0.3083	0.09787
mmu-miR-7034-5p	0.610489	-1.55513	0.487608	0.892206	0.12063	0.26508	0.07873	0.16263	0.51384	NA
mmu-miR-320-3p	0.210432	11.5193	0.490727	0.895435	2123.92	2635.74	3219.99	2930.2	3859.86	2497.06
mmu-miR-6993-5p	-0.506836	-1.17964	0.491538	0.895435	0.54283	0.08836	0.31491	0.08131	0.3083	0.29361
mmu-miR-3108-3p	0.669205	-1.80784	0.491743	0.895435	0.06031	0.17672	0.07873	0.32525	NA	0.09787
mmu-miR-128-5p	-0.197064	4.02848	0.492485	0.895435	14.6565	23.4151	15.1155	13.9046	16.6484	13.7018
mmu-miR-28a-5p	-0.16227	7.84968	0.492783	0.895435	305.555	309.079	159.185	176.694	230.303	234.399
mmu-miR-135b-3p	0.199298	6.01045	0.493965	0.895435	55.3086	56.638	66.1302	70.9864	61.5579	68.1176
mmu-miR-362-3p	-0.153417	8.6758	0.494155	0.895435	479.382	452.397	387.728	334.116	423.301	382.966
mmu-miR-1945	-0.361301	-0.278529	0.494225	0.895435	0.90472	0.35344	0.94472	0.56919	0.51384	0.58722
mmu-miR-7078-5p	0.724637	-1.6001	0.494616	0.895435	0.06031	NA	0.31491	0.24394	NA	0.39148
mmu-miR-6994-3p	-0.293848	0.21853	0.497702	0.899962	1.68881	0.97195	0.70854	0.65051	1.33598	0.68509
mmu-miR-26a-5p	-0.174348	14.3913	0.498647	0.900311	22746.3	22382.2	23372.8	20101.3	16860.8	21959.1
mmu-miR-7651-3p	-0.455053	-1.20303	0.499123	0.900311	0.24126	0.44179	0.31491	0.32525	0.10277	0.19574
mmu-miR-375-3p	0.226748	6.24977	0.4999	0.900311	60.9782	55.9311	86.8352	82.6142	95.0602	63.0284
mmu-miR-679-3p	-0.374294	-0.209684	0.500238	0.900311	0.48252	1.32538	0.70854	0.32525	1.02768	0.48935
mmu-miR-1982-5p	-0.361999	-0.559736	0.501162	0.900919	0.90472	0.44179	0.39363	0.32525	0.71937	0.29361
mmu-miR-1927	-0.24173	2.14162	0.502946	0.902626	4.88549	3.35763	5.43212	3.25253	4.62455	3.6212
mmu-miR-344g-5p	-0.528275	-1.46112	0.503286	0.902626	0.30157	0.26508	0.15745	0.08131	0.41107	NA
mmu-miR-6941-3p	-0.339441	-0.565944	0.505547	0.904775	0.60315	0.70687	0.47236	0.40657	0.20554	0.68509
mmu-miR-6987-5p	-0.430279	-0.882244	0.505679	0.904775	0.30157	0.88359	0.23618	0.32525	0.41107	0.19574
mmu-miR-669b-3p	-0.365334	-0.202931	0.50625	0.904775	1.20629	1.14866	0.15745	0.56919	0.41107	0.78296
mmu-miR-6946-3p	-0.235546	1.30992	0.507192	0.905406	2.29196	3.18092	2.28307	2.60202	1.84982	1.66379
mmu-miR-7065-3p	-0.281286	0.217738	0.511789	0.911364	1.38724	1.41374	0.62981	0.40657	1.23321	1.07657
mmu-miR-466l-3p	-0.60734	-1.58412	0.512801	0.911364	0.36189	0.26508	NA	NA	0.10277	0.29361
mmu-miR-6975-5p	0.67812	-1.67831	0.51328	0.911364	0.18094	NA	0.15745	0.08131	NA	0.48935
mmu-miR-466g	0.237603	2.93583	0.513479	0.911364	7.53934	11.4866	3.30651	5.36667	9.66018	9.10193
mmu-miR-491-3p	-0.242986	0.852416	0.513495	0.911364	1.56818	2.20897	1.73198	1.38232	1.95259	1.07657
mmu-miR-361-3p	-0.168419	6.81501	0.51466	0.912379	118.639	116.81	122.341	102.048	112.325	96.4021
mmu-miR-190a-3p	-0.246133	1.03894	0.516738	0.914453	2.35228	3.18092	1.02344	1.46364	1.43875	2.15314
mmu-miR-702-5p	-0.202109	2.33969	0.517207	0.914453	5.06644	5.38989	5.43212	4.3096	4.93286	4.11055
mmu-miR-328-3p	0.175462	10.1641	0.518034	0.914453	1290.68	1634.28	564.153	1062.84	1200.64	1312.05
mmu-miR-7027-3p	-0.385217	-1.00035	0.51821	0.914453	0.36189	0.61851	0.23618	0.24394	0.41107	0.19574
mmu-miR-448-5p	-0.234	2.3164	0.519784	0.915678	6.87588	7.68721	2.28307	3.25253	5.755	4.11055
mmu-miR-3103-3p	0.291676	0.148408	0.520096	0.915678	0.72378	0.79523	1.10217	1.13838	0.71937	1.17444
mmu-miR-365-3p	-0.20876	5.19095	0.521433	0.916982	47.1058	62.1162	17.9496	28.6222	41.3127	29.7525
mmu-miR-3569-3p	-0.529713	-1.62555	0.522709	0.918175	0.24126	0.08836	0.23618	0.08131	0.20554	0.09787
mmu-miR-466d-5p	-0.500901	-1.31652	0.52342	0.918375	0.36189	0.53015	NA	0.08131	0.3083	0.19574
mmu-miR-384-3p	-0.152063	7.835	0.524361	0.918977	286.857	306.782	165.719	178.889	269.766	191.043
mmu-miR-3544-3p	0.250257	0.343448	0.525611	0.919194	1.26661	0.70687	1.10217	1.13838	1.23321	1.17444
mmu-miR-376a-3p	0.17476	11.446	0.52582	0.919194	3958.94	3227.75	1328.9	2453.62	3463.28	2823.16
mmu-miR-9b-3p	0.469945	-1.13238	0.526872	0.919194	0.48252	0.08836	0.15745	0.56919	0.20554	0.19574
mmu-miR-216a-3p	-0.216365	2.61155	0.526877	0.919194	5.7299	5.92004	7.40028	5.36667	4.83009	5.87221
mmu-miR-93-5p	0.191636	13.2967	0.528513	0.921003	8518.25	7838.66	11175.1	11906.8	9547.34	9793.38
mmu-miR-191-5p	-0.178828	9.00147	0.529363	0.921199	683.969	817.23	268.3	379.001	532.029	508.436
mmu-miR-342-5p	-0.158638	8.20829	0.529824	0.921199	307.485	299.536	327.266	257.844	301.212	262.292
mmu-miR-146b-5p	-0.146373	8.26133	0.531734	0.922849	407.607	403.8	212.168	237.353	340.675	282.355
mmu-miR-125b-5p	-0.14621	14.4281	0.531974	0.922849	29985.7	29282.1	14612.6	17791.5	24375.2	19611.4
mmu-miR-30a-5p	-0.162484	13.289	0.533677	0.92476	10486.1	9461.9	11522.8	9103.09	9394.52	9190.3
mmu-miR-12202-3p	-0.320807	-0.499087	0.538607	0.932251	0.60315	0.44179	0.78726	0.48788	0.51384	0.39148
mmu-miR-186-3p	-0.159674	4.41128	0.53922	0.932262	23.8243	25.359	19.4454	15.7747	23.02	20.1613
mmu-miR-7658-3p	0.275701	0.0703855	0.541133	0.933405	1.02535	1.23702	0.31491	1.2197	0.92491	0.68509
mmu-miR-484	0.150836	9.97452	0.541553	0.933405	1077.88	1385.47	584.229	861.35	1204.13	1060.42
mmu-miR-28c	-0.211087	1.9817	0.541949	0.933405	3.79983	4.59466	4.01505	4.39091	2.77473	2.93611
mmu-miR-504-5p	-0.196089	4.22534	0.542875	0.933405	21.1102	31.5441	11.0217	14.8803	14.593	21.14
mmu-miR-382-3p	-0.234321	1.23412	0.542917	0.933405	3.13637	1.85553	2.20434	2.03283	1.23321	2.54462
mmu-miR-181a-3p	-0.162681	9.70861	0.544155	0.933726	783.85	862.558	977.152	749.707	851.945	717.78
mmu-miR-1843a-3p	0.182765	3.24606	0.544319	0.933726	7.90123	10.1613	8.58118	10.4081	9.14634	9.39554
mmu-miR-339-3p	-0.170478	3.6032	0.546768	0.936343	16.4056	15.1093	8.58118	8.78182	14.182	10.4721
mmu-miR-3085-3p	0.166846	5.98166	0.547063	0.936343	78.4092	81.5551	31.8842	56.9192	73.0679	66.5517
mmu-miR-1947-5p	0.289586	0.185897	0.547852	0.93665	1.6285	0.79523	0.31491	1.13838	1.23321	0.78296
mmu-miR-136-3p	-0.13243	10.2303	0.549539	0.938306	1598.04	1336.34	984.71	941.119	1245.24	1193.53
mmu-miR-34b-3p	-0.179197	4.89884	0.550041	0.938306	36.7317	47.0952	17.556	26.2642	23.4311	31.6121
mmu-miR-3102-3p	0.260597	3.6746	0.551886	0.940365	13.2089	20.8527	3.93632	7.56212	19.3204	14.289
mmu-miR-219a-5p	0.171572	10.5877	0.553055	0.940365	2225.01	1769.3	716.41	1296.29	1577.18	1924.91
mmu-miR-30e-5p	-0.129014	12.8937	0.553084	0.940365	10001.6	9056.33	5896.53	6442.04	7290.66	7627.9
mmu-miR-7237-3p	0.414469	-1.39288	0.554135	0.941112	0.18094	0.26508	0.15745	0.32525	0.10277	0.29361
mmu-miR-7117-5p	-0.57046	-1.42047	0.557553	0.94587	0.4222	0.26508	0.07873	NA	0.51384	NA
mmu-miR-3552	-0.272738	2.60637	0.558234	0.945983	7.17745	12.6353	1.73198	3.98435	6.78268	5.08925
mmu-miR-877-3p	0.190016	4.05352	0.559383	0.94617	17.9135	24.387	7.55774	13.3354	19.4231	19.0847
mmu-miR-27b-5p	-0.195336	4.29164	0.559576	0.94617	18.2754	18.1136	24.6414	17.8889	21.2729	14.0933
mmu-miR-873a-5p	0.205858	5.28559	0.562506	0.950079	59.2894	44.2677	14.958	28.1344	46.6566	48.5436
mmu-miR-130a-5p	-0.169273	4.45371	0.563312	0.950395	28.4686	33.3996	12.36	17.8889	20.9646	21.3357
mmu-let-7g-5p	-0.143907	13.843	0.567922	0.955646	15182.5	15917.6	15448.3	14754.8	11922.6	14012.4
mmu-miR-34a-3p	0.251295	-0.322136	0.56871	0.955646	0.72378	0.70687	0.39363	0.56919	0.61661	0.88083
mmu-miR-199a-5p	-0.158105	7.30685	0.569163	0.955646	227.688	222.752	89.0396	113.92	157.851	169.609
mmu-miR-5627-3p	-0.24899	0.106008	0.569349	0.955646	1.38724	1.23702	0.47236	0.56919	0.71937	1.17444
mmu-miR-185-3p	0.150145	4.95395	0.569533	0.955646	27.3829	34.8134	27.1606	30.9803	35.2494	29.0675
mmu-miR-219b-3p	-0.418874	-1.3562	0.5711	0.955912	0.36189	0.08836	0.31491	0.24394	0.10277	0.19574
mmu-miR-455-3p	-0.200562	5.39854	0.571161	0.955912	53.4389	74.8399	19.0518	32.8505	32.9885	48.7394
mmu-miR-6928-3p	0.30829	0.109805	0.571775	0.955912	1.68881	0.53015	0.31491	1.2197	0.71937	0.9787
mmu-miR-1929-5p	-0.256812	-0.322428	0.572179	0.955912	0.72378	0.70687	0.70854	0.56919	0.71937	0.39148
mmu-miR-139-3p	-0.139526	5.75293	0.573437	0.956974	58.0831	65.2971	49.8338	43.096	59.5026	48.4457
mmu-miR-6958-5p	-0.543857	-1.80677	0.57682	0.959502	0.06031	0.26508	0.15745	NA	0.20554	0.09787
mmu-miR-29a-5p	-0.146312	4.54982	0.577102	0.959502	29.313	27.7447	19.1305	18.0515	28.0556	19.2804
mmu-miR-3572-5p	-0.53682	-1.81036	0.577523	0.959502	0.12063	0.08836	0.23618	0.08131	0.20554	NA
mmu-miR-5099	-0.277052	-0.0320136	0.578402	0.959502	0.60315	1.14866	1.02344	0.56919	1.13045	0.48935
mmu-miR-7651-5p	0.380868	-0.788692	0.578495	0.959502	0.48252	0.70687	NA	0.56919	0.20554	0.58722
mmu-miR-669e-3p	-0.333123	-0.569801	0.578698	0.959502	1.02535	0.26508	0.39363	0.56919	0.3083	0.39148
mmu-miR-301b-3p	-0.131187	9.24155	0.580689	0.961765	703.33	595.096	618.396	519.429	592.457	585.655
mmu-miR-877-5p	0.136633	6.84374	0.583395	0.964828	108.084	122.73	102.344	119.693	107.598	123.708
mmu-miR-5134-5p	0.335682	-0.308068	0.583793	0.964828	0.4222	0.35344	0.94472	0.48788	0.51384	1.17444
mmu-miR-7068-3p	-0.170532	1.88364	0.584937	0.965681	3.98077	3.71107	3.70014	3.00859	3.80241	2.93611
mmu-miR-149-3p	-0.151942	5.21753	0.585913	0.966254	32.4493	56.1078	32.2778	32.3626	37.9213	32.8844
mmu-miR-350-3p	-0.148746	8.11234	0.586548	0.966264	370.574	425.182	147.927	228.327	274.493	269.045
mmu-miR-3475-3p	-0.132881	5.49561	0.589668	0.969615	55.1277	52.8385	38.1036	34.9647	43.6763	47.6628
mmu-miR-6769b-3p	-0.187128	1.2091	0.590566	0.969615	2.23165	3.53435	1.4958	1.95152	2.05536	1.85953
mmu-miR-8112	0.213073	1.32224	0.590641	0.969615	2.59353	3.26927	1.10217	1.95152	3.90518	1.66379
mmu-miR-9-5p	-0.149339	18.4351	0.591469	0.969615	337435	339522	424165	341391	316475	324704
mmu-miR-1933-5p	0.447898	-1.22517	0.591737	0.969615	0.12063	0.08836	0.47236	0.32525	0.10277	0.48935
mmu-miR-1249-3p	-0.156497	6.27994	0.592933	0.970541	99.0368	125.381	40.9377	65.0505	78.6174	72.1303
mmu-miR-212-3p	-0.137489	5.87828	0.594469	0.970994	64.8384	76.0769	49.9125	52.0404	46.5538	64.6922
mmu-miR-3097-5p	-0.183667	1.76364	0.594473	0.970994	3.13637	3.26927	3.93632	2.92727	2.8775	3.03398
mmu-miR-501-3p	-0.153109	5.76225	0.595528	0.971684	67.7938	82.7038	32.5927	39.193	66.1825	46.6841
mmu-miR-297a-5p	0.141283	4.81734	0.597123	0.973254	34.8619	34.1065	16.2176	24.7192	31.9608	30.0462
mmu-miR-8103	0.201164	2.50792	0.598496	0.974002	4.46329	4.15286	6.53429	5.85455	7.29652	4.30629
mmu-miR-6970-3p	0.291128	-0.62198	0.59885	0.974002	0.54283	0.70687	0.15745	0.24394	0.82214	0.58722
mmu-miR-7018-3p	0.337072	-1.00656	0.600304	0.975335	0.48252	0.26508	0.15745	0.48788	0.10277	0.48935
mmu-miR-12199-3p	0.318194	-1.00343	0.601399	0.975675	0.4222	0.35344	0.15745	0.56919	0.3083	0.19574
mmu-miR-6988-3p	0.150681	2.344	0.601783	0.975675	5.79022	5.65496	3.22778	4.9601	5.24116	4.99138
mmu-miR-3087-3p	-0.250271	0.614714	0.603087	0.97676	2.0507	1.94389	0.70854	1.46364	0.41107	1.66379
mmu-miR-6996-3p	0.422249	-1.63051	0.604106	0.977381	0.24126	0.17672	NA	0.24394	0.20554	0.09787
mmu-miR-290a-5p	-0.389798	-1.51292	0.607014	0.981052	0.24126	0.35344	0.07873	0.08131	0.20554	0.19574
mmu-miR-504-3p	-0.233696	0.578679	0.612888	0.98879	1.86976	2.38569	0.39363	0.97576	1.54152	1.07657
mmu-miR-7231-5p	-0.389016	-1.51345	0.613088	0.98879	0.30157	0.08836	0.23618	0.16263	0.20554	0.09787
mmu-miR-3094-5p	-0.2743	-0.522549	0.615207	0.991167	0.54283	0.44179	0.78726	0.48788	0.3083	0.58722
mmu-miR-466m-3p	-0.286147	0.308429	0.618431	0.995318	0.84441	2.5624	0.47236	0.48788	0.92491	1.46805
mmu-miR-6913-3p	-0.252931	-0.529307	0.61963	0.995795	0.60315	0.44179	0.70854	0.48788	0.51384	0.39148
mmu-miR-676-5p	-0.130861	4.36049	0.620024	0.995795	23.2815	25.4473	17.3985	18.2955	16.8539	21.7272
mmu-miR-7028-5p	-0.59309	-2.02395	0.620757	0.995932	NA	0.08836	0.23618	0.08131	NA	0.09787
mmu-miR-6934-5p	0.171215	1.29276	0.622423	0.996828	1.86976	2.47405	2.28307	1.8702	2.8775	2.44675
mmu-miR-30e-3p	-0.15154	9.9694	0.622612	0.996828	900.68	879.523	1293.4	958.032	881.029	937.205
mmu-miR-337-5p	-0.12498	8.35263	0.623319	0.996921	351.394	314.204	356.394	307.039	305.426	302.908
mmu-miR-451a	-0.159148	9.12633	0.624691	0.998077	1059.79	498.078	339.941	466.982	702.521	393.145
mmu-miR-1982-3p	-0.197444	0.74625	0.627307	1	2.23165	2.29733	0.62981	1.05707	1.84982	1.27231
mmu-miR-3470a	-0.379636	-1.51867	0.628975	1	0.30157	0.26508	0.07873	0.16263	NA	0.29361
mmu-miR-291b-3p	-0.456866	-1.49854	0.631495	1	0.06031	0.61851	0.07873	0.16263	0.10277	0.19574
mmu-miR-488-3p	-0.128378	9.43409	0.632693	1	772.813	616.037	770.102	550.084	812.38	592.115
mmu-miR-3070-5p	0.405674	-1.74438	0.63355	1	0.12063	0.17672	0.07873	0.16263	0.20554	0.09787
mmu-miR-18b-5p	-0.125172	4.89733	0.634788	1	40.6521	28.0981	26.6095	26.4268	28.0556	28.676
mmu-miR-130a-3p	-0.129018	11.798	0.635265	1	5404.08	4781.09	1894.31	2832.63	3451.05	3728.85
mmu-miR-7054-3p	0.418576	-1.75169	0.636459	1	0.18094	0.17672	NA	0.08131	0.3083	0.09787
mmu-miR-125a-3p	-0.128793	6.69802	0.637205	1	102.595	105.854	115.334	100.91	92.08	96.4021
mmu-miR-323-3p	-0.135526	10.7053	0.637243	1	1741.11	1528.7	1924.47	1671.55	1242.15	1716.06
mmu-miR-6947-5p	0.247416	-0.600768	0.639462	1	0.4222	0.35344	0.62981	0.40657	0.71937	0.48935
mmu-miR-5619-5p	0.407606	-1.7466	0.641382	1	0.18094	NA	0.15745	0.16263	0.10277	0.19574
mmu-miR-3112-5p	0.294284	-0.990824	0.643889	1	0.36189	0.17672	0.39363	0.56919	0.20554	0.29361
mmu-miR-467d-5p	-0.148196	4.07047	0.644695	1	27.2623	21.0294	8.42373	12.9288	17.9844	15.6592
mmu-miR-7069-3p	-0.289611	-0.940136	0.645569	1	0.54283	0.61851	0.07873	0.24394	0.20554	0.48935
mmu-miR-450a-5p	0.115376	7.62465	0.646243	1	260.801	238.569	109.194	190.029	213.552	198.872
mmu-miR-135b-5p	-0.0979967	12.2346	0.64657	1	5957.59	5728.3	3871.29	4219.26	4755.68	4702.17
mmu-miR-107-5p	0.192991	2.56734	0.646921	1	6.69494	8.04065	2.6767	2.84596	10.174	5.5786
mmu-miR-1970c-3p	-0.504832	-2.03573	0.647023	1	0.06031	0.17672	0.07873	0.08131	0.10277	NA
mmu-miR-7036b-5p	-0.440151	-1.37343	0.647218	1	0.06031	0.26508	0.47236	NA	0.3083	0.29361
mmu-miR-7031-5p	-0.503345	-2.0346	0.648142	1	0.06031	0.17672	0.07873	NA	0.10277	0.09787
mmu-miR-675-3p	0.136677	1.74427	0.650399	1	3.79983	3.09256	2.51925	2.84596	3.80241	3.22972
mmu-miR-374c-5p	-0.168553	1.28963	0.652086	1	2.23165	3.97614	1.4958	1.54495	2.15812	2.6425
mmu-miR-496a-5p	-0.222632	0.349797	0.653937	1	1.32692	1.85553	0.62981	0.81313	1.84982	0.39148
mmu-miR-1912-3p	-0.182432	0.678267	0.654581	1	2.41259	1.76718	0.62981	1.05707	1.33598	1.56592
mmu-miR-670-5p	0.111433	5.25655	0.654624	1	44.8139	37.2874	31.0182	38.2172	42.2376	35.6247
mmu-miR-294-5p	-0.495668	-2.04038	0.655444	1	0.12063	0.08836	0.07873	NA	0.20554	NA
mmu-let-7i-5p	-0.130028	14.0162	0.656105	1	15173.3	15335.8	20342.1	15283.5	18102.8	13148.8
mmu-miR-6392-5p	0.45709	-1.89829	0.656298	1	0.24126	NA	NA	0.16263	0.10277	0.09787
mmu-miR-669p-3p	-0.185681	2.57787	0.656469	1	9.16784	8.74752	2.28307	2.92727	6.98821	6.26369
mmu-miR-34b-5p	0.120373	6.76146	0.658697	1	155.069	111.067	65.1855	124.572	101.329	102.862
mmu-miR-539-5p	-0.102692	6.99602	0.65893	1	158.809	137.044	112.028	102.617	139.148	121.065
mmu-miR-203-3p	0.0974774	7.83779	0.660489	1	276.422	249.967	165.955	213.935	239.449	240.859
mmu-miR-195a-5p	-0.156833	7.35127	0.66378	1	209.835	250.232	94.6291	158.967	79.6451	207.778
mmu-miR-344-3p	-0.119318	11.0993	0.664097	1	2559.82	1854.92	2420.68	2300.67	1997.7	1837.51
mmu-miR-1668	-0.48378	-2.04667	0.664948	1	0.18094	NA	0.07873	0.08131	NA	0.09787
mmu-miR-1966-3p	-0.270085	-0.284011	0.665023	1	0.36189	0.61851	1.1809	0.56919	0.82214	0.39148
mmu-miR-3090-3p	0.42873	-1.89083	0.665377	1	0.18094	0.08836	NA	NA	0.20554	0.19574
mmu-miR-6902-3p	-0.248168	-0.68991	0.667326	1	0.66346	0.26508	0.55108	0.40657	0.20554	0.58722
mmu-miR-669n	0.254218	-0.223038	0.668608	1	0.60315	0.35344	0.94472	0.56919	0.41107	1.27231
mmu-miR-210-5p	0.166024	1.8755	0.668914	1	3.37763	5.5666	1.73198	2.35808	5.44669	3.32759
mmu-miR-214-3p	-0.116064	5.13123	0.670879	1	40.4109	52.0433	23.0668	27.7278	32.5774	38.1694
mmu-miR-666-5p	-0.136235	5.61522	0.670992	1	67.6128	75.8118	23.5392	33.9076	55.3919	48.6415
mmu-miR-12184-5p	0.399158	-1.88357	0.671208	1	0.12063	0.08836	0.07873	0.08131	0.20554	0.09787
mmu-miR-7083-3p	0.407166	-1.88993	0.672387	1	0.18094	NA	0.07873	0.16263	0.10277	0.09787
mmu-miR-1839-3p	-0.123526	4.17353	0.67434	1	21.7736	27.2145	10.7855	13.3354	17.9844	19.1826
mmu-let-7f-3p	-0.0980026	7.07768	0.677261	1	159.291	151.977	119.271	135.874	129.076	116.172
mmu-miR-7663-5p	-0.350037	-1.67908	0.678775	1	0.12063	0.26508	0.15745	0.08131	0.10277	0.19574
mmu-miR-6965-3p	-0.305325	-1.26348	0.680019	1	0.4222	0.17672	0.23618	0.08131	0.51384	0.09787
mmu-miR-379-5p	-0.121348	10.9201	0.680378	1	1834.77	1666.18	2411.47	1819.71	1802.14	1813.53
mmu-miR-3099-5p	0.235445	-0.307777	0.68038	1	0.60315	0.70687	0.55108	0.24394	1.43875	0.48935
mmu-miR-7041-3p	-0.233456	-0.971755	0.681551	1	0.48252	0.53015	0.15745	0.32525	0.3083	0.29361
mmu-miR-467a-3p	-0.20545	-0.0597785	0.68186	1	1.08567	1.41374	0.23618	0.56919	0.61661	0.9787
mmu-miR-669e-5p	-0.115661	3.90524	0.683456	1	18.1547	13.6073	15.0367	13.0914	15.6207	13.1146
mmu-miR-29c-5p	-0.115915	3.60082	0.6837	1	14.0533	14.6676	9.99825	10.2455	14.9013	8.80832
mmu-miR-6954-5p	0.40347	-1.88855	0.683836	1	0.12063	0.17672	NA	0.24394	0.10277	NA
mmu-miR-32-5p	-0.114651	7.61686	0.684095	1	281.308	275.944	104.312	171.246	168.745	211.693
mmu-miR-12201-5p	-0.316614	-1.39427	0.684987	1	0.24126	0.08836	0.39363	0.24394	0.20554	0.09787
mmu-miR-1933-3p	-0.292517	-1.39706	0.685007	1	0.24126	0.17672	0.31491	0.24394	0.20554	0.09787
mmu-miR-7092-3p	0.296652	-1.16371	0.686574	1	0.36189	0.17672	0.23618	0.32525	0.61661	NA
mmu-miR-92b-5p	-0.0993533	5.83852	0.688263	1	61.4607	79.6996	43.9293	49.9263	60.8385	51.3819
mmu-miR-466n-5p	-0.161619	2.14495	0.689974	1	7.05683	6.0084	1.57453	4.22828	3.08303	4.30629
mmu-miR-431-3p	0.106848	6.78561	0.692102	1	96.9861	107.268	112.972	111.155	121.266	102.862
mmu-miR-7083-5p	0.157355	0.0903164	0.698085	1	0.84441	1.14866	0.70854	1.05707	0.71937	0.9787
mmu-miR-467b-5p	-0.114182	2.56261	0.700474	1	7.96155	6.71527	4.09377	4.87879	5.03562	6.26369
mmu-miR-6897-5p	0.272294	-1.35841	0.700948	1	0.36189	0.17672	0.07873	0.16263	0.41107	0.19574
mmu-miR-6919-5p	-0.2884	-1.3999	0.701265	1	0.30157	0.08836	0.31491	0.08131	0.20554	0.29361
mmu-miR-15a-5p	-0.0882139	11.1385	0.702284	1	2987.93	2881.82	1517.37	1757.5	2447.52	2248.08
mmu-miR-466n-3p	-0.151981	0.633545	0.702498	1	1.86976	1.85553	0.86599	0.89444	1.02768	1.9574
mmu-miR-7085-5p	0.377412	-1.87475	0.703282	1	0.06031	0.08836	0.15745	0.08131	NA	0.29361
mmu-miR-7091-5p	0.432696	-2.04797	0.70338	1	0.18094	NA	NA	0.16263	0.10277	NA
mmu-miR-12191-3p	0.193873	2.22226	0.703463	1	3.49826	1.76718	6.61302	5.20404	3.69964	5.18712
mmu-miR-702-3p	0.118831	4.61651	0.703909	1	27.8051	36.2271	11.7302	19.8404	29.8027	25.4462
mmu-miR-92a-5p	0.119943	5.87617	0.704194	1	58.445	42.0588	65.1067	55.8621	72.5541	51.4797
mmu-miR-101c	0.12991	6.60535	0.706719	1	86.3707	67.1527	116.2	116.44	90.1274	88.964
mmu-miR-7688-5p	-0.165263	1.12164	0.70721	1	1.80944	1.76718	2.75542	1.95152	2.5692	1.07657
mmu-miR-145a-3p	-0.10695	4.32584	0.708752	1	21.0498	20.4109	20.8625	20.7349	18.1899	16.9315
mmu-miR-7687-3p	0.227627	-0.970923	0.709168	1	0.48252	0.44179	0.07873	0.48788	0.20554	0.39148
mmu-miR-20b-3p	0.130947	1.19434	0.710028	1	2.11102	3.0042	1.33835	1.95152	2.98027	1.66379
mmu-miR-7682-3p	0.146911	2.12171	0.710698	1	2.59353	4.5063	4.80231	5.20404	3.90518	3.71907
mmu-miR-1251-5p	-0.102669	7.07686	0.710746	1	200.245	176.541	74.7114	102.861	155.077	126.84
mmu-miR-19b-3p	-0.0868883	12.3276	0.711565	1	7093.13	6462.03	3339.02	4340.58	5808.75	4559.38
mmu-miR-5129-5p	-0.139698	1.76022	0.712138	1	2.4729	5.47824	2.6767	3.57778	2.8775	2.44675
mmu-miR-3154	0.361981	-1.87357	0.714888	1	NA	0.26508	0.07873	0.16263	0.10277	0.09787
mmu-miR-7047-3p	0.254674	-0.265568	0.715149	1	0.54283	1.23702	0.23618	0.40657	1.64429	0.19574
mmu-miR-30c-3p	0.0908181	6.83162	0.716421	1	122.801	102.938	108.013	104.487	129.385	111.572
mmu-miR-3105-5p	-0.226097	-0.695688	0.717098	1	0.72378	0.26508	0.47236	0.24394	0.82214	0.19574
mmu-miR-673-3p	0.0983706	4.43633	0.717404	1	20.507	22.0013	20.4689	18.946	25.3836	21.2378
mmu-miR-3102-3p.2-3p	-0.132055	3.35624	0.717895	1	13.993	16.3464	4.1725	8.45657	8.73527	10.9615
mmu-miR-12187-5p	0.385331	-2.03178	0.719091	1	0.06031	0.08836	0.07873	NA	0.20554	0.09787
mmu-miR-141-5p	-0.16874	-0.311055	0.719403	1	0.90472	0.53015	0.62981	0.73182	0.61661	0.39148
mmu-miR-125a-5p	-0.0985759	11.9059	0.720408	1	5040.08	5866.14	1987.53	3091.77	4263.01	3586.94
mmu-miR-7047-5p	0.216634	-0.958189	0.720593	1	0.4222	0.35344	0.23618	0.24394	0.20554	0.68509
mmu-miR-6948-5p	0.12916	0.430452	0.72101	1	1.32692	1.06031	1.10217	1.2197	1.23321	1.17444
mmu-miR-19a-3p	-0.0864886	10.0208	0.722746	1	1490.56	1298.52	640.361	855.74	1166.93	951.298
mmu-miR-6916-5p	0.378859	-2.02973	0.72358	1	0.06031	NA	0.15745	0.08131	0.10277	0.09787
mmu-miR-7038-5p	-0.244927	-1.17264	0.723697	1	0.4222	0.26508	0.23618	0.24394	0.51384	NA
mmu-miR-297b-5p	0.127951	1.66186	0.723953	1	4.28235	2.82748	1.88943	2.19546	2.67196	4.40416
mmu-miR-6970-5p	-0.240735	-0.785399	0.724632	1	0.24126	0.44179	0.70854	0.16263	0.41107	0.58722
mmu-miR-34c-3p	0.118221	3.28018	0.725615	1	11.2789	14.1374	4.32995	7.64344	10.6878	11.0593
mmu-miR-181c-3p	0.0806738	9.44508	0.726321	1	752.547	672.764	638.078	668.394	777.747	659.841
mmu-miR-93-3p	0.108784	6.52431	0.727569	1	116.407	131.92	40.5441	72.5314	114.894	95.0319
mmu-miR-872-5p	0.0790551	9.55795	0.727922	1	829.991	730.462	677.992	710.677	834.269	731.775
mmu-miR-669f-5p	-0.101576	3.81563	0.730877	1	19.2404	15.7279	10.3132	10.0015	18.601	11.3529
mmu-miR-3100-5p	-0.211044	-0.789965	0.732023	1	0.24126	0.53015	0.62981	0.32525	0.41107	0.39148
mmu-miR-6899-5p	0.382464	-2.03137	0.733417	1	0.06031	0.08836	0.07873	NA	NA	0.29361
mmu-miR-3057-5p	0.0935853	3.4261	0.734916	1	10.1932	12.0168	9.28972	9.51364	11.9211	10.7657
mmu-miR-483-5p	-0.104131	6.52251	0.735329	1	74.1268	100.729	106.832	80.0935	110.578	70.5644
mmu-miR-876-5p	0.13546	1.31127	0.736203	1	3.55857	2.5624	0.94472	1.70758	3.49411	2.05527
mmu-miR-5618-3p	0.366996	-2.03087	0.736214	1	0.06031	NA	0.15745	0.16263	0.10277	NA
mmu-miR-7236-3p	-0.475871	-2.29269	0.736824	1	NA	NA	0.15745	0.08131	NA	NA
mmu-miR-3473g	-0.150555	0.383099	0.736867	1	1.14598	0.88359	1.57453	1.13838	1.23321	0.78296
mmu-miR-3572-3p	-0.181523	-0.422486	0.737708	1	0.54283	1.14866	0.31491	0.32525	0.51384	0.78296
mmu-miR-6950-3p	-0.472587	-2.29174	0.73826	1	NA	NA	0.15745	NA	0.10277	NA
mmu-miR-188-3p	-0.0973222	2.85695	0.739092	1	9.71067	8.39408	4.95976	6.1798	8.11866	5.87221
mmu-miR-30a-3p	-0.100291	9.62065	0.740801	1	690.845	695.118	990.536	751.334	726.774	745.379
mmu-miR-412-3p	-0.118484	0.950713	0.741517	1	2.17133	1.94389	1.57453	1.30101	1.33598	2.34888
mmu-miR-3100-3p	-0.464514	-2.29479	0.741782	1	NA	0.08836	0.07873	NA	0.10277	NA
mmu-miR-7087-5p	-0.464514	-2.29479	0.741782	1	NA	0.08836	0.07873	NA	0.10277	NA
mmu-miR-7062-5p	-0.463786	-2.29458	0.7421	1	NA	0.08836	0.07873	NA	NA	0.09787
mmu-miR-3084-3p	-0.12248	0.671129	0.742398	1	2.0507	1.94389	0.70854	1.2197	1.54152	1.27231
mmu-miR-344g-3p	0.199758	-1.04595	0.743228	1	0.4222	0.44179	0.07873	0.40657	0.20554	0.39148
mmu-miR-7002-5p	-0.456483	-2.29784	0.745289	1	NA	0.17672	NA	NA	0.10277	NA
mmu-miR-7662-5p	-0.456483	-2.29784	0.745289	1	NA	0.17672	NA	NA	0.10277	NA
mmu-miR-6896-3p	-0.455755	-2.29763	0.745608	1	NA	0.17672	NA	NA	NA	0.09787
mmu-miR-1970	-0.451733	-2.30153	0.747423	1	0.06031	NA	0.07873	0.08131	NA	NA
mmu-miR-6921-5p	-0.451733	-2.30153	0.747423	1	0.06031	NA	0.07873	0.08131	NA	NA
mmu-miR-6980-5p	-0.451733	-2.30153	0.747423	1	0.06031	NA	0.07873	0.08131	NA	NA
mmu-miR-3065-5p	0.231508	-1.44908	0.74806	1	0.18094	0.35344	0.07873	0.16263	0.3083	0.19574
mmu-miR-6931-5p	-0.448449	-2.30059	0.748865	1	0.06031	NA	0.07873	NA	0.10277	NA
mmu-miR-101a-3p	0.100316	12.7142	0.749055	1	6320.93	4891.37	7773.21	7852.66	6560.08	5850.19
mmu-miR-6999-3p	-0.447721	-2.30037	0.749184	1	0.06031	NA	0.07873	NA	NA	0.09787
mmu-miR-3080-5p	0.133496	1.62467	0.750033	1	2.23165	2.20897	3.77887	3.17121	3.69964	2.15314
mmu-miR-12200-5p	-0.443781	-2.30457	0.750901	1	0.06031	0.08836	NA	0.08131	NA	NA
mmu-miR-7087-3p	-0.443781	-2.30457	0.750901	1	0.06031	0.08836	NA	0.08131	NA	NA
mmu-miR-199b-5p	0.0900778	7.20052	0.751672	1	207.181	174.155	78.0966	157.829	172.444	114.312
mmu-miR-5621-3p	0.251168	-1.03019	0.75217	1	0.72378	0.17672	NA	0.24394	0.51384	0.29361
mmu-miR-1199-5p	-0.440497	-2.30362	0.752344	1	0.06031	0.08836	NA	NA	0.10277	NA
mmu-miR-6539	-0.440497	-2.30362	0.752344	1	0.06031	0.08836	NA	NA	0.10277	NA
mmu-miR-7052-5p	-0.440497	-2.30362	0.752344	1	0.06031	0.08836	NA	NA	0.10277	NA
mmu-miR-7115-3p	-0.440497	-2.30362	0.752344	1	0.06031	0.08836	NA	NA	0.10277	NA
mmu-miR-6938-5p	-0.439769	-2.30341	0.752664	1	0.06031	0.08836	NA	NA	NA	0.09787
mmu-miR-7037-3p	-0.439769	-2.30341	0.752664	1	0.06031	0.08836	NA	NA	NA	0.09787
mmu-miR-708-5p	-0.0735163	10.8544	0.753061	1	2262.89	2316.06	1388.1	1777.26	1499.69	1988.72
mmu-miR-146b-3p	0.0967275	1.70574	0.754438	1	3.92046	2.91584	2.44052	3.0899	3.59687	2.74037
mmu-miR-7026-5p	-0.207466	-1.29667	0.755384	1	0.24126	0.35344	0.23618	0.16263	0.20554	0.29361
mmu-miR-6927-5p	-0.185635	-0.50621	0.75544	1	0.30157	0.70687	0.78726	0.65051	0.41107	0.39148
mmu-miR-28a-3p	0.0956728	7.18664	0.755802	1	125.817	116.545	169.34	148.559	158.879	133.593
mmu-miR-3085-5p	-0.13195	-0.0579472	0.75714	1	1.14598	0.97195	0.47236	0.89444	0.61661	0.68509
mmu-miR-344c-3p	-0.0708686	6.96061	0.757567	1	151.088	136.073	107.068	106.032	135.859	115.683
mmu-miR-6896-5p	-0.427944	-2.31034	0.757899	1	0.12063	NA	NA	0.08131	NA	NA
mmu-miR-6922-5p	-0.427944	-2.31034	0.757899	1	0.12063	NA	NA	0.08131	NA	NA
mmu-miR-7030-5p	-0.427944	-2.31034	0.757899	1	0.12063	NA	NA	0.08131	NA	NA
mmu-miR-181b-3p	0.0846792	5.35719	0.758008	1	48.5534	33.488	38.3398	40.3313	39.4628	43.2586
mmu-miR-693-3p	-0.423932	-2.30919	0.759665	1	0.12063	NA	NA	NA	NA	0.09787
mmu-miR-22-5p	-0.0771622	6.04422	0.760368	1	84.501	88.3588	42.591	53.6667	71.3209	64.0071
mmu-miR-7238-5p	0.297352	-1.73122	0.764389	1	0.06031	NA	0.31491	0.24394	0.10277	0.09787
mmu-let-7a-3p	0.112331	2.06265	0.764504	1	4.40298	6.18511	1.88943	2.52071	4.83009	5.08925
mmu-miR-6987-3p	0.375261	-2.20744	0.765116	1	0.06031	0.08836	NA	NA	0.10277	0.09787
mmu-miR-7026-3p	-0.249705	-1.55601	0.76513	1	0.18094	0.08836	0.31491	0.08131	0.3083	0.09787
mmu-miR-6943-3p	0.231678	-0.952579	0.766452	1	0.30157	0.70687	0.07873	0.08131	0.3083	0.78296
mmu-miR-6901-5p	0.37135	-2.20859	0.767137	1	0.06031	0.08836	NA	0.08131	0.10277	NA
mmu-miR-7019-5p	-0.232626	-1.56328	0.768454	1	0.18094	0.26508	0.15745	0.24394	NA	0.19574
mmu-miR-466q	0.367309	-2.20442	0.769227	1	0.06031	NA	0.07873	NA	0.10277	0.09787
mmu-miR-3569-5p	0.363398	-2.20557	0.771251	1	0.06031	NA	0.07873	0.08131	0.10277	NA
mmu-miR-7654-3p	-0.23153	-1.56632	0.771566	1	0.18094	0.35344	0.07873	0.24394	0.10277	0.09787
mmu-miR-6932-3p	-0.228508	-1.56842	0.771797	1	0.24126	0.17672	0.15745	0.24394	NA	0.19574
mmu-miR-3087-5p	-0.290558	-1.88068	0.772594	1	0.06031	0.26508	0.07873	0.08131	NA	0.19574
mmu-miR-7028-3p	0.360204	-2.20651	0.772905	1	0.06031	NA	0.07873	0.16263	NA	NA
mmu-miR-153-3p	-0.0673651	11.8204	0.77317	1	4918.31	4521.23	2357.38	2911.82	4078.34	3441.61
mmu-miR-1198-5p	0.0703539	8.02014	0.773982	1	246.144	260.393	256.176	250.119	267.916	261.705
mmu-miR-7008-3p	-0.127379	-0.317594	0.773988	1	0.66346	0.79523	0.62981	0.48788	0.61661	0.68509
mmu-miR-542-5p	0.0787402	5.63779	0.774079	1	48.2518	45.4164	51.0147	47.0803	50.8701	51.6755
mmu-miR-5624-3p	0.356073	-2.20266	0.775084	1	NA	0.17672	NA	0.08131	NA	0.09787
mmu-miR-7119-5p	0.355363	-2.20287	0.775452	1	NA	0.17672	NA	0.08131	0.10277	NA
mmu-miR-7655-5p	0.355363	-2.20287	0.775452	1	NA	0.17672	NA	0.08131	0.10277	NA
mmu-miR-12193-5p	-0.273153	-1.89178	0.775855	1	0.18094	0.08836	0.07873	0.08131	0.10277	0.09787
mmu-miR-7020-3p	-0.275825	-1.88655	0.776026	1	0.12063	0.17672	0.07873	0.08131	0.20554	NA
mmu-miR-652-3p	-0.0634569	10.2497	0.776195	1	1476.51	1548.13	893.072	973.4	1385	1159.17
mmu-miR-452-5p	-0.169905	-0.354809	0.777202	1	1.20629	0.17672	0.55108	0.40657	0.61661	0.68509
mmu-miR-7227-3p	-0.20263	-0.880079	0.77752	1	0.48252	0.17672	0.55108	0.08131	0.71937	0.29361
mmu-miR-3102-5p	0.129887	-0.221363	0.77879	1	1.02535	0.61851	0.39363	0.56919	0.61661	0.9787
mmu-miR-5624-5p	0.347332	-2.19984	0.779622	1	NA	0.08836	0.07873	0.08131	0.10277	NA
mmu-miR-7036a-3p	0.177674	-1.12429	0.780322	1	0.36189	0.44179	0.07873	0.24394	0.20554	0.48935
mmu-miR-7017-5p	0.344139	-2.20079	0.781282	1	NA	0.08836	0.07873	0.16263	NA	NA
mmu-miR-1943-5p	-0.116211	-0.114056	0.781865	1	1.08567	0.79523	0.55108	0.73182	0.61661	0.78296
mmu-miR-322-3p	-0.0695863	6.42023	0.782409	1	112.125	112.923	54.3999	73.751	81.906	89.3555
mmu-miR-7118-3p	-0.150874	-0.57739	0.783886	1	0.36189	0.88359	0.47236	0.48788	0.3083	0.58722
mmu-miR-7036b-3p	-0.282712	-1.88207	0.783976	1	0.12063	0.08836	0.15745	NA	NA	0.29361
mmu-miR-129-5p	0.0806476	10.1293	0.784203	1	1007.8	884.736	1296.94	1020.4	1305.97	1066
mmu-miR-709	-0.165629	-0.809296	0.784556	1	0.36189	0.70687	0.31491	0.40657	0.10277	0.58722
mmu-miR-465b-5p	-0.273285	-1.88977	0.785431	1	0.18094	NA	0.15745	0.16263	NA	0.09787
mmu-miR-381-5p	-0.0967514	3.63253	0.785797	1	18.2151	17.8485	5.27467	9.35101	15.3124	10.3742
mmu-miR-1306-3p	-0.0990006	3.22163	0.788898	1	7.65997	8.12901	11.9664	7.31819	11.4072	7.536
mmu-miR-6922-3p	-0.262815	-1.89562	0.789677	1	0.18094	0.17672	NA	0.16263	NA	0.09787
mmu-miR-1964-5p	0.165963	-0.575417	0.790927	1	0.66346	0.70687	0.15745	0.56919	0.92491	0.09787
mmu-miR-1b-5p	0.114183	1.07141	0.791018	1	2.29196	2.20897	1.33835	2.76465	0.82214	2.15314
mmu-miR-6991-5p	0.220246	-1.5725	0.791525	1	0.24126	0.26508	NA	0.32525	0.10277	0.09787
mmu-miR-8105	-0.211939	-1.57852	0.791627	1	0.30157	0.26508	NA	0.16263	0.20554	0.09787
mmu-miR-7054-5p	0.202828	-1.56595	0.792175	1	0.24126	0.08836	0.15745	0.24394	0.20554	0.09787
mmu-miR-487b-5p	-0.0969982	0.997156	0.794883	1	2.59353	1.85553	1.41708	2.27677	1.64429	1.17444
mmu-miR-1298-3p	-0.0741933	4.89125	0.79545	1	31.6049	26.7727	32.2778	27.9717	28.2612	27.9909
mmu-miR-362-5p	-0.0688506	5.5274	0.79573	1	57.9625	62.6464	29.4437	37.5667	55.1863	39.931
mmu-miR-3076-3p	0.0876431	0.686598	0.797594	1	1.68881	1.67882	1.02344	1.38232	1.54152	1.46805
mmu-miR-490-5p	-0.0607552	6.04734	0.798879	1	79.6758	70.9521	57.3916	59.5212	64.0244	65.9645
mmu-miR-6942-3p	0.197486	-0.972324	0.801591	1	0.06031	0.79523	0.23618	0.48788	0.20554	0.39148
mmu-miR-204-5p	-0.0692378	10.1423	0.802608	1	1457.08	1722.11	580.135	900.869	1245.34	1110.04
mmu-miR-6952-5p	0.132719	-0.849563	0.802849	1	0.4222	0.53015	0.23618	0.48788	0.3083	0.39148
mmu-miR-5132-3p	0.197751	-1.44339	0.803237	1	0.12063	0.35344	0.15745	0.32525	0.3083	NA
mmu-miR-532-5p	0.0728016	9.986	0.803434	1	889.582	850.188	1162.79	1073.42	985.235	979.387
mmu-miR-143-3p	-0.0595247	11.6645	0.803477	1	3559.72	3165.98	3287.38	2939.06	3047.68	3334.44
mmu-miR-345-5p	-0.0609964	7.64255	0.80696	1	257.182	277.27	119.743	170.92	218.484	186.541
mmu-miR-12200-3p	0.194886	-1.5615	0.807825	1	0.18094	0.17672	0.15745	0.32525	NA	0.19574
mmu-miR-196a-5p	0.0879617	1.76931	0.807878	1	2.83479	3.88779	2.9916	2.92727	2.26089	4.5999
mmu-miR-3470b	-0.133285	-0.733826	0.808863	1	0.36189	0.53015	0.55108	0.48788	0.3083	0.39148
mmu-miR-598-5p	-0.0733896	2.49617	0.810153	1	6.21242	5.38989	5.51085	5.20404	6.0633	4.40416
mmu-miR-193a-5p	0.075612	2.03974	0.812039	1	4.46329	5.30153	2.44052	3.00859	5.24116	3.81694
mmu-miR-450a-3p	-0.0820077	1.92911	0.812751	1	5.91085	4.24122	1.81071	3.0899	3.90518	3.42546
mmu-miR-101a-5p	-0.0632206	3.81973	0.815736	1	16.5866	18.3786	9.99825	10.652	15.0041	14.6805
mmu-miR-18a-5p	0.0533119	10.6	0.815983	1	2067.47	1777.78	998.093	1382	1636.17	1631.2
mmu-miR-183-3p	0.18353	-1.12521	0.816416	1	0.30157	0.61851	NA	0.48788	0.10277	0.29361
mmu-miR-106a-3p	-0.140551	-1.00159	0.816701	1	0.4222	0.44179	0.23618	0.16263	0.61661	0.19574
mmu-miR-770-5p	-0.083836	6.77134	0.817877	1	145.901	182.373	42.5123	69.0349	126.096	119.402
mmu-miR-6948-3p	0.0907364	0.303841	0.818152	1	1.32692	1.5021	0.47236	1.13838	1.13045	0.9787
mmu-miR-6481	0.115647	-0.550239	0.818751	1	0.4222	0.79523	0.39363	0.48788	0.41107	0.68509
mmu-miR-23a-5p	0.0751563	2.68129	0.819245	1	5.42833	6.53855	6.45557	5.93586	8.11866	4.89351
mmu-miR-3091-3p	0.141302	-1.2127	0.821778	1	0.36189	0.26508	0.15745	0.32525	0.20554	0.29361
mmu-miR-5623-3p	-0.224196	-1.73354	0.82318	1	NA	0.35344	0.15745	0.16263	0.10277	0.09787
mmu-miR-5627-5p	-0.114244	-0.333536	0.823637	1	0.78409	0.88359	0.39363	0.56919	1.02768	0.19574
mmu-miR-101b-3p	0.0649967	10.4157	0.824541	1	1307.2	1088.76	1539.65	1521.78	1344.51	1209.87
mmu-miR-676-3p	-0.0651951	9.32133	0.825406	1	595.548	546.499	775.849	591.797	706.94	540.243
mmu-miR-3082-3p	-0.0929822	0.113376	0.825998	1	1.32692	0.97195	0.62981	0.89444	1.23321	0.48935
mmu-miR-130b-5p	-0.0478538	8.07302	0.826852	1	320.332	314.027	217.521	253.291	267.813	255.148
mmu-miR-1930-5p	-0.0725302	2.13321	0.828412	1	5.36801	4.5063	3.54269	4.79748	2.67196	4.40416
mmu-miR-8097	0.330323	-2.40298	0.828662	1	0.06031	NA	NA	NA	NA	0.09787
mmu-miR-302d-5p	0.329594	-2.40319	0.828937	1	0.06031	NA	NA	NA	0.10277	NA
mmu-miR-467h	0.329594	-2.40319	0.828937	1	0.06031	NA	NA	NA	0.10277	NA
mmu-miR-6929-3p	0.329594	-2.40319	0.828937	1	0.06031	NA	NA	NA	0.10277	NA
mmu-miR-7051-3p	0.329594	-2.40319	0.828937	1	0.06031	NA	NA	NA	0.10277	NA
mmu-miR-7053-5p	0.329594	-2.40319	0.828937	1	0.06031	NA	NA	NA	0.10277	NA
mmu-miR-3108-5p	-0.081708	0.903631	0.829055	1	1.68881	1.59046	2.04689	1.46364	2.05536	1.37018
mmu-miR-471-5p	0.32631	-2.40414	0.830178	1	0.06031	NA	NA	0.08131	NA	NA
mmu-miR-669g	0.32631	-2.40414	0.830178	1	0.06031	NA	NA	0.08131	NA	NA
mmu-miR-6932-5p	0.32631	-2.40414	0.830178	1	0.06031	NA	NA	0.08131	NA	NA
mmu-miR-7009-5p	0.32631	-2.40414	0.830178	1	0.06031	NA	NA	0.08131	NA	NA
mmu-miR-340-5p	-0.0527852	12.0875	0.833041	1	4595.98	4303.51	4463	4382.94	3703.55	4378.71
mmu-miR-15b-3p	0.0566458	6.51239	0.833095	1	99.5797	103.468	73.8454	104.569	68.6489	96.3043
mmu-miR-324-5p	0.0453882	9.42922	0.833146	1	793.26	788.249	533.529	623.347	722.869	712.006
mmu-miR-505-3p	-0.0572705	6.5	0.83369	1	99.3384	79.3462	97.3058	82.4515	97.6294	80.3514
mmu-miR-501-5p	-0.050359	6.80088	0.834607	1	128.832	147.736	80.4584	104	125.068	92.7809
mmu-miR-3097-3p	-0.0755397	1.20412	0.834681	1	2.23165	2.29733	2.20434	1.38232	1.95259	2.83824
mmu-miR-3083-3p	0.313888	-2.39712	0.834908	1	NA	0.08836	NA	NA	NA	0.09787
mmu-miR-703	0.313888	-2.39712	0.834908	1	NA	0.08836	NA	NA	NA	0.09787
mmu-miR-7038-3p	0.313888	-2.39712	0.834908	1	NA	0.08836	NA	NA	NA	0.09787
mmu-miR-7040-5p	0.313888	-2.39712	0.834908	1	NA	0.08836	NA	NA	NA	0.09787
mmu-miR-878-3p	0.313888	-2.39712	0.834908	1	NA	0.08836	NA	NA	NA	0.09787
mmu-miR-155-3p	0.31316	-2.39733	0.835184	1	NA	0.08836	NA	NA	0.10277	NA
mmu-miR-6908-5p	0.31316	-2.39733	0.835184	1	NA	0.08836	NA	NA	0.10277	NA
mmu-miR-7022-3p	0.31316	-2.39733	0.835184	1	NA	0.08836	NA	NA	0.10277	NA
mmu-miR-8120	0.31316	-2.39733	0.835184	1	NA	0.08836	NA	NA	0.10277	NA
mmu-miR-3059-3p	-0.0790105	2.18211	0.835967	1	3.13637	4.94809	5.3534	3.74041	5.54946	3.32759
mmu-miR-296-5p	0.0601862	8.80435	0.836316	1	563.038	647.228	213.9	344.199	564.504	443.939
mmu-miR-6995-5p	0.309876	-2.39829	0.836428	1	NA	0.08836	NA	0.08131	NA	NA
mmu-miR-7049-3p	0.309876	-2.39829	0.836428	1	NA	0.08836	NA	0.08131	NA	NA
mmu-miR-7673-5p	0.309876	-2.39829	0.836428	1	NA	0.08836	NA	0.08131	NA	NA
mmu-miR-880-3p	0.309876	-2.39829	0.836428	1	NA	0.08836	NA	0.08131	NA	NA
mmu-miR-3077-3p	-0.081115	0.485657	0.836491	1	1.68881	1.5021	0.78726	1.54495	1.13045	0.78296
mmu-miR-5101	0.0864201	1.20805	0.837797	1	2.17133	1.23702	2.75542	2.27677	2.36366	1.85953
mmu-miR-7023-3p	0.202116	-1.55985	0.837855	1	0.12063	0.44179	NA	0.16263	NA	0.39148
mmu-miR-1195	0.30576	-2.39405	0.837986	1	NA	NA	0.07873	NA	NA	0.09787
mmu-miR-5104b-5p	0.30576	-2.39405	0.837986	1	NA	NA	0.07873	NA	NA	0.09787
mmu-miR-8100	0.30576	-2.39405	0.837986	1	NA	NA	0.07873	NA	NA	0.09787
mmu-miR-203b-3p	-0.0779408	3.3755	0.838641	1	7.72029	8.74752	13.9346	10.1641	9.86571	9.10193
mmu-miR-208a-3p	0.125646	-0.921878	0.838787	1	0.48252	0.26508	0.31491	0.16263	0.3083	0.68509
mmu-miR-7049-5p	-0.119062	-0.907332	0.838889	1	0.30157	0.44179	0.47236	0.24394	0.51384	0.29361
mmu-miR-6954-3p	-0.169418	-1.44688	0.839478	1	0.12063	0.53015	0.07873	0.16263	0.3083	0.09787
mmu-miR-1956	0.301747	-2.39522	0.839507	1	NA	NA	0.07873	0.08131	NA	NA
mmu-miR-6937-5p	0.301747	-2.39522	0.839507	1	NA	NA	0.07873	0.08131	NA	NA
mmu-miR-6973b-5p	0.301747	-2.39522	0.839507	1	NA	NA	0.07873	0.08131	NA	NA
mmu-miR-7050-5p	0.301747	-2.39522	0.839507	1	NA	NA	0.07873	0.08131	NA	NA
mmu-miR-7670-3p	0.301747	-2.39522	0.839507	1	NA	NA	0.07873	0.08131	NA	NA
mmu-miR-878-5p	0.301747	-2.39522	0.839507	1	NA	NA	0.07873	0.08131	NA	NA
mmu-miR-7042-5p	0.176834	-1.69156	0.839509	1	0.24126	0.08836	0.07873	0.24394	NA	0.19574
mmu-miR-143-5p	-0.0549286	4.41009	0.840486	1	28.6495	25.4473	14.092	15.6121	24.5615	21.14
mmu-miR-708-3p	-0.0503483	9.07408	0.842438	1	557.308	506.207	577.852	481.293	580.638	495.908
mmu-miR-423-5p	0.044251	9.16756	0.843463	1	583.183	703.601	467.241	516.42	667.169	537.014
mmu-miR-3060-3p	-0.0771912	0.956536	0.843727	1	2.71416	2.29733	0.78726	1.2197	1.74705	2.15314
mmu-miR-383-5p	-0.0448563	7.86611	0.844251	1	300.307	288.845	160.759	197.591	245.718	232.637
mmu-miR-7015-3p	-0.0577814	2.03512	0.84451	1	5.06644	4.68302	2.83415	3.25253	4.31625	3.81694
mmu-miR-1964-3p	0.0581805	2.948	0.845333	1	8.20281	7.86393	6.69174	5.61061	9.76294	7.536
mmu-miR-491-5p	0.0569298	3.73859	0.847313	1	16.6469	17.495	7.32156	12.3596	15.929	11.3529
mmu-miR-15b-5p	0.0449787	10.57	0.847992	1	1699.19	1693.75	1241.67	1615.29	1266.41	1614.76
mmu-miR-542-3p	0.0505437	7.56365	0.850392	1	177.446	174.244	201.697	187.02	202.042	175.286
mmu-miR-1950	0.167957	-1.43695	0.851135	1	0.18094	NA	0.39363	0.08131	0.41107	0.19574
mmu-miR-6418-3p	-0.0759673	1.71918	0.851598	1	3.55857	5.65496	1.25962	2.11414	3.90518	3.03398
mmu-let-7e-3p	0.0603323	4.55253	0.851858	1	28.3479	34.9017	10.943	17.4823	27.5418	25.4462
mmu-miR-12185-3p	-0.0950171	0.127826	0.851937	1	0.96504	1.85553	0.31491	0.56919	0.92491	1.17444
mmu-miR-7666-3p	-0.055168	2.74375	0.853482	1	8.20281	8.65916	4.25123	5.61061	5.85777	7.34026
mmu-miR-1966-5p	0.156046	-1.67546	0.854923	1	0.12063	0.17672	0.15745	NA	0.3083	0.19574
mmu-miR-325-3p	-0.055341	6.15604	0.855946	1	92.5228	109.123	34.5609	56.0248	73.0679	76.6324
mmu-miR-153-5p	-0.0406829	7.51087	0.856347	1	235.047	204.462	139.424	167.586	187.449	172.643
mmu-miR-6919-3p	-0.145947	-1.45104	0.856843	1	0.18094	0.44179	0.07873	0.08131	0.41107	0.09787
mmu-miR-5616-3p	-0.163801	-1.73506	0.857124	1	0.06031	0.17672	0.23618	0.08131	0.20554	0.09787
mmu-miR-1843a-5p	-0.0506807	5.81304	0.857305	1	57.6006	51.1597	61.5641	54.8051	53.9531	52.4584
mmu-miR-3109-5p	-0.162476	-1.44472	0.857339	1	0.12063	0.53015	0.07873	NA	0.3083	0.29361
mmu-miR-7059-5p	-0.106921	-0.600023	0.857665	1	0.54283	0.97195	0.15745	0.48788	0.71937	0.19574
mmu-miR-30d-3p	0.0462587	5.26788	0.857758	1	44.6329	38.171	33.3013	33.8263	47.787	33.5695
mmu-miR-185-5p	-0.0427469	8.81746	0.8598	1	590.904	587.232	283.887	349.484	518.566	445.994
mmu-miR-6939-3p	0.0834866	-0.484846	0.859852	1	0.66346	0.70687	0.31491	0.65051	0.61661	0.39148
mmu-miR-3066-5p	-0.0862011	1.06661	0.860118	1	1.50787	1.5021	2.83415	2.60202	1.43875	1.37018
mmu-miR-301a-5p	0.0406354	7.05652	0.860246	1	165.926	150.298	95.81	132.378	137.914	124.98
mmu-miR-23b-5p	0.0729846	0.742778	0.861817	1	1.02535	2.38569	1.25962	1.70758	1.74705	1.07657
mmu-miR-6940-3p	0.0897726	0.248605	0.863225	1	1.56818	0.88359	0.62981	0.56919	2.05536	0.58722
mmu-miR-667-3p	0.0686626	5.60724	0.865926	1	58.1434	84.0292	15.5091	33.0132	66.0797	49.033
mmu-miR-7654-5p	-0.0611938	0.813679	0.866833	1	1.93007	2.38569	0.86599	1.30101	1.95259	1.37018
mmu-miR-7020-5p	-0.191547	-1.60363	0.867718	1	0.06031	0.17672	0.31491	NA	0.51384	NA
mmu-miR-3069-3p	0.102585	0.346994	0.867874	1	1.80944	1.5021	0.15745	1.54495	1.33598	0.39148
mmu-miR-381-3p	-0.0384209	11.3575	0.86826	1	2992.52	2581.84	2518.14	2203.18	2940.8	2493.34
mmu-miR-6925-3p	-0.156884	-1.31844	0.869713	1	0.36189	0.44179	NA	0.48788	NA	0.09787
mmu-miR-758-5p	0.0991544	-0.485077	0.869859	1	0.30157	1.14866	0.31491	0.32525	0.82214	0.58722
mmu-miR-292a-3p	-0.113089	-1.22138	0.87185	1	0.4222	0.35344	0.07873	0.16263	0.51384	0.09787
mmu-miR-3057-3p	-0.0838109	-0.677756	0.873631	1	0.4222	0.79523	0.31491	0.32525	0.51384	0.48935
mmu-miR-186-5p	0.035825	9.57596	0.874358	1	961.598	904.882	517.862	641.073	894.08	746.358
mmu-miR-6909-5p	-0.200341	-2.11041	0.874535	1	NA	0.08836	0.15745	0.16263	NA	NA
mmu-miR-6914-3p	-0.0623635	1.07141	0.874604	1	2.71416	2.65076	0.94472	1.05707	2.15812	2.44675
mmu-miR-148a-5p	-0.0448172	2.92534	0.875497	1	8.26312	7.86393	7.00665	6.91162	7.50205	7.04665
mmu-miR-26a-3p	0.0464371	4.16166	0.876053	1	21.2911	23.2384	11.0217	18.3768	21.9923	12.6252
mmu-miR-363-5p	-0.0436175	2.61688	0.877531	1	7.17745	6.89198	4.80231	5.61061	6.47437	5.18712
mmu-miR-7069-5p	-0.110806	-1.21913	0.878256	1	0.36189	0.53015	NA	0.16263	0.41107	0.19574
mmu-miR-494-3p	-0.0355876	6.40887	0.878685	1	98.494	98.9618	69.358	78.5485	92.491	75.2622
mmu-miR-330-5p	-0.0351091	7.91411	0.879169	1	293.492	252.088	207.838	203.364	286.619	213.455
mmu-miR-669b-5p	0.0400073	5.84069	0.880117	1	70.5683	66.6225	40.3079	46.4298	78.0008	47.5649
mmu-miR-6907-3p	0.0731774	-0.148665	0.880461	1	1.02535	0.44179	0.70854	0.97576	0.51384	0.68509
mmu-miR-1955-3p	0.0673924	0.776866	0.881092	1	2.53322	0.70687	1.33835	1.70758	1.54152	1.37018
mmu-miR-181a-5p	0.0355836	15.3696	0.881143	1	42009.2	43026.9	41368	39640.7	48370.6	38136.2
mmu-miR-125b-3p	-0.0312684	9.74052	0.887408	1	940.91	1085.58	671.851	836.469	855.645	786.974
mmu-miR-874-3p	0.0460934	5.21216	0.888636	1	47.4677	55.4893	15.9027	29.9232	45.6289	35.429
mmu-miR-7039-5p	-0.164019	-2.10833	0.892688	1	NA	0.08836	0.15745	NA	0.10277	0.09787
mmu-miR-219a-3p	-0.0362499	8.18787	0.893808	1	291.139	256.506	328.132	248.9	318.683	280.496
mmu-miR-190a-5p	-0.0298587	8.87733	0.894046	1	603.63	472.719	395.049	409.656	503.46	456.564
mmu-miR-6945-5p	-0.166721	-2.11529	0.895437	1	NA	0.26508	NA	0.08131	NA	0.09787
mmu-miR-7071-5p	-0.166721	-2.11529	0.895437	1	NA	0.26508	NA	0.08131	NA	0.09787
mmu-miR-192-5p	0.0335608	6.06463	0.895576	1	83.1137	87.6519	40.2292	61.6354	68.3406	68.4113
mmu-miR-5622-5p	-0.155107	-2.11249	0.897371	1	NA	0.17672	0.07873	0.08131	0.10277	NA
mmu-miR-7091-3p	0.119489	-1.81772	0.899894	1	0.18094	0.08836	0.07873	NA	0.3083	0.09787
mmu-miR-3064-5p	-0.03745	1.9184	0.900588	1	3.98077	4.32958	3.07033	3.0899	4.31625	3.13185
mmu-miR-7224-3p	-0.0414441	1.48954	0.900872	1	3.73951	3.35763	1.41708	2.4394	2.5692	2.6425
mmu-miR-5626-5p	-0.123501	-1.74779	0.901105	1	0.12063	0.35344	NA	NA	0.10277	0.29361
mmu-miR-6960-5p	-0.0682361	-0.848023	0.901883	1	0.48252	0.26508	0.47236	0.40657	0.41107	0.29361
mmu-miR-208b-5p	-0.151532	-2.11379	0.901947	1	0.06031	NA	0.15745	NA	NA	0.19574
mmu-miR-7013-3p	0.112585	-1.82154	0.902349	1	0.18094	0.17672	NA	0.08131	0.20554	0.09787
mmu-miR-144-5p	0.0432958	4.13499	0.902551	1	31.7859	14.3141	9.13226	15.7747	17.0595	18.9868
mmu-miR-21a-3p	0.0353314	3.26797	0.905002	1	9.52973	9.27767	9.5259	9.51364	10.0712	8.51471
mmu-miR-421-5p	-0.0494477	0.149751	0.905342	1	0.84441	1.32538	0.86599	0.65051	0.92491	1.17444
mmu-miR-7033-3p	0.107259	-1.81863	0.905555	1	0.18094	0.08836	0.07873	0.08131	0.20554	0.09787
mmu-miR-3062-5p	0.0392213	2.17316	0.906044	1	6.21242	5.30153	2.20434	3.49647	4.41902	5.08925
mmu-miR-7220-5p	-0.0700487	-0.761761	0.906625	1	0.36189	0.35344	0.62981	0.24394	0.61661	0.39148
mmu-miR-547-3p	0.105127	-1.81304	0.906871	1	0.12063	0.17672	0.07873	0.08131	0.10277	0.19574
mmu-miR-7052-3p	-0.0748715	-0.677504	0.907322	1	0.4222	0.88359	0.23618	0.08131	0.61661	0.68509
mmu-miR-363-3p	0.03106	3.93426	0.907353	1	17.9738	16.6115	11.9664	11.5465	17.6761	16.0507
mmu-miR-449a-5p	0.027566	10.0218	0.908483	1	1184.28	1107.58	883.704	1128.06	851.123	1074.32
mmu-miR-7669-5p	0.0822287	-0.396983	0.908705	1	0.96504	0.61851	0.23618	0.32525	1.43875	0.09787
mmu-miR-3082-5p	0.0700362	-0.823362	0.908738	1	0.18094	0.61851	0.47236	0.40657	0.3083	0.48935
mmu-miR-669d-3p	0.107483	-1.81728	0.909831	1	0.12063	0.26508	NA	0.16263	0.20554	NA
mmu-miR-704	0.0420184	1.32568	0.910202	1	1.86976	2.47405	2.6767	2.52071	1.95259	2.44675
mmu-miR-134-3p	0.0354162	3.46292	0.910334	1	14.0533	14.4025	5.98321	7.56212	12.4349	12.6252
mmu-miR-6540-3p	-0.038165	3.07045	0.910448	1	10.9773	11.1332	4.64486	5.77323	11.8183	6.65517
mmu-miR-6977-3p	-0.0321766	2.49481	0.910598	1	7.17745	5.92004	4.1725	4.79748	5.96053	5.18712
mmu-miR-6955-3p	-0.130631	-2.12114	0.91098	1	0.06031	0.17672	NA	0.08131	0.10277	NA
mmu-miR-150-3p	-0.0322994	1.88915	0.913214	1	4.04109	3.97614	3.07033	3.25253	3.90518	3.13185
mmu-miR-7030-3p	0.0715666	-1.09025	0.913463	1	0.4222	0.44179	0.07873	0.48788	0.20554	0.19574
mmu-miR-320-5p	-0.121449	-2.12657	0.915955	1	0.12063	0.08836	NA	0.08131	NA	0.09787
mmu-miR-6982-3p	-0.124742	-2.11979	0.916535	1	0.06031	0.17672	NA	NA	NA	0.19574
mmu-miR-292a-5p	-0.0602889	-0.140485	0.918809	1	1.02535	0.17672	1.02344	0.81313	0.61661	0.68509
mmu-miR-5132-5p	0.0699894	-1.39116	0.919837	1	0.18094	0.26508	0.23618	0.16263	0.3083	0.19574
mmu-miR-346-5p	-0.037224	4.26251	0.921994	1	26.1766	30.6605	6.8492	14.3111	23.5338	17.8124
mmu-miR-329-3p	0.0319543	6.4496	0.922129	1	118.518	122.819	40.2292	64.0748	123.321	75.2622
mmu-miR-12201-3p	0.0635991	-0.904599	0.922614	1	0.18094	0.79523	0.23618	0.32525	0.51384	0.29361
mmu-miR-190b-3p	-0.0663247	-1.36167	0.924267	1	0.36189	0.26508	0.07873	0.24394	0.10277	0.29361
mmu-miR-3473h-5p	-0.0568701	-1.02909	0.924673	1	0.30157	0.35344	0.39363	0.40657	0.3083	0.19574
mmu-miR-770-3p	0.0230784	8.92211	0.925597	1	449.888	507.621	490.151	447.222	544.258	447.169
mmu-miR-3074-5p	0.0268341	2.34235	0.927196	1	6.03147	6.09676	3.22778	4.71616	5.44669	4.40416
mmu-miR-6979-3p	0.0455768	-0.521798	0.927763	1	0.48252	0.61851	0.55108	0.48788	0.82214	0.29361
mmu-miR-7235-3p	0.0336628	0.819349	0.928103	1	2.0507	2.29733	0.70854	1.38232	1.84982	1.56592
mmu-miR-140-3p	0.0244755	10.0905	0.930632	1	1004.54	944.025	1240.26	1101.71	1061.69	1053.57
mmu-miR-6903-3p	0.0763667	-1.67131	0.932609	1	0.06031	0.17672	0.23618	0.32525	0.10277	NA
mmu-miR-6976-5p	-0.0653385	-1.35762	0.932996	1	0.36189	0.08836	0.23618	0.32525	0.3083	NA
mmu-miR-331-3p	0.0188344	9.07292	0.934944	1	576.79	720.212	385.917	550.571	537.476	497.964
mmu-miR-6993-3p	-0.0802031	-1.75614	0.935893	1	0.24126	0.08836	0.07873	NA	0.41107	NA
mmu-miR-1193-5p	0.0323759	0.225064	0.936159	1	1.38724	0.97195	0.70854	0.73182	0.92491	1.37018
mmu-miR-206-3p	-0.035052	5.04714	0.939067	1	32.2684	27.5679	38.4972	19.1086	16.9567	59.3093
mmu-miR-218-3p	-0.0205367	3.52308	0.939273	1	12.7264	13.3422	9.36844	10.9773	10.3796	11.5487
mmu-miR-124b-3p	0.0307369	1.16796	0.939684	1	2.23165	1.41374	2.51925	1.54495	1.95259	2.74037
mmu-miR-1955-5p	-0.0383617	0.173537	0.940973	1	0.78409	2.03225	0.39363	1.05707	0.71937	0.9787
mmu-let-7g-3p	0.0309895	0.300111	0.942632	1	1.68881	1.23702	0.39363	0.89444	1.23321	1.07657
mmu-miR-466h-5p	-0.0222363	2.74893	0.943331	1	8.74564	7.59885	4.48741	5.12273	9.04357	5.18712
mmu-miR-5121	0.0367675	-0.66858	0.944875	1	0.66346	0.61851	0.15745	0.56919	0.41107	0.39148
mmu-miR-8116	0.0818407	-1.96805	0.945007	1	0.18094	0.08836	NA	NA	0.3083	NA
mmu-miR-9b-5p	-0.02413	0.735475	0.946412	1	1.86976	1.85553	1.02344	1.70758	1.13045	1.46805
mmu-miR-7084-5p	-0.0676291	-1.47182	0.946646	1	0.4222	NA	0.15745	0.40657	NA	0.09787
mmu-miR-152-5p	0.0235023	2.48268	0.947267	1	5.18707	4.77137	6.14066	5.77323	6.57714	3.71907
mmu-miR-345-3p	0.0191731	6.74596	0.947748	1	101.751	92.2466	120.924	109.773	100.096	105.406
mmu-miR-6915-5p	0.0280162	-0.128355	0.948161	1	1.02535	0.61851	0.62981	0.81313	0.82214	0.58722
mmu-miR-6911-3p	-0.0225698	0.895074	0.949085	1	2.17133	2.29733	0.94472	1.62626	1.43875	1.85953
mmu-miR-142a-3p	-0.0170191	6.25892	0.949628	1	117.011	81.4668	47.2358	64.7253	88.2776	71.2495
mmu-miR-3071-5p	-0.0518737	-1.61765	0.950044	1	0.18094	0.08836	0.23618	0.08131	0.3083	0.09787
mmu-miR-378b	0.017908	6.035	0.95075	1	64.3558	57.1681	71.7985	62.4485	75.5344	55.6881
mmu-miR-106b-5p	-0.0164503	13.1039	0.953089	1	9512.36	7886.29	9180.84	10327.3	7082.45	7984.84
mmu-miR-17-3p	0.0126161	9.25311	0.95355	1	738.072	686.813	471.65	571.794	652.884	575.77
mmu-miR-7667-3p	-0.0478208	-1.62536	0.953602	1	0.18094	0.26508	0.07873	0.24394	0.20554	NA
mmu-miR-218-5p	-0.0168097	13.1809	0.954535	1	8685.87	7502.37	11162.7	9053.81	9408.19	8603.08
mmu-miR-8101	0.0667271	-1.9651	0.955276	1	0.18094	NA	0.07873	NA	0.3083	NA
mmu-miR-1912-5p	0.0190616	4.7736	0.955437	1	39.9887	37.1107	11.4153	26.1828	23.2255	30.5355
mmu-miR-6906-5p	0.0558748	-1.66769	0.95735	1	0.06031	0.17672	0.23618	NA	0.51384	NA
mmu-miR-20a-3p	0.0172488	4.35856	0.960639	1	26.9607	29.6885	9.28972	12.7662	26.4113	21.8251
mmu-miR-184-3p	-0.0143886	3.35063	0.960934	1	9.71067	10.5147	10.3132	9.43233	10.0712	9.78702
mmu-miR-3474	0.017529	1.45777	0.961042	1	2.4729	2.38569	2.91288	2.84596	2.05536	2.6425
mmu-miR-18b-3p	-0.0372717	-0.860187	0.961739	1	0.4222	0.88359	NA	0.48788	0.51384	0.09787
mmu-miR-26b-3p	-0.015097	2.78645	0.961992	1	9.8313	8.12901	3.70014	6.74899	6.0633	6.75304
mmu-miR-6936-5p	-0.0380668	-1.6323	0.962342	1	0.24126	0.26508	NA	0.16263	0.20554	0.09787
mmu-miR-874-5p	0.0217031	0.915086	0.963049	1	1.68881	3.18092	0.70854	0.89444	1.95259	2.34888
mmu-miR-1264-3p	-0.0177569	3.77484	0.965212	1	17.6119	23.4151	4.1725	12.4409	14.593	12.4295
mmu-miR-466e-5p	0.0166449	0.639748	0.965624	1	1.50787	2.03225	0.86599	0.97576	2.05536	1.17444
mmu-miR-3093-3p	0.013506	3.77864	0.966426	1	12.6058	11.8401	15.5878	11.953	15.929	12.3316
mmu-miR-7056-5p	0.0164638	0.110049	0.967035	1	1.20629	0.79523	0.78726	0.73182	1.02768	0.9787
mmu-miR-6989-3p	0.0120152	1.96285	0.967595	1	4.1014	4.5063	2.9916	3.57778	4.21348	3.22972
mmu-miR-1193-3p	-0.0137072	3.16332	0.971594	1	11.8217	14.2258	3.07033	7.3995	9.45464	8.90619
mmu-miR-3098-3p	0.0169033	-0.131457	0.973524	1	0.72378	0.79523	0.78726	1.2197	0.41107	0.48935
mmu-miR-6976-3p	0.0220804	-1.06704	0.974028	1	0.18094	0.70687	0.15745	0.32525	0.20554	0.39148
mmu-miR-5620-3p	0.0199023	-1.16364	0.974362	1	0.30157	0.44179	0.15745	0.32525	0.20554	0.29361
mmu-miR-34c-5p	0.00829984	8.12857	0.975873	1	377.148	385.068	142.652	227.677	291.655	307.312
mmu-miR-6986-3p	0.0190457	-1.15944	0.975893	1	0.30157	0.35344	0.23618	0.16263	0.51384	0.19574
mmu-miR-7024-5p	0.0126175	-0.0240341	0.97615	1	1.08567	0.70687	0.70854	0.89444	0.61661	0.88083
mmu-miR-499-5p	-0.00854497	2.86688	0.976195	1	9.16784	7.95229	5.27467	5.85455	8.52973	6.65517
mmu-miR-181c-5p	0.00618395	13.2505	0.977423	1	11827.5	10788.9	7686.69	8318.91	11426.8	9085.68
mmu-miR-190b-5p	0.00892714	4.23152	0.977604	1	19.0595	14.4908	21.4136	16.9945	19.5259	18.3996
mmu-miR-669f-3p	-0.0102145	2.89964	0.978023	1	9.10753	11.8401	2.9916	5.28536	8.6325	7.63387
mmu-miR-7067-5p	0.0229377	-1.80064	0.978283	1	NA	0.26508	0.15745	0.16263	0.20554	NA
mmu-miR-6975-3p	0.00915391	2.5132	0.979016	1	4.76487	9.10095	3.70014	6.34243	5.03562	4.79564
mmu-miR-8092	0.026728	-1.96306	0.979838	1	0.12063	0.17672	NA	0.08131	NA	0.19574
mmu-miR-3081-3p	-0.00771973	5.50608	0.979966	1	46.6836	36.6689	51.2509	43.7465	52.2061	36.8971
mmu-miR-532-3p	-0.00798663	6.17793	0.980253	1	82.5709	119.019	34.4034	52.8536	88.3803	72.4239
mmu-miR-6935-5p	0.0103993	0.1497	0.98036	1	1.26661	1.32538	0.39363	0.89444	1.13045	0.78296
mmu-miR-12189-3p	-0.0177134	-0.327408	0.980716	1	0.54283	0.61851	0.78726	0.56919	NA	1.27231
mmu-miR-7688-3p	0.0211972	-1.95939	0.983503	1	0.12063	0.08836	0.07873	NA	0.20554	0.09787
mmu-miR-187-3p	0.00489599	7.31361	0.983616	1	198.616	190.855	111.319	133.679	195.773	141.325
mmu-miR-7674-3p	0.0163698	-1.50646	0.984018	1	0.18094	0.35344	0.07873	0.16263	0.41107	NA
mmu-miR-3086-5p	-0.0135237	-0.719053	0.984509	1	0.24126	0.53015	0.62981	0.40657	0.20554	0.68509
mmu-miR-6964-3p	0.00897327	-0.643289	0.986004	1	0.4222	0.70687	0.39363	0.40657	0.71937	0.29361
mmu-miR-700-5p	0.00579226	5.12021	0.986405	1	40.8934	53.192	17.7922	22.1985	50.3562	31.1227
mmu-miR-350-5p	0.00395507	5.86979	0.986979	1	65.5621	64.2368	49.9125	54.5611	65.9769	51.284
mmu-miR-6395	0.0158461	-1.95479	0.987208	1	0.06031	0.17672	0.07873	0.08131	0.10277	0.09787
mmu-miR-1936	0.015996	-1.95601	0.988418	1	0.12063	NA	0.15745	NA	NA	0.29361
mmu-miR-1960	-0.0128876	-1.50309	0.990225	1	0.24126	NA	0.31491	0.16263	0.41107	NA
mmu-miR-191-3p	-0.00350807	2.61165	0.990662	1	6.39336	6.27347	5.58957	5.69192	6.98821	4.79564
mmu-miR-124-3p	0.00321106	13.3793	0.991782	1	14807.1	15599.5	4549.21	7919.25	12656.2	11025.2
mmu-miR-8114	0.00334826	3.77636	0.992011	1	15.1993	22.178	6.53429	10.7333	14.4903	14.7784
mmu-miR-127-5p	0.00255023	10.1206	0.992302	1	1287.48	914.955	1142.32	1094.23	1253.46	926.048
mmu-miR-1843b-5p	0.00215816	5.23574	0.993206	1	42.0997	37.6408	34.7971	34.3955	41.1071	34.9397
mmu-miR-201-5p	-0.00434296	-0.253341	0.993467	1	0.78409	0.97195	0.39363	0.24394	0.51384	1.27231
mmu-miR-574-5p	-0.00180135	6.32865	0.994435	1	72.0761	96.7529	75.6561	79.443	84.1668	71.4452
mmu-miR-6967-5p	-0.00121873	-0.800395	0.997904	1	0.66346	0.35344	0.23618	0.65051	0.41107	0.09787
mmu-miR-7061-5p	-0.00197728	-0.881115	0.998183	1	0.48252	0.08836	0.55108	0.40657	0.51384	0.19574
mmu-miR-3084-5p	-0.00072451	0.560377	0.998835	1	1.02535	2.03225	1.10217	0.89444	1.33598	1.66379

## Sheet: Heart
miRNA	logFC	logCPM	PValue	FDR	Zswim8+/+ Heart, rep1	Zswim8+/+ Heart, rep2	Zswim8+/+ Heart, rep3	Zswim8‒/‒ Heart, rep1	Zswim8‒/‒ Heart, rep2	Zswim8‒/‒ Heart, rep3
mmu-miR-335-3p	4.05687	13.9195	1.23e-27	1.9e-24	1350.08	2262.87	1998.47	23318.3	37589.3	23613.2
mmu-miR-7a-5p	3.37864	11.4164	7.73e-20	5.94e-17	515.589	515.568	475.567	5069.82	3801.24	5203.3
mmu-miR-154-3p	3.49075	11.2795	5.38e-18	2.76e-15	376.796	486.099	424.519	5812.67	3285.33	3668.93
mmu-miR-485-3p	3.3661	9.52851	5.84e-16	2.24e-13	107.086	203.806	110.009	1614.8	1098.64	1072.05
mmu-miR-322-5p	2.1317	15.0387	1.56e-11	4.79e-09	12095.3	13577.4	13762.9	49605.7	57273.4	49824.9
mmu-miR-450b-5p	2.93965	10.6525	3.93e-11	1.01e-08	399.093	363.699	399.228	3300.62	1422.61	3207.14
mmu-miR-543-3p	2.0748	10.8661	3.37e-08	7.39e-06	719.329	763.14	771.148	3603.46	2094.98	2749.76
mmu-miR-376b-3p	1.96353	10.3549	2.19e-07	4.21e-05	497.076	843.233	378.902	2063.87	2316.87	1576.86
mmu-miR-449a-3p	-3.31503	1.98305	5.06e-06	0.000863609	5.21623	13.4217	2.48257	0.994	0.46084	0.17632
mmu-miR-367-3p	4.05885	0.178107	2.43e-05	0.00352575	0.10228	NA	0.15516	2.54021	0.23042	1.58691
mmu-miR-3544-5p	2.23639	1.59651	2.52e-05	0.00352575	0.81823	0.72944	1.55161	4.7491	2.07378	5.99499
mmu-miR-495-3p	1.43389	9.95031	2.85e-05	0.00364831	505.054	735.276	464.861	1441.85	1531.14	1145.75
mmu-miR-672-5p	1.43444	8.97848	3.47e-05	0.00409796	259.073	255.45	339.647	616.499	742.643	747.082
mmu-miR-92b-5p	-3.21545	1.75628	4.87e-05	0.00534373	2.4547	13.1299	2.48257	0.55222	0.92168	0.17632
mmu-miR-673-5p	1.26738	8.39539	0.000285903	0.0292955	194.842	217.665	210.398	399.366	613.378	360.757
mmu-miR-375-3p	-2.69111	5.62652	0.000573327	0.0546433	52.6737	188.779	40.1866	10.1609	25.1158	3.52647
mmu-miR-122-5p	-2.09279	7.65692	0.000604382	0.0546433	314.099	123.567	562.923	56.3265	119.588	47.7836
mmu-miR-338-3p	-1.09324	8.06304	0.00129054	0.110198	365.648	469.614	319.476	157.935	172.815	155.693
mmu-miR-3473d	-4.61917	-0.935791	0.00139726	0.113031	0.20456	0.43766	0.7758	NA	NA	NA
mmu-miR-200a-3p	-2.0569	8.28871	0.00155076	0.119176	300.189	1188.11	194.416	128.226	149.773	68.5897
mmu-miR-135b-5p	-1.46291	3.58717	0.00168567	0.121888	19.5353	26.6975	8.22351	5.63265	4.14756	7.5819
mmu-miR-652-5p	1.12097	5.24701	0.00174465	0.121888	19.2285	33.1166	23.8947	45.6134	46.084	55.5418
mmu-miR-9-5p	-1.48024	8.90324	0.00223027	0.14904	1150.95	525.489	475.102	256.23	166.363	287.231
mmu-miR-466i-3p	1.18007	4.09719	0.00234971	0.150479	9.40967	15.9018	7.91319	18.0024	32.95	17.456
mmu-miR-6936-3p	1.48761	1.19996	0.00251432	0.15458	1.02279	1.31299	1.08612	3.20288	4.37798	1.23426
mmu-miR-503-5p	1.61956	14.7821	0.00298947	0.176724	16745.6	9743.86	16198.8	58089.1	16459.6	42645.5
mmu-let-7g-3p	1.26256	2.43666	0.00335652	0.185282	2.96609	5.10608	1.70677	5.5222	10.5993	5.46602
mmu-miR-211-3p	4.06107	-1.2831	0.0036602	0.185282	NA	NA	NA	0.22089	0.23042	0.35265
mmu-miR-383-3p	4.06107	-1.2831	0.0036602	0.185282	NA	NA	NA	0.22089	0.23042	0.35265
mmu-miR-451a	-1.88291	12.9378	0.0036946	0.185282	24784.1	6669.85	5558.63	2456.94	3993.18	3215.43
mmu-miR-142a-5p	-1.49007	7.56088	0.00383841	0.185282	495.031	198.7	150.506	98.5161	108.297	75.6427
mmu-miR-8107	4.05498	-1.29053	0.00385753	0.185282	NA	NA	NA	0.33133	0.23042	0.17632
mmu-miR-141-5p	-2.77203	0.354502	0.00417672	0.194534	0.92051	4.23075	0.31032	0.22089	0.23042	0.17632
mmu-miR-6546-3p	4.09674	-1.27021	0.00449374	0.203143	NA	NA	NA	0.11044	0.69126	0.17632
mmu-miR-203-5p	-2.12624	-0.320408	0.00488866	0.208673	0.5114	1.02122	1.08612	0.22089	0.23042	NA
mmu-miR-182-5p	-1.44469	7.12999	0.00495979	0.208673	148.305	385.874	134.369	41.9688	130.648	49.3705
mmu-miR-144-5p	-1.92346	7.9511	0.00502335	0.208673	806.061	162.957	195.192	73.4453	112.214	111.084
mmu-miR-9-3p	-1.30401	4.71188	0.0055637	0.225037	60.9583	31.5118	20.0157	12.0384	16.8207	13.9295
mmu-miR-34c-5p	-1.76676	8.1068	0.00576473	0.227189	288.018	985.182	143.368	126.238	154.612	77.7586
mmu-miR-429-3p	-1.64398	7.80058	0.00607471	0.228142	194.023	778.75	152.523	106.91	139.865	63.4764
mmu-miR-29b-3p	1.06999	7.67688	0.00609604	0.228142	124.883	201.617	96.8202	223.649	378.349	200.832
mmu-miR-142a-3p	-1.41184	9.40521	0.00623419	0.228142	1711.54	658.684	620.953	426.425	261.066	350.883
mmu-miR-7682-5p	-4.10534	-1.15638	0.0066182	0.236562	0.20456	0.58355	0.15516	NA	NA	NA
mmu-miR-449a-5p	-3.15071	10.1083	0.00700576	0.240086	1341.7	4646.97	622.194	242.867	391.944	15.5165
mmu-miR-1197-5p	-4.11689	-1.14952	0.00702918	0.240086	0.10228	0.58355	0.31032	NA	NA	NA
mmu-miR-200b-3p	-1.89634	7.88501	0.00754215	0.252006	196.274	896.482	154.85	81.3973	163.137	47.6073
mmu-miR-6927-5p	1.16939	0.908147	0.00786296	0.257135	1.02279	1.02122	1.08612	1.65666	1.84336	2.9975
mmu-miR-137-3p	-1.48064	5.31886	0.00828375	0.260984	76.4025	68.1297	37.704	32.4706	8.29512	16.0454
mmu-miR-702-3p	1.13329	3.58042	0.00832024	0.260984	6.03446	11.671	6.05126	8.06242	24.6549	15.1638
mmu-miR-351-5p	0.881003	14.2396	0.00891078	0.268845	13425.1	17526.3	12294.5	17733.8	34624	20558.8
mmu-miR-6966-3p	1.3196	0.659535	0.00894716	0.268845	0.5114	0.87533	1.08612	2.09844	0.92168	2.11588
mmu-miR-3092-3p	1.89731	-0.219196	0.00909562	0.268845	0.40912	0.14589	0.15516	1.32533	0.46084	0.70529
mmu-miR-665-3p	1.12062	8.92925	0.00938028	0.272028	346.828	353.049	266.256	931.154	382.958	536.023
mmu-miR-7660-3p	1.82607	-0.422944	0.00969482	0.275943	0.20456	0.43766	NA	0.88355	0.69126	0.52897
mmu-miR-5616-5p	3.77945	-1.36592	0.0103868	0.277227	NA	NA	NA	0.11044	0.46084	0.17632
mmu-miR-6395	3.77339	-1.36865	0.0104929	0.277227	NA	NA	NA	0.11044	0.23042	0.35265
mmu-miR-7003-5p	3.76735	-1.37137	0.0105995	0.277227	NA	NA	NA	0.11044	NA	0.52897
mmu-miR-7026-5p	-3.8976	-1.23244	0.0107315	0.277227	0.20456	0.43766	0.15516	NA	NA	NA
mmu-miR-7212-5p	1.34243	0.65172	0.0113367	0.277227	0.92051	0.58355	0.7758	0.994	1.84336	2.82117
mmu-miR-7031-3p	2.80186	-1.0403	0.011358	0.277227	NA	0.14589	NA	0.22089	0.23042	0.70529
mmu-miR-12206-5p	-1.72132	2.36377	0.0114318	0.277227	2.35242	18.236	4.18934	2.20888	2.3042	1.76323
mmu-miR-34b-3p	-1.84354	4.93914	0.0115185	0.277227	26.388	116.856	15.6712	11.1548	20.9682	6.34764
mmu-miR-205-5p	-2.99566	7.74337	0.0115371	0.277227	154.953	1069.8	72.46	43.1836	89.4029	7.40558
mmu-miR-1224-5p	-1.30341	0.707526	0.0116076	0.277227	1.84102	2.4801	1.55161	0.33133	0.46084	1.41059
mmu-miR-330-3p	0.946322	5.26255	0.011724	0.277227	26.5925	32.2413	23.7396	33.7959	71.1997	41.7886
mmu-miR-330-5p	0.872701	8.39399	0.0121875	0.283821	246.595	242.028	256.791	327.467	562.225	369.75
mmu-miR-877-5p	0.8721	6.55745	0.0124304	0.285157	63.413	76.5912	69.9774	91.1164	156.225	104.736
mmu-miR-193b-5p	-0.855593	2.52149	0.0127602	0.287761	6.54586	8.89917	6.67191	3.20288	4.14756	3.70279
mmu-miR-344b-3p	-1.12451	1.05986	0.0129184	0.287761	2.35242	2.18832	3.10321	1.32533	0.92168	0.70529
mmu-miR-7052-5p	-2.54763	-0.886079	0.0136995	0.300803	0.40912	0.43766	0.46548	0.11044	NA	NA
mmu-miR-384-5p	-1.13122	1.57936	0.0140561	0.30101	3.37521	6.1273	2.17225	1.21488	1.84336	1.76323
mmu-miR-341-5p	-1.98075	0.241731	0.0141007	0.30101	0.61367	3.35542	0.62064	0.33133	0.23042	0.35265
mmu-miR-6950-3p	1.07647	1.22623	0.0164244	0.344	1.02279	1.60477	1.70677	3.53421	2.07378	2.11588
mmu-miR-410-3p	0.842669	9.39403	0.0165621	0.344	505.259	605.873	414.124	751.13	1118.69	622.774
mmu-miR-5103	1.08975	0.788321	0.0175027	0.358489	1.12507	1.1671	0.62064	2.31933	1.84336	1.41059
mmu-miR-200a-5p	-1.15875	1.99125	0.0178011	0.358489	4.19344	9.48272	2.63773	2.42977	1.84336	1.93956
mmu-miR-196b-5p	-0.820094	4.74437	0.0179595	0.358489	30.6837	39.3898	36.9282	14.3577	24.1941	16.927
mmu-miR-323-5p	-0.850449	2.61681	0.0190205	0.374802	7.97777	7.44029	7.91319	2.87155	4.14756	4.93705
mmu-miR-20b-5p	-1.0918	4.18665	0.0201021	0.391099	21.274	35.7426	20.9467	16.0144	4.83882	10.2267
mmu-miR-224-3p	-1.86148	-0.45294	0.0209708	0.399335	0.5114	1.1671	0.46548	0.11044	0.46084	NA
mmu-miR-200b-5p	-1.55397	2.25435	0.0211846	0.399335	4.19344	15.3182	2.32741	1.98799	3.4563	1.05794
mmu-miR-409-3p	0.789278	9.91141	0.0219251	0.399335	716.874	691.072	805.284	1307.66	1030.9	1107.84
mmu-miR-6991-5p	1.70503	-0.479187	0.0221179	0.399335	0.30684	0.14589	0.15516	0.88355	0.23042	0.70529
mmu-miR-5100	-1.01057	6.01462	0.022218	0.399335	125.19	95.5567	46.7034	31.3661	56.2225	36.1463
mmu-miR-449c-5p	-2.92489	6.34798	0.0226188	0.399335	92.5625	356.988	30.4115	17.8919	36.6368	0.88162
mmu-miR-140-3p	-0.767562	11.0348	0.0227382	0.399335	2209.53	3991.79	2299.95	1459.08	1479.53	1481.47
mmu-miR-7054-5p	-1.77047	-0.497275	0.0230844	0.399335	0.71595	0.72944	0.46548	NA	0.46084	0.17632
mmu-miR-1947-5p	0.953152	1.17132	0.0232583	0.399335	1.32963	2.04243	0.93096	2.31933	3.4563	1.93956
mmu-miR-8111	-2.40306	-0.948407	0.0235133	0.399335	0.40912	0.29178	0.46548	0.11044	NA	NA
mmu-miR-124-5p	-1.99394	0.672943	0.0235843	0.399335	2.96609	2.04243	1.08612	1.10444	NA	NA
mmu-miR-744-3p	0.778235	4.28667	0.0236432	0.399335	12.8872	20.2784	12.2577	22.641	26.0374	20.9825
mmu-miR-669o-5p	-0.858473	4.27174	0.024695	0.408474	21.6832	28.3023	27.6186	16.5666	9.2168	11.6373
mmu-miR-33-5p	0.925353	7.3674	0.0252121	0.408474	133.372	161.498	66.4087	243.861	182.723	182.671
mmu-miR-7045-3p	3.40552	-1.4598	0.0253409	0.408474	NA	NA	NA	NA	0.23042	0.35265
mmu-miR-7659-5p	3.38748	-1.46743	0.0259623	0.408474	NA	NA	NA	0.11044	0.23042	0.17632
mmu-miR-205-3p	-2.52045	-0.881081	0.0260745	0.408474	0.30684	0.87533	0.15516	NA	0.23042	NA
mmu-miR-5122	3.38134	-1.47017	0.0261724	0.408474	NA	NA	NA	0.11044	NA	0.35265
mmu-miR-107-5p	1.0202	4.41087	0.0262669	0.408474	13.3986	22.175	9.15448	13.8055	46.084	23.8036
mmu-miR-200c-3p	-2.41328	7.89954	0.0266004	0.408474	212.536	1015.53	123.818	53.1236	161.294	10.2267
mmu-miR-7013-3p	3.36354	-1.47776	0.026801	0.408474	NA	NA	NA	0.22089	NA	0.17632
mmu-miR-212-5p	1.06721	2.49658	0.0270576	0.408474	3.8866	5.54375	1.70677	5.19087	12.2122	4.40808
mmu-miR-7012-5p	3.3459	-1.48533	0.0274349	0.408474	NA	NA	NA	0.33133	NA	NA
mmu-miR-449b	-2.80286	-0.779824	0.0275449	0.408474	0.40912	1.1671	NA	0.11044	NA	NA
mmu-miR-144-3p	-1.63809	10.808	0.0278605	0.408474	5547.62	1243.7	1307.23	518.424	1429.29	617.308
mmu-miR-700-3p	0.884972	5.45222	0.0279049	0.408474	28.4336	44.2041	25.2912	39.6494	85.9466	39.8491
mmu-miR-6399	2.57029	-1.11766	0.0284207	0.4121	NA	NA	0.15516	0.33133	0.69126	NA
mmu-miR-183-5p	-1.45864	3.70471	0.028761	0.412757	10.5347	43.9123	7.60287	4.19687	11.7514	4.05544
mmu-miR-382-5p	-0.766319	10.0019	0.0290031	0.412757	1313.77	1184.61	1539.81	816.624	638.494	688.719
mmu-miR-378d	2.65643	0.4152	0.0299583	0.42244	0.61367	0.14589	0.15516	0.55222	5.7605	0.17632
mmu-miR-338-5p	-0.837545	3.72267	0.0304617	0.425632	12.9894	26.2599	13.9645	6.07442	12.6731	8.28719
mmu-let-7j	1.53106	3.28272	0.0310407	0.429816	3.78432	3.35542	8.37867	4.7491	31.5675	7.22925
mmu-miR-379-5p	-0.711796	11.8266	0.032587	0.447198	4383.07	4325.14	5439.78	2885.46	2507.89	2410.34
mmu-miR-6930-5p	2.02392	-0.975684	0.0331373	0.450726	NA	0.14589	0.15516	0.33133	0.23042	0.52897
mmu-miR-6977-3p	1.2413	0.254288	0.033968	0.457972	0.30684	0.58355	0.93096	1.54622	1.61294	0.52897
mmu-miR-92b-3p	-1.96078	7.22821	0.0358993	0.479803	125.599	614.334	62.9952	46.8283	115.44	18.1613
mmu-miR-3062-5p	0.710789	2.71633	0.036458	0.483069	5.01167	5.10608	4.96514	7.95197	7.37344	6.87661
mmu-miR-106a-5p	-0.809746	3.83479	0.0375457	0.491749	15.1373	22.175	19.2399	11.4862	5.7605	10.7557
mmu-miR-7016-3p	-3.38515	-1.38393	0.0381821	0.491749	NA	0.14589	0.46548	NA	NA	NA
mmu-miR-881-3p	-3.36502	-1.39435	0.0392152	0.491749	0.20456	NA	0.31032	NA	NA	NA
mmu-miR-7002-3p	-3.35753	-1.39835	0.0396023	0.491749	0.20456	0.14589	0.15516	NA	NA	NA
mmu-miR-6972-3p	-3.35627	-1.39915	0.0396636	0.491749	0.10228	0.43766	NA	NA	NA	NA
mmu-miR-7062-5p	-3.35627	-1.39915	0.0396636	0.491749	0.10228	0.43766	NA	NA	NA	NA
mmu-miR-466o-3p	-3.3513	-1.40155	0.0399292	0.491749	0.30684	NA	0.15516	NA	NA	NA
mmu-miR-7018-5p	-3.35006	-1.40234	0.0399906	0.491749	0.20456	0.29178	NA	NA	NA	NA
mmu-miR-551b-3p	-0.844112	2.33028	0.0399926	0.491749	5.31851	10.0663	4.03418	2.7611	4.14756	2.82117
mmu-miR-293-5p	2.48987	-1.14396	0.0404716	0.49369	NA	0.14589	NA	0.55222	NA	0.17632
mmu-miR-154-5p	-0.749828	9.05412	0.0408368	0.494222	664.507	771.31	669.208	477.892	290.099	342.42
mmu-miR-6964-5p	2.3303	-1.20303	0.0411617	0.494262	NA	0.14589	NA	0.22089	0.23042	0.35265
mmu-miR-7653-5p	1.46633	-0.412053	0.0422314	0.502934	0.20456	0.14589	0.46548	0.66266	0.23042	1.05794
mmu-miR-381-3p	-0.661328	10.758	0.0430641	0.502934	2108.58	2155.06	2402.04	1309.54	1422.84	1096.38
mmu-miR-136-3p	-0.774241	9.24389	0.0431764	0.502934	819.46	796.695	784.337	551.337	296.781	401.135
mmu-miR-326-3p	0.817047	7.10151	0.0431928	0.502934	97.3697	147.347	73.0807	127.784	261.066	121.663
mmu-miR-3063-3p	1.44007	0.0413044	0.0437093	0.504815	0.30684	0.72944	0.31032	0.33133	2.3042	1.05794
mmu-miR-6956-3p	-1.05801	0.351445	0.0441827	0.504815	0.92051	1.45888	1.86193	0.66266	0.69126	0.35265
mmu-miR-7231-5p	1.52081	-0.56107	0.0446508	0.504815	0.40912	0.14589	NA	0.44178	0.92168	0.52897
mmu-miR-1964-3p	-0.666614	3.4733	0.0447444	0.504815	12.5803	13.7135	15.3609	6.95798	9.2168	7.75822
mmu-miR-3105-3p	-2.55567	-0.894085	0.0449965	0.504815	0.30684	1.02122	NA	0.11044	NA	NA
mmu-miR-215-3p	0.827129	4.34734	0.0456822	0.508794	11.5575	11.8169	22.188	24.9604	18.4336	29.0933
mmu-miR-381-5p	-1.07118	2.77084	0.0462029	0.510891	9.92107	13.1299	4.80998	6.18487	1.61294	3.35014
mmu-miR-34b-5p	-1.57148	6.3134	0.047056	0.516607	134.906	188.779	55.082	74.3289	10.8297	22.2167
mmu-miR-181d-3p	-0.740728	2.89288	0.0476437	0.51935	7.15953	9.62861	11.4819	5.74309	3.68672	5.2897
mmu-miR-5114	-1.68341	-0.558993	0.0483466	0.5233	0.81823	0.29178	0.62064	0.22089	0.23042	NA
mmu-miR-211-5p	0.793487	2.87266	0.0499344	0.53258	6.13674	6.56496	3.56869	7.17887	13.3643	5.81867
mmu-miR-92a-3p	0.604836	13.8278	0.0500986	0.53258	11606.9	12022.5	12645	14936	18203.2	17087.3
mmu-miR-12205-5p	-2.21906	-1.01703	0.0506413	0.53258	0.5114	0.29178	0.15516	NA	NA	0.17632
mmu-miR-7a-3p	-0.749736	4.28897	0.0506739	0.53258	20.2512	40.2651	17.378	12.2593	16.5902	12.3426
mmu-miR-18a-3p	0.68198	5.10522	0.0509364	0.53258	26.2857	32.6789	24.2051	33.9063	52.7662	35.0883
mmu-miR-193a-5p	-0.693531	3.9905	0.0529526	0.54992	19.5353	26.9893	14.7403	12.1488	11.0602	10.4031
mmu-miR-141-3p	-2.37019	6.18429	0.0537211	0.552213	59.015	330.145	22.188	13.6951	54.1487	2.64485
mmu-miR-6984-3p	-2.27247	-1.00863	0.0538919	0.552213	0.10228	0.72944	0.31032	0.11044	NA	NA
mmu-miR-215-5p	0.706615	9.54289	0.0547507	0.557297	483.984	545.038	754.391	637.704	1271.92	780.759
mmu-miR-208b-3p	0.722171	13.7846	0.0554299	0.557412	10907.8	13874.1	9037.18	10780.2	27702.9	13086.2
mmu-miR-6516-5p	0.749607	1.43529	0.0556758	0.557412	1.9433	1.75066	2.01709	2.65066	2.53462	3.52647
mmu-miR-376c-3p	-0.695732	8.33372	0.05585	0.557412	385.694	519.653	361.99	288.811	197.239	205.769
mmu-miR-7007-5p	-2.32928	-0.958215	0.0564279	0.559546	0.61367	0.43766	NA	NA	NA	0.17632
mmu-miR-9769-3p	-1.39485	-0.446224	0.0579786	0.568503	0.5114	1.02122	0.46548	0.11044	0.46084	0.17632
mmu-miR-122b-5p	0.792439	0.838462	0.0581293	0.568503	1.22735	1.02122	1.24129	1.87755	1.61294	1.93956
mmu-miR-325-5p	-1.09551	0.42137	0.0584408	0.568503	1.12507	2.33421	1.08612	0.994	0.46084	0.17632
mmu-miR-6898-5p	1.36217	-0.621465	0.0619717	0.573135	0.30684	0.14589	0.15516	0.55222	0.69126	0.35265
mmu-miR-6942-3p	1.50364	-0.727497	0.0629613	0.573135	0.20456	NA	0.31032	0.44178	0.23042	0.70529
mmu-miR-7024-5p	1.06012	0.159627	0.0637261	0.573135	0.40912	0.58355	0.7758	0.66266	2.07378	0.88162
mmu-miR-7068-3p	0.721322	3.8112	0.064113	0.573135	9.92107	8.89917	13.8093	13.4742	24.6549	11.99
mmu-let-7b-5p	-0.601247	13.7254	0.0650799	0.573135	15237.4	16188.2	19905.9	10322.7	9185.23	11011.4
mmu-miR-7020-5p	2.88875	-1.56231	0.0661451	0.573135	NA	NA	NA	NA	0.46084	NA
mmu-miR-12199-3p	0.673632	2.9252	0.066197	0.573135	5.62535	4.8143	7.29255	8.61464	7.14302	9.69778
mmu-miR-155-3p	2.88242	-1.56508	0.0665409	0.573135	NA	NA	NA	NA	0.23042	0.17632
mmu-miR-6236	2.88242	-1.56508	0.0665409	0.573135	NA	NA	NA	NA	0.23042	0.17632
mmu-miR-466f-5p	2.87611	-1.56783	0.0669368	0.573135	NA	NA	NA	NA	NA	0.35265
mmu-miR-7028-5p	2.87611	-1.56783	0.0669368	0.573135	NA	NA	NA	NA	NA	0.35265
mmu-miR-337-5p	-0.635544	8.66765	0.0675524	0.573135	479.484	513.526	562.923	342.266	264.983	291.286
mmu-miR-6897-5p	2.86379	-1.57278	0.0677328	0.573135	NA	NA	NA	0.11044	0.23042	NA
mmu-miR-7239-3p	2.86379	-1.57278	0.0677328	0.573135	NA	NA	NA	0.11044	0.23042	NA
mmu-miR-6546-5p	2.85756	-1.57553	0.0681293	0.573135	NA	NA	NA	0.11044	NA	0.17632
mmu-miR-7037-3p	2.85756	-1.57553	0.0681293	0.573135	NA	NA	NA	0.11044	NA	0.17632
mmu-miR-8102	2.85756	-1.57553	0.0681293	0.573135	NA	NA	NA	0.11044	NA	0.17632
mmu-miR-1936	2.8392	-1.5832	0.0693237	0.573135	NA	NA	NA	0.22089	NA	NA
mmu-miR-361-5p	0.591877	9.74028	0.0698438	0.573135	671.155	822.517	666.105	890.511	940.574	1098.49
mmu-miR-669m-3p	1.08969	0.337901	0.0712059	0.573135	0.10228	1.31299	0.7758	0.994	1.84336	1.23426
mmu-miR-1932	-1.06478	0.0281514	0.0713813	0.573135	0.81823	0.87533	1.39645	0.33133	0.23042	0.70529
mmu-miR-1946b	-1.99581	-0.65855	0.0716059	0.573135	0.5114	1.1671	NA	NA	0.23042	0.17632
mmu-miR-6951-3p	-3.00872	-1.4788	0.0717097	0.573135	NA	0.14589	0.31032	NA	NA	NA
mmu-miR-370-5p	-0.65149	3.64452	0.0720004	0.573135	11.6598	15.9018	19.7054	9.49819	7.60386	9.52146
mmu-miR-7045-5p	-3.00222	-1.48207	0.0722016	0.573135	0.10228	NA	0.31032	NA	NA	NA
mmu-miR-6909-5p	-3.00098	-1.48287	0.0722899	0.573135	NA	0.29178	0.15516	NA	NA	NA
mmu-miR-10b-5p	-0.619519	10.4052	0.0724918	0.573135	1673.69	1425.18	2028.41	993.886	1206.71	862.221
mmu-miR-12197-3p	-2.99451	-1.48613	0.0727822	0.573135	0.10228	0.14589	0.15516	NA	NA	NA
mmu-miR-7025-5p	-2.99451	-1.48613	0.0727822	0.573135	0.10228	0.14589	0.15516	NA	NA	NA
mmu-miR-7664-5p	-2.98806	-1.48939	0.073275	0.573135	0.20456	NA	0.15516	NA	NA	NA
mmu-miR-8116	-2.98806	-1.48939	0.073275	0.573135	0.20456	NA	0.15516	NA	NA	NA
mmu-miR-7211-5p	-2.98683	-1.49019	0.0733633	0.573135	0.10228	0.29178	NA	NA	NA	NA
mmu-miR-7649-3p	-2.98683	-1.49019	0.0733633	0.573135	0.10228	0.29178	NA	NA	NA	NA
mmu-miR-325-3p	-0.977937	0.279605	0.0736584	0.573135	0.92051	1.60477	1.39645	0.88355	0.46084	0.17632
mmu-miR-3075-3p	-2.98041	-1.49345	0.0738565	0.573135	0.20456	0.14589	NA	NA	NA	NA
mmu-miR-3112-3p	-2.98041	-1.49345	0.0738565	0.573135	0.20456	0.14589	NA	NA	NA	NA
mmu-miR-615-5p	-2.98041	-1.49345	0.0738565	0.573135	0.20456	0.14589	NA	NA	NA	NA
mmu-miR-7021-3p	-2.98041	-1.49345	0.0738565	0.573135	0.20456	0.14589	NA	NA	NA	NA
mmu-miR-7240-5p	-2.98041	-1.49345	0.0738565	0.573135	0.20456	0.14589	NA	NA	NA	NA
mmu-miR-363-5p	-1.11148	0.152017	0.0740937	0.573135	1.63646	0.72944	0.93096	0.55222	0.46084	0.35265
mmu-miR-5133	-2.97401	-1.4967	0.0743501	0.573135	0.30684	NA	NA	NA	NA	NA
mmu-miR-7042-5p	1.86214	-1.04416	0.0747128	0.573135	0.20456	NA	NA	0.11044	0.46084	0.52897
mmu-miR-344f-3p	-1.28677	-0.344161	0.0749513	0.573135	0.92051	0.72944	0.46548	0.44178	NA	0.17632
mmu-miR-7006-3p	1.03408	0.390161	0.0757766	0.576577	1.02279	0.87533	0.15516	1.65666	1.61294	0.70529
mmu-miR-7025-3p	-1.30356	-0.498129	0.0765993	0.579966	0.5114	0.87533	0.46548	0.22089	0.46084	NA
mmu-miR-153-5p	-1.3023	-0.150534	0.0776424	0.584982	1.22735	1.02122	0.31032	0.33133	NA	0.52897
mmu-miR-7063-5p	0.99043	-0.159869	0.0789946	0.589919	0.40912	0.43766	0.46548	0.77311	0.92168	0.70529
mmu-miR-140-5p	-0.69282	9.58098	0.0794786	0.589919	774.355	1690.7	611.333	520.523	671.904	487.181
mmu-miR-6959-5p	-1.04268	-0.121759	0.0801989	0.589919	0.92051	0.87533	0.7758	0.33133	0.69126	0.17632
mmu-let-7b-3p	-0.680808	4.71125	0.0802513	0.589919	27.7176	53.6868	21.5673	16.8979	20.9682	19.0429
mmu-miR-6944-3p	0.594646	5.57546	0.0803671	0.589919	37.2296	42.1616	39.8763	52.9027	61.5221	48.8415
mmu-miR-7651-3p	1.78638	-1.06413	0.0806005	0.589919	0.10228	NA	0.15516	0.44178	NA	0.35265
mmu-miR-124-3p	-1.01492	3.96883	0.0810412	0.590333	27.4108	31.22	6.20643	5.30132	14.9773	9.52146
mmu-miR-3094-5p	1.52827	-0.908299	0.0818292	0.590788	NA	0.29178	0.15516	0.33133	0.46084	0.35265
mmu-miR-351-3p	0.91025	7.12107	0.0818724	0.590788	84.0734	170.835	58.4956	101.056	332.496	104.736
mmu-miR-324-3p	0.583716	6.6561	0.083963	0.601969	80.4936	94.9731	79.1319	100.835	141.017	105.441
mmu-miR-6481	-2.48775	-0.944244	0.0845739	0.601969	NA	1.1671	0.15516	0.11044	NA	NA
mmu-miR-193b-3p	0.768609	7.30662	0.0845969	0.601969	103.711	205.702	69.8223	129.33	302.311	151.638
mmu-miR-7661-3p	-1.16598	-0.0715848	0.0851751	0.603291	1.02279	1.45888	0.31032	0.44178	0.46084	0.17632
mmu-miR-434-3p	-0.57955	10.4615	0.0860624	0.606779	1660.81	2299.63	1420.81	1069.65	1300.95	868.568
mmu-miR-3089-3p	-0.821255	0.319362	0.0893887	0.626624	1.12507	1.45888	1.24129	0.66266	0.92168	0.35265
mmu-miR-3098-3p	0.711928	1.19263	0.0896925	0.626624	1.73874	1.45888	1.55161	1.87755	3.68672	1.93956
mmu-miR-21a-3p	-0.66849	6.6288	0.0909608	0.632609	95.4264	125.755	161.833	93.4357	59.2179	60.8315
mmu-miR-3097-3p	-0.727972	0.899135	0.0921971	0.638319	2.14786	1.75066	2.17225	1.21488	0.92168	1.05794
mmu-miR-3100-3p	-1.58442	-0.88265	0.092692	0.638868	0.5114	0.29178	0.31032	0.11044	0.23042	NA
mmu-miR-1982-3p	0.784974	1.30134	0.0931946	0.639465	1.02279	3.20954	1.08612	2.09844	3.4563	2.64485
mmu-miR-7069-3p	1.54843	-0.913412	0.0939226	0.641596	0.20456	0.14589	NA	0.22089	0.23042	0.70529
mmu-miR-384-3p	-0.685491	1.26704	0.0947918	0.643718	2.25014	3.6472	2.32741	1.10444	1.84336	1.76323
mmu-miR-1931	2.02678	-1.2969	0.0950709	0.643718	0.10228	NA	NA	0.22089	NA	0.35265
mmu-miR-1195	1.32356	-0.485936	0.0956074	0.644512	0.20456	0.43766	0.15516	0.22089	1.38252	0.52897
mmu-miR-7019-3p	1.49839	-0.593298	0.0964519	0.647365	0.30684	0.29178	NA	0.11044	1.1521	0.70529
mmu-miR-6954-5p	1.76841	-1.06493	0.0978937	0.654186	NA	0.29178	NA	0.44178	NA	0.35265
mmu-miR-17-5p	0.579195	12.4041	0.0989318	0.657217	4614.83	4659.66	4387.94	6982.39	4425.91	6835.52
mmu-miR-1191a	0.667148	4.88504	0.0992025	0.657217	24.3424	21.2996	25.136	37.7719	21.1986	41.6123
mmu-miR-425-5p	0.540739	10.008	0.100532	0.661346	897.294	833.021	897.449	1005.26	1418	1087.39
mmu-miR-10a-5p	-0.593561	10.0892	0.100686	0.661346	1485.5	1501.04	1135	832.638	1108.55	556.124
mmu-miR-6984-5p	1.33403	-0.795484	0.102231	0.666598	0.10228	0.14589	0.31032	0.55222	0.23042	0.35265
mmu-miR-7093-3p	0.656078	1.17739	0.102353	0.666598	1.22735	1.75066	2.01709	2.31933	2.07378	2.46853
mmu-miR-3058-3p	-0.875387	0.253524	0.103677	0.672369	1.43191	1.31299	0.7758	0.44178	0.46084	0.88162
mmu-miR-494-3p	-0.58638	6.95736	0.105203	0.679398	144.009	209.495	121.491	91.2268	119.818	73.7031
mmu-miR-3061-5p	0.695153	0.790534	0.106142	0.680578	1.22735	1.45888	0.7758	1.32533	2.3042	1.76323
mmu-miR-148b-5p	0.61576	4.18454	0.10632	0.680578	16.5692	16.7771	11.1716	16.5666	31.1067	15.6928
mmu-miR-412-5p	-0.674224	6.01327	0.106714	0.680578	80.8004	71.9228	94.3377	56.216	27.6504	54.1313
mmu-miR-6979-3p	1.41956	-0.612459	0.107945	0.684265	0.40912	NA	0.15516	0.44178	1.1521	0.17632
mmu-miR-499-3p	0.612246	6.74534	0.109057	0.684265	85.6076	119.191	65.1675	95.6446	182.032	98.9174
mmu-miR-380-5p	-0.633627	6.46553	0.109368	0.684265	107.086	96.5779	131.266	79.9615	46.084	67.0028
mmu-miR-342-3p	0.733867	9.24404	0.109556	0.684265	415.867	677.066	367.11	409.858	1369.85	464.259
mmu-miR-670-3p	0.60169	3.91091	0.109725	0.684265	9.51195	17.0689	11.1716	12.0384	25.807	14.4585
mmu-let-7a-3p	-0.881072	0.440549	0.109963	0.684265	1.12507	2.4801	0.7758	0.66266	0.92168	0.52897
mmu-miR-1668	0.70646	0.603493	0.110733	0.684298	1.02279	1.02122	0.93096	1.54622	1.84336	1.05794
mmu-miR-411-3p	0.535346	9.72301	0.110859	0.684298	597.31	847.901	748.185	1073.3	931.588	828.367
mmu-miR-1981-5p	0.560488	7.65634	0.111357	0.684625	150.452	152.745	207.915	188.859	273.739	228.691
mmu-miR-6958-3p	0.616782	1.94824	0.112148	0.68586	2.4547	3.6472	2.94805	2.98199	6.45176	3.52647
mmu-miR-1193-3p	-0.632198	4.03361	0.112451	0.68586	15.751	33.7001	13.8093	11.2653	15.4381	9.52146
mmu-miR-6901-5p	-1.86218	-1.14902	0.112904	0.685904	0.10228	0.43766	0.31032	0.11044	NA	NA
mmu-miR-376a-5p	-0.679146	5.13048	0.114783	0.694576	50.4236	58.647	26.2221	33.3541	23.2724	18.1613
mmu-miR-6990-5p	0.672771	0.982031	0.116483	0.694804	1.63646	1.02122	1.39645	2.09844	2.3042	1.58691
mmu-miR-679-3p	-0.931057	0.502644	0.116889	0.694804	2.04558	1.45888	0.93096	1.10444	0.69126	0.17632
mmu-miR-299a-5p	-0.646579	7.30857	0.117533	0.694804	172.033	331.603	121.336	137.503	111.984	99.0937
mmu-miR-380-3p	0.528273	8.83056	0.117853	0.694804	360.943	463.924	357.335	562.492	537.109	427.937
mmu-miR-212-3p	0.531299	5.21279	0.118697	0.694804	29.3541	37.4932	28.7047	40.9748	41.706	41.2597
mmu-miR-487b-3p	-0.530168	9.0606	0.120743	0.694804	628.914	651.682	702.102	461.546	373.971	399.196
mmu-miR-6928-3p	1.31692	-0.80164	0.122745	0.694804	0.10228	0.29178	0.15516	0.55222	NA	0.52897
mmu-miR-302d-3p	0.503635	3.59321	0.124528	0.694804	9.51195	11.9628	9.4648	10.6026	15.6685	13.7532
mmu-miR-5627-3p	-0.776363	0.288101	0.124619	0.694804	1.12507	1.31299	1.24129	0.77311	0.92168	0.17632
mmu-miR-541-5p	-0.491146	11.6108	0.125062	0.694804	3819	3716.06	3932.08	2552.8	2576.79	2272.98
mmu-miR-421-3p	0.51858	7.51008	0.125076	0.694804	151.884	167.334	152.678	172.624	254.844	190.429
mmu-miR-433-5p	-0.638217	5.28949	0.12636	0.694804	54.0033	52.3738	41.8934	40.8643	20.9682	22.3931
mmu-miR-425-3p	0.550065	5.72698	0.126913	0.694804	45.4119	53.6868	36.3076	45.0612	80.647	56.0708
mmu-miR-194-3p	0.555711	2.78219	0.127064	0.694804	5.11395	5.10608	6.67191	8.83553	6.68218	6.52396
mmu-miR-7664-3p	-1.87838	-1.15126	0.128801	0.694804	0.30684	NA	0.46548	0.11044	NA	NA
mmu-miR-221-5p	0.804499	1.53343	0.129957	0.694804	2.65926	2.04243	1.24129	1.76711	6.45176	2.11588
mmu-miR-493-5p	-0.52905	6.41783	0.131722	0.694804	90.2101	110.583	117.301	73.9975	67.513	56.2471
mmu-miR-7068-5p	0.765682	0.149564	0.132135	0.694804	0.81823	0.58355	0.46548	0.88355	1.1521	1.05794
mmu-miR-5615-3p	1.56613	-1.12736	0.132361	0.694804	NA	0.29178	NA	0.22089	0.23042	0.35265
mmu-miR-6915-5p	1.06026	-0.453324	0.132652	0.694804	0.20456	0.58355	0.15516	0.33133	0.69126	0.88162
mmu-miR-499-5p	0.46004	13.5677	0.132843	0.694804	9705.26	11755.7	10866.1	11733.1	15744.1	12908.8
mmu-miR-201-5p	0.599095	1.77622	0.132903	0.694804	3.06837	1.89654	2.79289	3.20288	3.4563	4.23176
mmu-miR-485-5p	-0.530145	5.92928	0.133916	0.694804	60.3446	95.7026	72.7703	44.7298	60.37	37.5569
mmu-miR-6538	0.672124	6.33031	0.134162	0.694804	40.9116	74.257	82.5455	48.1536	162.216	81.1087
mmu-miR-126b-5p	1.55687	-1.14029	0.135258	0.694804	0.10228	0.14589	NA	0.33133	NA	0.35265
mmu-miR-7029-3p	1.21518	-0.692208	0.135398	0.694804	0.40912	0.14589	NA	0.55222	0.23042	0.52897
mmu-miR-496a-3p	-0.56168	5.53832	0.136007	0.694804	56.2535	66.9626	50.8927	42.3001	26.2679	35.7936
mmu-miR-300-5p	-0.665012	4.1098	0.136624	0.694804	25.5698	21.7373	17.5331	18.2233	6.9126	10.7557
mmu-miR-1943-5p	0.80431	1.38557	0.137565	0.694804	1.84102	2.04243	1.55161	1.10444	5.99092	2.2922
mmu-miR-541-3p	-1.30583	-0.698255	0.138451	0.694804	0.5114	0.72944	0.15516	NA	0.46084	0.17632
mmu-miR-410-5p	-0.710219	3.06599	0.13908	0.694804	5.11395	19.9867	7.91319	3.7551	8.75596	5.46602
mmu-miR-505-5p	0.531156	4.49919	0.13922	0.694804	17.3874	25.9681	15.0506	18.1128	31.5675	26.9775
mmu-miR-7672-3p	-2.51177	-1.57602	0.139331	0.694804	NA	NA	0.31032	NA	NA	NA
mmu-miR-431-3p	-0.627037	4.68763	0.139724	0.694804	33.9567	28.3023	34.1353	25.0708	10.8297	19.3956
mmu-miR-1298-3p	-2.50383	-1.58016	0.140165	0.694804	NA	0.14589	0.15516	NA	NA	NA
mmu-miR-6392-5p	-2.50383	-1.58016	0.140165	0.694804	NA	0.14589	0.15516	NA	NA	NA
mmu-miR-337-3p	-0.64478	7.48371	0.140506	0.694804	222.968	312.638	159.815	190.406	83.6424	112.671
mmu-miR-6943-5p	-2.49713	-1.58349	0.140876	0.694804	0.10228	NA	0.15516	NA	NA	NA
mmu-miR-6962-5p	-2.49713	-1.58349	0.140876	0.694804	0.10228	NA	0.15516	NA	NA	NA
mmu-miR-698-5p	-2.49713	-1.58349	0.140876	0.694804	0.10228	NA	0.15516	NA	NA	NA
mmu-miR-8093	-2.49713	-1.58349	0.140876	0.694804	0.10228	NA	0.15516	NA	NA	NA
mmu-miR-3962	-2.49593	-1.58429	0.140997	0.694804	NA	0.29178	NA	NA	NA	NA
mmu-miR-429-5p	-2.49593	-1.58429	0.140997	0.694804	NA	0.29178	NA	NA	NA	NA
mmu-miR-6908-5p	-2.49593	-1.58429	0.140997	0.694804	NA	0.29178	NA	NA	NA	NA
mmu-miR-6937-5p	-2.49593	-1.58429	0.140997	0.694804	NA	0.29178	NA	NA	NA	NA
mmu-miR-6957-3p	-2.49593	-1.58429	0.140997	0.694804	NA	0.29178	NA	NA	NA	NA
mmu-miR-7028-3p	-2.49593	-1.58429	0.140997	0.694804	NA	0.29178	NA	NA	NA	NA
mmu-miR-7057-3p	-2.49593	-1.58429	0.140997	0.694804	NA	0.29178	NA	NA	NA	NA
mmu-miR-802-3p	-2.49593	-1.58429	0.140997	0.694804	NA	0.29178	NA	NA	NA	NA
mmu-miR-6968-3p	1.19159	-0.304932	0.141421	0.694804	0.20456	0.87533	NA	0.33133	1.38252	0.70529
mmu-miR-1967	-2.48927	-1.58761	0.141708	0.694804	0.10228	0.14589	NA	NA	NA	NA
mmu-miR-344e-3p	-2.48927	-1.58761	0.141708	0.694804	0.10228	0.14589	NA	NA	NA	NA
mmu-miR-344g-3p	-2.48927	-1.58761	0.141708	0.694804	0.10228	0.14589	NA	NA	NA	NA
mmu-miR-470-5p	-2.48927	-1.58761	0.141708	0.694804	0.10228	0.14589	NA	NA	NA	NA
mmu-miR-511-5p	-2.48927	-1.58761	0.141708	0.694804	0.10228	0.14589	NA	NA	NA	NA
mmu-miR-3066-3p	1.58898	-1.12509	0.141998	0.694804	0.10228	0.14589	NA	0.22089	0.69126	NA
mmu-miR-6998-3p	1.66373	-1.11053	0.14217	0.694804	0.10228	0.14589	NA	NA	0.69126	0.35265
mmu-miR-8114	0.617036	4.33866	0.142204	0.694804	16.2624	23.7797	10.3958	13.916	36.1759	21.1588
mmu-miR-133b-5p	-2.48263	-1.59093	0.142417	0.694804	0.20456	NA	NA	NA	NA	NA
mmu-miR-6920-3p	-2.48263	-1.59093	0.142417	0.694804	0.20456	NA	NA	NA	NA	NA
mmu-miR-7082-5p	-2.48263	-1.59093	0.142417	0.694804	0.20456	NA	NA	NA	NA	NA
mmu-miR-615-3p	-0.601557	4.2996	0.143772	0.694804	24.4447	26.8434	22.3431	21.0948	12.4427	9.16881
mmu-miR-496a-5p	-1.1695	0.230179	0.144019	0.694804	0.61367	3.06365	0.31032	0.33133	0.69126	0.52897
mmu-miR-3068-3p	0.528413	4.04173	0.144046	0.694804	16.6715	12.984	11.6371	19.7695	17.5119	16.927
mmu-miR-206-3p	-1.26208	7.33163	0.144425	0.694804	201.797	217.227	294.185	21.5366	30.8763	216.878
mmu-miR-10a-3p	-0.533243	4.03672	0.144657	0.694804	16.0578	28.0105	17.0677	14.7995	11.7514	10.4031
mmu-miR-688	-1.80941	-1.14989	0.145995	0.696993	0.20456	0.58355	NA	NA	0.23042	NA
mmu-miR-20b-3p	-1.31459	-0.272201	0.146216	0.696993	0.30684	1.89654	0.31032	0.11044	0.23042	0.52897
mmu-miR-434-5p	-0.509873	8.99248	0.147807	0.696993	667.575	729.148	491.239	428.413	460.84	309.447
mmu-miR-669h-5p	0.67406	0.767843	0.148046	0.696993	0.81823	0.87533	1.86193	1.32533	2.07378	1.76323
mmu-miR-802-5p	0.64739	1.19332	0.148193	0.696993	1.63646	1.75066	1.55161	1.87755	4.14756	1.41059
mmu-miR-760-3p	0.473673	3.91336	0.148264	0.696993	10.8416	14.7347	13.8093	14.0264	19.1248	16.3981
mmu-miR-374c-3p	0.631497	0.748565	0.148664	0.696993	1.43191	1.02122	0.93096	1.65666	1.84336	1.41059
mmu-miR-1938	-1.61511	-0.868939	0.148812	0.696993	0.40912	NA	0.7758	0.11044	0.23042	NA
mmu-miR-1187	-0.94579	-0.320493	0.150678	0.696993	0.71595	0.58355	0.7758	0.33133	NA	0.52897
mmu-miR-467e-5p	-0.495919	5.94281	0.151669	0.696993	66.4814	87.5328	73.2358	50.4729	43.3189	49.8995
mmu-miR-3065-5p	0.721874	0.386726	0.153006	0.696993	0.71595	1.02122	0.7758	1.65666	0.69126	1.05794
mmu-miR-192-3p	0.770007	0.312866	0.153276	0.696993	0.30684	1.1671	0.93096	1.21488	1.61294	0.70529
mmu-miR-3102-3p	0.850109	5.69465	0.155599	0.696993	31.8088	63.899	23.7396	26.8379	137.1	35.6173
mmu-miR-5099	0.526108	1.96972	0.155768	0.696993	2.96609	3.35542	3.10321	3.20288	5.99092	3.52647
mmu-miR-99b-3p	0.491439	8.47818	0.155769	0.696993	308.883	275.291	342.284	387.88	368.672	426.702
mmu-miR-3100-5p	-0.691447	1.34756	0.156764	0.696993	1.63646	3.06365	4.18934	0.994	2.76504	1.41059
mmu-miR-504-5p	0.478311	4.91694	0.157057	0.696993	24.3424	32.3871	22.8086	31.1452	34.563	33.8541
mmu-miR-98-3p	-0.543962	4.20964	0.158955	0.696993	20.2512	31.3659	17.378	13.6951	9.90806	17.985
mmu-miR-22-5p	-0.515053	7.17685	0.160251	0.696993	180.523	206.723	149.73	132.202	89.8638	112.142
mmu-miR-1247-3p	-1.87794	-1.15667	0.160548	0.696993	0.10228	0.72944	NA	0.11044	NA	NA
mmu-miR-6929-5p	-1.44027	-0.954463	0.160757	0.696993	0.5114	0.14589	0.31032	0.22089	NA	NA
mmu-miR-222-5p	-1.39724	-0.941705	0.161032	0.696993	0.5114	0.29178	0.15516	NA	0.23042	0.17632
mmu-miR-6976-5p	-1.10787	-0.600396	0.161819	0.696993	0.30684	0.87533	0.46548	0.33133	NA	0.17632
mmu-miR-503-3p	0.592703	7.69661	0.163192	0.696993	166.408	213.142	145.075	145.786	426.507	163.275
mmu-miR-3081-3p	-0.597647	3.83733	0.164946	0.696993	20.0467	14.1511	17.9986	14.4682	6.22134	9.8741
mmu-miR-7018-3p	0.545997	2.59516	0.165125	0.696993	3.17065	5.39786	6.51675	4.85954	9.67764	5.64234
mmu-miR-6940-3p	-1.43747	-0.933449	0.165261	0.696993	0.10228	0.72944	0.31032	0.11044	0.23042	NA
mmu-miR-145a-5p	0.569822	12.3711	0.16743	0.696993	3794.66	6979.72	2990.88	4109.4	10042.4	4413.9
mmu-miR-18b-5p	-0.706679	1.85702	0.167694	0.696993	5.82991	2.77187	3.87902	3.53421	1.38252	1.76323
mmu-miR-103-5p	0.671727	2.36931	0.168031	0.696993	4.398	5.10608	2.48257	2.87155	11.0602	4.40808
mmu-miR-7663-3p	1.18468	-0.84917	0.170723	0.696993	0.30684	0.14589	NA	0.22089	0.69126	0.35265
mmu-miR-449c-3p	-2.13973	-1.08161	0.171599	0.696993	NA	1.02122	NA	0.11044	NA	NA
mmu-miR-539-5p	-0.467393	7.16122	0.172151	0.696993	162.419	198.262	164.005	117.623	131.8	93.0987
mmu-miR-12181-3p	0.79769	0.0191724	0.172611	0.696993	0.30684	1.1671	0.31032	0.88355	0.92168	0.88162
mmu-miR-3535	0.470511	3.35014	0.173449	0.696993	8.38688	10.3581	7.60287	7.84153	14.9773	10.932
mmu-miR-155-5p	0.467667	7.28167	0.175529	0.696993	118.848	128.381	162.919	163.015	183.414	168.565
mmu-miR-15b-3p	-0.501996	8.04415	0.175745	0.696993	323.202	331.02	317.614	234.915	147.93	229.926
mmu-miR-708-3p	-0.538956	5.30235	0.17625	0.696993	51.2418	43.6205	49.9617	39.8703	23.042	26.0958
mmu-miR-184-3p	-0.507416	5.81646	0.176896	0.696993	66.1745	52.6656	86.1141	44.7298	49.0794	38.2621
mmu-miR-669c-5p	-0.485151	7.44404	0.178035	0.696993	179.704	210.371	249.498	137.724	113.367	158.691
mmu-miR-7038-5p	-1.07819	-0.569073	0.178345	0.696993	0.30684	0.58355	0.7758	NA	0.46084	0.35265
mmu-miR-7054-3p	-1.60385	-1.22466	0.179569	0.696993	0.20456	0.29178	0.15516	NA	NA	0.17632
mmu-miR-7118-3p	0.719074	-0.0206415	0.179658	0.696993	0.61367	0.72944	0.31032	0.77311	0.92168	0.88162
mmu-miR-191-3p	0.512182	3.6051	0.180107	0.696993	9.81879	12.984	8.37867	11.0444	20.9682	8.99249
mmu-miR-3088-3p	-1.60238	-1.222	0.180108	0.696993	0.20456	0.29178	0.15516	NA	0.23042	NA
mmu-miR-149-5p	0.565514	8.55508	0.181044	0.696993	271.244	484.202	221.414	271.03	716.836	330.43
mmu-miR-669e-5p	-0.546773	3.42276	0.181803	0.696993	13.7054	13.2758	11.7922	11.3757	5.06924	6.70028
mmu-miR-6947-5p	0.911053	-0.507523	0.18313	0.696993	0.20456	0.43766	0.31032	0.44178	0.92168	0.35265
mmu-miR-16-3p	-0.517353	7.1346	0.184249	0.696993	191.978	158.726	164.47	126.348	75.8081	121.134
mmu-miR-1968-3p	-1.59755	-1.22774	0.186666	0.696993	0.30684	0.14589	0.15516	NA	NA	0.17632
mmu-miR-32-5p	0.471795	8.34667	0.186859	0.696993	269.403	377.704	221.88	321.061	484.343	285.82
mmu-miR-3103-3p	0.646187	0.850678	0.188433	0.696993	0.5114	1.60477	1.86193	1.98799	1.84336	1.41059
mmu-miR-187-5p	0.950563	0.0542037	0.191038	0.696993	0.61367	1.02122	NA	0.88355	1.84336	0.35265
mmu-miR-504-3p	0.51115	2.1658	0.192031	0.696993	3.68205	4.66842	2.63773	2.98199	6.22134	5.46602
mmu-miR-7675-5p	1.68751	-1.36968	0.192257	0.696993	0.10228	NA	NA	NA	0.46084	0.17632
mmu-miR-12193-3p	2.06196	-1.67788	0.192321	0.696993	NA	NA	NA	NA	0.23042	NA
mmu-miR-129b-3p	2.06196	-1.67788	0.192321	0.696993	NA	NA	NA	NA	0.23042	NA
mmu-miR-2137	2.06196	-1.67788	0.192321	0.696993	NA	NA	NA	NA	0.23042	NA
mmu-miR-3083-3p	2.06196	-1.67788	0.192321	0.696993	NA	NA	NA	NA	0.23042	NA
mmu-miR-466q	2.06196	-1.67788	0.192321	0.696993	NA	NA	NA	NA	0.23042	NA
mmu-miR-489-5p	2.06196	-1.67788	0.192321	0.696993	NA	NA	NA	NA	0.23042	NA
mmu-miR-5107-5p	2.06196	-1.67788	0.192321	0.696993	NA	NA	NA	NA	0.23042	NA
mmu-miR-6769b-5p	2.06196	-1.67788	0.192321	0.696993	NA	NA	NA	NA	0.23042	NA
mmu-miR-6896-5p	2.06196	-1.67788	0.192321	0.696993	NA	NA	NA	NA	0.23042	NA
mmu-miR-6912-3p	2.06196	-1.67788	0.192321	0.696993	NA	NA	NA	NA	0.23042	NA
mmu-miR-693-5p	2.06196	-1.67788	0.192321	0.696993	NA	NA	NA	NA	0.23042	NA
mmu-miR-6959-3p	2.06196	-1.67788	0.192321	0.696993	NA	NA	NA	NA	0.23042	NA
mmu-miR-7014-5p	2.06196	-1.67788	0.192321	0.696993	NA	NA	NA	NA	0.23042	NA
mmu-miR-7075-5p	2.06196	-1.67788	0.192321	0.696993	NA	NA	NA	NA	0.23042	NA
mmu-miR-7666-5p	2.06196	-1.67788	0.192321	0.696993	NA	NA	NA	NA	0.23042	NA
mmu-miR-7672-5p	2.06196	-1.67788	0.192321	0.696993	NA	NA	NA	NA	0.23042	NA
mmu-miR-7039-3p	1.68685	-1.36372	0.192426	0.696993	NA	0.14589	NA	NA	0.69126	NA
mmu-miR-3093-3p	2.05556	-1.68065	0.192983	0.696993	NA	NA	NA	NA	NA	0.17632
mmu-miR-3473f	2.05556	-1.68065	0.192983	0.696993	NA	NA	NA	NA	NA	0.17632
mmu-miR-3960	2.05556	-1.68065	0.192983	0.696993	NA	NA	NA	NA	NA	0.17632
mmu-miR-3970	2.05556	-1.68065	0.192983	0.696993	NA	NA	NA	NA	NA	0.17632
mmu-miR-5135	2.05556	-1.68065	0.192983	0.696993	NA	NA	NA	NA	NA	0.17632
mmu-miR-551b-5p	2.05556	-1.68065	0.192983	0.696993	NA	NA	NA	NA	NA	0.17632
mmu-miR-5620-3p	2.05556	-1.68065	0.192983	0.696993	NA	NA	NA	NA	NA	0.17632
mmu-miR-677-3p	2.05556	-1.68065	0.192983	0.696993	NA	NA	NA	NA	NA	0.17632
mmu-miR-6945-5p	2.05556	-1.68065	0.192983	0.696993	NA	NA	NA	NA	NA	0.17632
mmu-miR-6953-5p	2.05556	-1.68065	0.192983	0.696993	NA	NA	NA	NA	NA	0.17632
mmu-miR-6956-5p	2.05556	-1.68065	0.192983	0.696993	NA	NA	NA	NA	NA	0.17632
mmu-miR-6973b-5p	2.05556	-1.68065	0.192983	0.696993	NA	NA	NA	NA	NA	0.17632
mmu-miR-7040-5p	2.05556	-1.68065	0.192983	0.696993	NA	NA	NA	NA	NA	0.17632
mmu-miR-7050-5p	2.05556	-1.68065	0.192983	0.696993	NA	NA	NA	NA	NA	0.17632
mmu-miR-7238-5p	2.05556	-1.68065	0.192983	0.696993	NA	NA	NA	NA	NA	0.17632
mmu-miR-7661-5p	2.05556	-1.68065	0.192983	0.696993	NA	NA	NA	NA	NA	0.17632
mmu-miR-7677-5p	2.05556	-1.68065	0.192983	0.696993	NA	NA	NA	NA	NA	0.17632
mmu-miR-8094	2.05556	-1.68065	0.192983	0.696993	NA	NA	NA	NA	NA	0.17632
mmu-miR-871-5p	2.05556	-1.68065	0.192983	0.696993	NA	NA	NA	NA	NA	0.17632
mmu-miR-20a-5p	0.645922	12.2502	0.193144	0.696993	4737.36	3269.93	3775.37	8066.17	2385.54	5946.33
mmu-miR-7034-5p	1.68128	-1.37241	0.193663	0.696993	0.10228	NA	NA	NA	0.23042	0.35265
mmu-miR-467b-3p	-1.60794	-1.2358	0.193829	0.696993	0.20456	0.43766	NA	0.11044	NA	NA
mmu-miR-7663-5p	1.68061	-1.36645	0.193837	0.696993	NA	0.14589	NA	NA	0.46084	0.17632
mmu-miR-1198-3p	0.651851	0.431571	0.194128	0.696993	0.71595	1.1671	0.7758	0.88355	2.3042	0.88162
mmu-miR-1929-3p	-1.65251	-1.22188	0.194667	0.696993	NA	0.43766	0.31032	0.11044	NA	NA
mmu-miR-106a-3p	2.03639	-1.68842	0.194992	0.696993	NA	NA	NA	0.11044	NA	NA
mmu-miR-216c-3p	2.03639	-1.68842	0.194992	0.696993	NA	NA	NA	0.11044	NA	NA
mmu-miR-294-5p	2.03639	-1.68842	0.194992	0.696993	NA	NA	NA	0.11044	NA	NA
mmu-miR-344c-5p	2.03639	-1.68842	0.194992	0.696993	NA	NA	NA	0.11044	NA	NA
mmu-miR-5119	2.03639	-1.68842	0.194992	0.696993	NA	NA	NA	0.11044	NA	NA
mmu-miR-5625-3p	2.03639	-1.68842	0.194992	0.696993	NA	NA	NA	0.11044	NA	NA
mmu-miR-682	2.03639	-1.68842	0.194992	0.696993	NA	NA	NA	0.11044	NA	NA
mmu-miR-6931-5p	2.03639	-1.68842	0.194992	0.696993	NA	NA	NA	0.11044	NA	NA
mmu-miR-6952-5p	2.03639	-1.68842	0.194992	0.696993	NA	NA	NA	0.11044	NA	NA
mmu-miR-7053-5p	2.03639	-1.68842	0.194992	0.696993	NA	NA	NA	0.11044	NA	NA
mmu-miR-7220-3p	2.03639	-1.68842	0.194992	0.696993	NA	NA	NA	0.11044	NA	NA
mmu-miR-7646-5p	2.03639	-1.68842	0.194992	0.696993	NA	NA	NA	0.11044	NA	NA
mmu-miR-34a-5p	-0.513758	10.2308	0.194995	0.696993	1600.56	1112.69	1670.15	1126.64	644.024	1001.34
mmu-miR-701-3p	0.659236	1.14633	0.196543	0.700896	0.61367	1.89654	2.48257	1.43577	3.22588	2.46853
mmu-miR-6914-3p	0.520048	1.33855	0.197413	0.70237	1.73874	2.62598	1.55161	2.65066	3.22588	1.76323
mmu-miR-3095-3p	-0.604521	1.72714	0.198761	0.70312	5.21623	2.33421	3.41353	1.54622	2.76504	2.64485
mmu-miR-7665-5p	1.65711	-1.38263	0.199254	0.70312	0.10228	NA	NA	0.11044	NA	0.35265
mmu-miR-12187-3p	1.65634	-1.3767	0.199454	0.70312	NA	0.14589	NA	0.11044	0.23042	0.17632
mmu-miR-7655-5p	1.65634	-1.3767	0.199454	0.70312	NA	0.14589	NA	0.11044	0.23042	0.17632
mmu-miR-501-3p	0.577989	7.50828	0.200182	0.704074	134.497	208.62	123.663	113.757	389.64	142.293
mmu-miR-8120	1.64824	-1.37267	0.201365	0.706615	NA	NA	0.15516	0.11044	0.23042	0.17632
mmu-miR-290a-5p	1.279	-0.654843	0.202234	0.707385	0.40912	0.14589	NA	0.88355	NA	0.35265
mmu-miR-6951-5p	-0.740902	0.522135	0.202504	0.707385	1.9433	1.60477	0.7758	0.66266	0.23042	1.41059
mmu-miR-7651-5p	1.63848	-1.3842	0.203676	0.709863	NA	0.14589	NA	0.22089	0.23042	NA
mmu-miR-543-5p	-0.453311	4.1624	0.204882	0.711782	21.4786	23.9256	18.7744	17.0084	12.4427	12.1663
mmu-miR-291a-3p	0.756179	-0.177557	0.205244	0.711782	0.5114	0.58355	0.31032	0.88355	0.92168	0.35265
mmu-miR-6904-3p	1.63037	-1.38018	0.205616	0.711782	NA	NA	0.15516	0.22089	0.23042	NA
mmu-miR-544-5p	-0.540779	1.30019	0.206228	0.712298	2.86381	2.33421	2.79289	1.87755	0.92168	1.93956
mmu-miR-1934-3p	-0.65366	0.411936	0.208359	0.716759	1.22735	1.02122	1.70677	0.55222	0.46084	1.23426
mmu-miR-669f-5p	-0.438045	3.76576	0.208452	0.716759	14.8305	19.9867	13.8093	12.3697	10.5993	8.81616
mmu-miR-6923-5p	-1.59024	-1.24195	0.215818	0.739438	0.40912	0.14589	NA	0.11044	NA	NA
mmu-miR-5616-3p	-1.60365	-1.23808	0.21601	0.739438	0.40912	NA	0.15516	0.11044	NA	NA
mmu-miR-466g	0.543412	3.40586	0.216675	0.740064	6.64814	14.297	6.36159	9.2773	19.8161	7.05293
mmu-miR-93-3p	0.521561	6.12039	0.217637	0.741702	62.4925	74.1111	43.7553	52.1296	133.874	54.4839
mmu-miR-302c-3p	0.529704	1.43716	0.218596	0.742686	1.9433	2.33421	2.01709	1.43577	3.91714	3.35014
mmu-miR-411-5p	-0.414625	9.65511	0.218892	0.742686	886.043	1135.15	899.776	634.722	848.867	503.227
mmu-miR-3470b	0.557597	0.717581	0.223425	0.756396	1.32963	0.87533	1.24129	1.87755	1.38252	1.23426
mmu-miR-7065-3p	0.653181	1.24654	0.227498	0.759188	1.9433	1.45888	1.70677	1.32533	5.29966	1.41059
mmu-miR-297b-5p	-0.493652	1.86194	0.230869	0.759188	4.80712	4.37664	2.94805	3.20288	2.07378	2.2922
mmu-miR-8118	-1.54555	-1.22817	0.234332	0.759188	0.40912	NA	0.15516	NA	0.23042	NA
mmu-miR-544-3p	-0.630378	4.01959	0.234338	0.759188	21.4786	23.3421	15.9815	17.3397	3.68672	12.8716
mmu-miR-294-3p	0.450318	1.81351	0.236089	0.759188	2.96609	3.35542	2.32741	4.08643	2.99546	3.35014
mmu-miR-547-3p	0.670719	0.588158	0.236209	0.759188	0.71595	1.75066	0.62064	1.43577	2.53462	0.52897
mmu-miR-191-5p	0.454486	10.0891	0.239046	0.759188	868.042	1352.97	721.807	849.205	1910.87	921.818
mmu-miR-488-3p	-0.416921	3.06501	0.23927	0.759188	10.4325	8.89917	9.4648	7.5102	5.99092	5.81867
mmu-miR-1981-3p	0.396694	4.84828	0.24007	0.759188	21.3763	29.6153	27.3083	26.2857	37.5584	29.6223
mmu-miR-1199-5p	-0.887771	-0.479874	0.241223	0.759188	0.30684	1.02122	0.46548	0.11044	0.46084	0.35265
mmu-miR-217-5p	-0.829391	-0.260731	0.241301	0.759188	0.92051	0.87533	0.31032	0.55222	NA	0.35265
mmu-miR-679-5p	-0.669659	0.050704	0.242645	0.759188	1.22735	0.72944	0.7758	0.44178	0.69126	0.52897
mmu-miR-8100	1.17869	-0.831536	0.24309	0.759188	NA	0.29178	0.31032	0.11044	0.23042	0.88162
mmu-miR-7004-5p	1.26946	-1.21707	0.243713	0.759188	0.20456	NA	NA	0.22089	0.23042	0.17632
mmu-miR-669d-5p	-0.480411	5.5399	0.245445	0.759188	59.1173	60.3976	49.8066	49.9207	23.2724	33.8541
mmu-miR-6997-5p	0.754953	0.0421616	0.247211	0.759188	0.20456	0.43766	1.24129	0.77311	0.69126	1.23426
mmu-miR-27a-5p	-0.440787	5.96445	0.247224	0.759188	54.4125	118.461	58.961	46.2761	62.2134	43.0229
mmu-miR-26a-3p	-0.483551	4.87592	0.247373	0.759188	27.2062	59.5223	23.2741	26.1752	18.2032	23.6273
mmu-miR-1951	-0.946554	-0.620366	0.248165	0.759188	0.30684	0.58355	0.62064	NA	0.69126	0.17632
mmu-miR-1197-3p	-0.707168	4.0728	0.250409	0.759188	24.0356	19.4031	20.1709	21.5366	3.4563	8.63984
mmu-let-7e-5p	-0.407949	13.0625	0.250539	0.759188	9277.32	9659.83	11721.6	7542.12	4964.4	8178.23
mmu-miR-3473g	0.535867	0.480634	0.250652	0.759188	0.81823	0.87533	1.24129	1.43577	1.38252	0.88162
mmu-miR-3068-5p	0.398439	6.54461	0.252806	0.759188	83.0506	100.955	70.4429	92.8835	127.653	84.1062
mmu-miR-181b-5p	0.36968	12.9545	0.253104	0.759188	6820.38	6640.53	8257.34	7856.44	8149.72	9482.31
mmu-miR-3098-5p	0.444751	1.37857	0.253429	0.759188	2.25014	2.18832	1.70677	2.42977	3.22588	2.11588
mmu-miR-6913-3p	-0.947998	-0.622095	0.255474	0.759188	0.40912	0.29178	0.7758	NA	0.46084	0.35265
mmu-miR-3082-5p	0.811775	-0.423646	0.256669	0.759188	0.10228	0.43766	0.62064	0.77311	0.46084	0.35265
mmu-miR-455-5p	-0.388308	7.78296	0.257126	0.759188	241.788	315.993	233.982	198.026	174.428	167.507
mmu-miR-153-3p	-0.556561	3.89722	0.262576	0.759188	25.1607	17.3607	11.1716	8.17286	20.7378	5.99499
mmu-miR-150-5p	-0.471309	5.48737	0.262789	0.759188	43.4686	83.7397	39.8763	26.8379	57.3745	25.0379
mmu-miR-1188-5p	-0.370793	3.81577	0.263781	0.759188	16.3647	15.9018	16.447	9.82952	12.4427	12.1663
mmu-miR-292a-3p	0.659925	-0.126125	0.266295	0.759188	0.61367	0.72944	0.15516	0.55222	1.1521	0.70529
mmu-miR-301b-3p	0.371306	8.82144	0.267819	0.759188	416.48	389.813	429.174	492.028	519.366	442.748
mmu-miR-3101-5p	0.654191	-0.212569	0.269183	0.759188	0.5114	0.43766	0.46548	0.77311	0.92168	0.35265
mmu-miR-1956	1.30503	-1.21243	0.269723	0.759188	0.20456	NA	NA	0.11044	NA	0.52897
mmu-miR-6967-5p	0.480875	0.594792	0.270046	0.759188	1.12507	1.02122	1.08612	1.43577	1.38252	1.23426
mmu-miR-1933-3p	0.510522	0.686787	0.270912	0.759188	0.61367	1.31299	1.70677	1.43577	1.61294	1.41059
mmu-miR-3057-5p	0.378053	3.87889	0.272471	0.759188	12.7849	13.5676	13.1887	12.922	21.6595	12.8716
mmu-miR-203b-3p	0.436702	2.47456	0.2731	0.759188	4.60256	3.20954	6.20643	5.63265	4.83882	6.70028
mmu-miR-7074-3p	1.05763	-1.059	0.273313	0.759188	NA	0.29178	0.15516	0.33133	0.23042	0.17632
mmu-miR-3086-5p	0.868411	-0.779914	0.273731	0.759188	0.20456	0.14589	0.31032	0.22089	0.69126	0.35265
mmu-miR-7092-3p	0.684071	-0.271338	0.276683	0.759188	0.40912	0.29178	0.62064	0.44178	1.1521	0.52897
mmu-miR-127-5p	-0.670023	8.86289	0.27698	0.759188	705.419	422.492	636.159	562.713	109.91	308.037
mmu-miR-339-3p	0.379877	4.36094	0.277074	0.759188	17.0806	22.6126	16.2919	19.8799	29.4937	16.927
mmu-miR-145b	0.664673	0.0935061	0.278491	0.759188	0.61367	1.1671	0.15516	1.21488	0.92168	0.52897
mmu-miR-3064-5p	-0.441186	1.94799	0.278534	0.759188	3.17065	4.66842	5.27546	3.64465	2.07378	2.46853
mmu-miR-1930-3p	-0.635116	-0.0948942	0.281804	0.759188	0.71595	1.1671	0.62064	0.66266	0.23042	0.35265
mmu-miR-6970-5p	0.802372	-0.684389	0.282492	0.759188	0.20456	0.29178	0.31032	0.55222	0.46084	0.17632
mmu-miR-3102-5p.2-5p	0.395556	5.23847	0.283496	0.759188	34.1612	43.1829	25.4463	29.1572	53.227	41.2597
mmu-miR-6996-5p	0.888978	-0.773044	0.2852	0.759188	0.20456	0.14589	0.31032	0.11044	0.69126	0.52897
mmu-miR-29b-5p	-0.38791	4.0882	0.286892	0.759188	17.0806	24.801	18.4641	16.1248	10.1385	14.1059
mmu-miR-6240	0.949034	-0.922375	0.287528	0.759188	0.10228	0.43766	NA	0.33133	0.46084	0.17632
mmu-miR-669b-5p	-0.400391	5.83604	0.288019	0.759188	65.3563	88.9917	51.5133	53.7863	37.328	46.5493
mmu-miR-5134-3p	-0.764581	-0.239693	0.288098	0.759188	1.12507	0.43766	0.46548	0.22089	0.46084	0.52897
mmu-miR-8091	-1.31815	-1.30926	0.291497	0.759188	0.10228	0.29178	0.15516	0.11044	NA	NA
mmu-miR-6995-5p	-1.30885	-1.30503	0.293925	0.759188	0.20456	0.14589	0.15516	NA	NA	0.17632
mmu-miR-3108-3p	-1.73924	-1.68478	0.294323	0.759188	NA	NA	0.15516	NA	NA	NA
mmu-miR-344i	-1.73924	-1.68478	0.294323	0.759188	NA	NA	0.15516	NA	NA	NA
mmu-miR-3964	-1.73924	-1.68478	0.294323	0.759188	NA	NA	0.15516	NA	NA	NA
mmu-miR-6418-5p	-1.73924	-1.68478	0.294323	0.759188	NA	NA	0.15516	NA	NA	NA
mmu-miR-6715-3p	-1.73924	-1.68478	0.294323	0.759188	NA	NA	0.15516	NA	NA	NA
mmu-miR-6907-5p	-1.73924	-1.68478	0.294323	0.759188	NA	NA	0.15516	NA	NA	NA
mmu-miR-6910-5p	-1.73924	-1.68478	0.294323	0.759188	NA	NA	0.15516	NA	NA	NA
mmu-miR-6920-5p	-1.73924	-1.68478	0.294323	0.759188	NA	NA	0.15516	NA	NA	NA
mmu-miR-6933-5p	-1.73924	-1.68478	0.294323	0.759188	NA	NA	0.15516	NA	NA	NA
mmu-miR-6953-3p	-1.73924	-1.68478	0.294323	0.759188	NA	NA	0.15516	NA	NA	NA
mmu-miR-6960-3p	-1.73924	-1.68478	0.294323	0.759188	NA	NA	0.15516	NA	NA	NA
mmu-miR-6973a-5p	-1.73924	-1.68478	0.294323	0.759188	NA	NA	0.15516	NA	NA	NA
mmu-miR-7010-3p	-1.73924	-1.68478	0.294323	0.759188	NA	NA	0.15516	NA	NA	NA
mmu-miR-7016-5p	-1.73924	-1.68478	0.294323	0.759188	NA	NA	0.15516	NA	NA	NA
mmu-miR-706	-1.73924	-1.68478	0.294323	0.759188	NA	NA	0.15516	NA	NA	NA
mmu-miR-7670-5p	-1.73924	-1.68478	0.294323	0.759188	NA	NA	0.15516	NA	NA	NA
mmu-miR-8090	-1.73924	-1.68478	0.294323	0.759188	NA	NA	0.15516	NA	NA	NA
mmu-miR-871-3p	-1.73924	-1.68478	0.294323	0.759188	NA	NA	0.15516	NA	NA	NA
mmu-miR-483-5p	0.34522	11.1355	0.294454	0.759188	1847.06	2013.4	2376.13	1890.91	3087.17	2295.55
mmu-miR-1199-3p	-1.73114	-1.68897	0.295369	0.759188	NA	0.14589	NA	NA	NA	NA
mmu-miR-12184-3p	-1.73114	-1.68897	0.295369	0.759188	NA	0.14589	NA	NA	NA	NA
mmu-miR-182-3p	-1.73114	-1.68897	0.295369	0.759188	NA	0.14589	NA	NA	NA	NA
mmu-miR-18b-3p	-1.73114	-1.68897	0.295369	0.759188	NA	0.14589	NA	NA	NA	NA
mmu-miR-295-5p	-1.73114	-1.68897	0.295369	0.759188	NA	0.14589	NA	NA	NA	NA
mmu-miR-3062-3p	-1.73114	-1.68897	0.295369	0.759188	NA	0.14589	NA	NA	NA	NA
mmu-miR-3067-3p	-1.73114	-1.68897	0.295369	0.759188	NA	0.14589	NA	NA	NA	NA
mmu-miR-3070-5p	-1.73114	-1.68897	0.295369	0.759188	NA	0.14589	NA	NA	NA	NA
mmu-miR-3078-3p	-1.73114	-1.68897	0.295369	0.759188	NA	0.14589	NA	NA	NA	NA
mmu-miR-3085-5p	-1.73114	-1.68897	0.295369	0.759188	NA	0.14589	NA	NA	NA	NA
mmu-miR-3099-5p	-1.73114	-1.68897	0.295369	0.759188	NA	0.14589	NA	NA	NA	NA
mmu-miR-346-3p	-1.73114	-1.68897	0.295369	0.759188	NA	0.14589	NA	NA	NA	NA
mmu-miR-488-5p	-1.73114	-1.68897	0.295369	0.759188	NA	0.14589	NA	NA	NA	NA
mmu-miR-5617-5p	-1.73114	-1.68897	0.295369	0.759188	NA	0.14589	NA	NA	NA	NA
mmu-miR-6341	-1.73114	-1.68897	0.295369	0.759188	NA	0.14589	NA	NA	NA	NA
mmu-miR-669c-3p	-1.73114	-1.68897	0.295369	0.759188	NA	0.14589	NA	NA	NA	NA
mmu-miR-669g	-1.73114	-1.68897	0.295369	0.759188	NA	0.14589	NA	NA	NA	NA
mmu-miR-6910-3p	-1.73114	-1.68897	0.295369	0.759188	NA	0.14589	NA	NA	NA	NA
mmu-miR-6916-3p	-1.73114	-1.68897	0.295369	0.759188	NA	0.14589	NA	NA	NA	NA
mmu-miR-6933-3p	-1.73114	-1.68897	0.295369	0.759188	NA	0.14589	NA	NA	NA	NA
mmu-miR-6973b-3p	-1.73114	-1.68897	0.295369	0.759188	NA	0.14589	NA	NA	NA	NA
mmu-miR-6992-5p	-1.73114	-1.68897	0.295369	0.759188	NA	0.14589	NA	NA	NA	NA
mmu-miR-7001-3p	-1.73114	-1.68897	0.295369	0.759188	NA	0.14589	NA	NA	NA	NA
mmu-miR-7013-5p	-1.73114	-1.68897	0.295369	0.759188	NA	0.14589	NA	NA	NA	NA
mmu-miR-7020-3p	-1.73114	-1.68897	0.295369	0.759188	NA	0.14589	NA	NA	NA	NA
mmu-miR-7055-5p	-1.73114	-1.68897	0.295369	0.759188	NA	0.14589	NA	NA	NA	NA
mmu-miR-7064-3p	-1.73114	-1.68897	0.295369	0.759188	NA	0.14589	NA	NA	NA	NA
mmu-miR-7079-5p	-1.73114	-1.68897	0.295369	0.759188	NA	0.14589	NA	NA	NA	NA
mmu-miR-7081-5p	-1.73114	-1.68897	0.295369	0.759188	NA	0.14589	NA	NA	NA	NA
mmu-miR-7088-5p	-1.73114	-1.68897	0.295369	0.759188	NA	0.14589	NA	NA	NA	NA
mmu-miR-7090-5p	-1.73114	-1.68897	0.295369	0.759188	NA	0.14589	NA	NA	NA	NA
mmu-miR-7649-5p	-1.73114	-1.68897	0.295369	0.759188	NA	0.14589	NA	NA	NA	NA
mmu-miR-7671-3p	-1.73114	-1.68897	0.295369	0.759188	NA	0.14589	NA	NA	NA	NA
mmu-miR-7685-5p	-1.73114	-1.68897	0.295369	0.759188	NA	0.14589	NA	NA	NA	NA
mmu-miR-96-3p	-1.73114	-1.68897	0.295369	0.759188	NA	0.14589	NA	NA	NA	NA
mmu-miR-7674-5p	-1.30813	-1.2992	0.295581	0.759188	0.10228	0.29178	0.15516	NA	0.23042	NA
mmu-miR-12178-3p	-1.72424	-1.69236	0.296266	0.759188	0.10228	NA	NA	NA	NA	NA
mmu-miR-12186-3p	-1.72424	-1.69236	0.296266	0.759188	0.10228	NA	NA	NA	NA	NA
mmu-miR-12192-5p	-1.72424	-1.69236	0.296266	0.759188	0.10228	NA	NA	NA	NA	NA
mmu-miR-1264-5p	-1.72424	-1.69236	0.296266	0.759188	0.10228	NA	NA	NA	NA	NA
mmu-miR-292b-5p	-1.72424	-1.69236	0.296266	0.759188	0.10228	NA	NA	NA	NA	NA
mmu-miR-302c-5p	-1.72424	-1.69236	0.296266	0.759188	0.10228	NA	NA	NA	NA	NA
mmu-miR-302d-5p	-1.72424	-1.69236	0.296266	0.759188	0.10228	NA	NA	NA	NA	NA
mmu-miR-3073a-3p	-1.72424	-1.69236	0.296266	0.759188	0.10228	NA	NA	NA	NA	NA
mmu-miR-3083b-3p	-1.72424	-1.69236	0.296266	0.759188	0.10228	NA	NA	NA	NA	NA
mmu-miR-3088-5p	-1.72424	-1.69236	0.296266	0.759188	0.10228	NA	NA	NA	NA	NA
mmu-miR-3105-5p	-1.72424	-1.69236	0.296266	0.759188	0.10228	NA	NA	NA	NA	NA
mmu-miR-3110-3p	-1.72424	-1.69236	0.296266	0.759188	0.10228	NA	NA	NA	NA	NA
mmu-miR-467f	-1.72424	-1.69236	0.296266	0.759188	0.10228	NA	NA	NA	NA	NA
mmu-miR-471-5p	-1.72424	-1.69236	0.296266	0.759188	0.10228	NA	NA	NA	NA	NA
mmu-miR-5125	-1.72424	-1.69236	0.296266	0.759188	0.10228	NA	NA	NA	NA	NA
mmu-miR-6239	-1.72424	-1.69236	0.296266	0.759188	0.10228	NA	NA	NA	NA	NA
mmu-miR-669k-3p	-1.72424	-1.69236	0.296266	0.759188	0.10228	NA	NA	NA	NA	NA
mmu-miR-6924-5p	-1.72424	-1.69236	0.296266	0.759188	0.10228	NA	NA	NA	NA	NA
mmu-miR-6973a-3p	-1.72424	-1.69236	0.296266	0.759188	0.10228	NA	NA	NA	NA	NA
mmu-miR-6977-5p	-1.72424	-1.69236	0.296266	0.759188	0.10228	NA	NA	NA	NA	NA
mmu-miR-6987-3p	-1.72424	-1.69236	0.296266	0.759188	0.10228	NA	NA	NA	NA	NA
mmu-miR-6993-5p	-1.72424	-1.69236	0.296266	0.759188	0.10228	NA	NA	NA	NA	NA
mmu-miR-7017-5p	-1.72424	-1.69236	0.296266	0.759188	0.10228	NA	NA	NA	NA	NA
mmu-miR-7080-3p	-1.72424	-1.69236	0.296266	0.759188	0.10228	NA	NA	NA	NA	NA
mmu-miR-7080-5p	-1.72424	-1.69236	0.296266	0.759188	0.10228	NA	NA	NA	NA	NA
mmu-miR-7673-3p	-1.72424	-1.69236	0.296266	0.759188	0.10228	NA	NA	NA	NA	NA
mmu-miR-7673-5p	-1.72424	-1.69236	0.296266	0.759188	0.10228	NA	NA	NA	NA	NA
mmu-miR-7676-3p	-1.72424	-1.69236	0.296266	0.759188	0.10228	NA	NA	NA	NA	NA
mmu-miR-883a-3p	-1.72424	-1.69236	0.296266	0.759188	0.10228	NA	NA	NA	NA	NA
mmu-miR-9768-5p	-1.72424	-1.69236	0.296266	0.759188	0.10228	NA	NA	NA	NA	NA
mmu-miR-694	-1.31107	-1.29525	0.296383	0.759188	0.10228	0.14589	0.31032	NA	0.23042	NA
mmu-miR-7058-5p	-1.34737	-1.30217	0.296839	0.759188	NA	0.29178	0.31032	0.11044	NA	NA
mmu-miR-3059-5p	-0.833336	-0.70426	0.297317	0.759188	0.40912	0.72944	0.15516	0.22089	0.23042	0.17632
mmu-miR-6938-3p	-0.908244	-0.867075	0.297417	0.759188	0.30684	0.43766	0.31032	0.11044	0.46084	NA
mmu-let-7f-3p	-0.410969	6.83545	0.298084	0.759188	118.746	160.915	133.283	111.549	57.605	103.854
mmu-miR-6916-5p	1.03387	-1.05784	0.298356	0.759188	NA	0.14589	0.31032	0.33133	NA	0.35265
mmu-miR-297a-5p	-0.382485	4.76932	0.298548	0.759188	30.6837	41.4322	24.9809	25.623	18.4336	21.6878
mmu-miR-196b-3p	-1.32813	-1.30846	0.298605	0.759188	0.20456	NA	0.31032	0.11044	NA	NA
mmu-miR-6950-5p	0.62537	0.0449956	0.298702	0.759188	0.5114	0.29178	1.08612	0.55222	1.38252	0.88162
mmu-miR-5622-3p	-0.883753	-0.694073	0.298834	0.759188	0.20456	0.43766	0.7758	0.33133	NA	0.17632
mmu-miR-293-3p	0.437328	1.05305	0.302985	0.766385	1.22735	2.33421	1.39645	2.31933	1.61294	1.76323
mmu-miR-877-3p	0.376734	4.66471	0.303603	0.766385	20.5581	32.8248	16.6022	20.5426	31.1067	30.1513
mmu-miR-194-5p	0.352137	8.75596	0.303677	0.766385	379.967	428.181	389.608	373.191	638.954	391.614
mmu-miR-6989-3p	0.400474	1.91753	0.304041	0.766385	2.55698	4.66842	2.48257	2.87155	3.91714	4.76073
mmu-miR-669f-3p	0.501484	3.36996	0.304261	0.766385	5.93219	16.1936	5.27546	7.17887	19.8161	8.11087
mmu-miR-6927-3p	-1.29872	-1.30898	0.304659	0.766385	0.20456	0.29178	NA	NA	NA	0.17632
mmu-miR-7236-3p	-1.0425	-1.07953	0.305546	0.767359	0.20456	0.29178	0.31032	0.22089	NA	NA
mmu-miR-6936-5p	-1.0364	-1.0754	0.307384	0.767832	0.30684	0.14589	0.31032	0.11044	NA	0.17632
mmu-miR-7662-3p	-0.910389	-0.869386	0.307492	0.767832	0.20456	0.58355	0.31032	0.11044	NA	0.35265
mmu-miR-7036a-3p	0.72518	-0.0873418	0.307659	0.767832	0.5114	0.58355	0.46548	1.32533	NA	0.70529
mmu-let-7f-5p	-0.368158	14.8688	0.308044	0.767832	32194.7	33244.1	40489.3	26229.8	16653.4	30555.8
mmu-miR-3058-5p	-0.500418	1.01537	0.308232	0.767832	2.76153	2.4801	0.93096	1.10444	1.61294	1.41059
mmu-miR-1958	-1.04116	-1.08627	0.310023	0.771044	0.30684	0.29178	0.15516	0.22089	NA	NA
mmu-miR-1193-5p	0.465207	0.552126	0.311638	0.773808	0.81823	1.02122	1.39645	1.43577	0.92168	1.41059
mmu-miR-466k	-0.378559	2.75914	0.31369	0.777647	7.46637	9.33683	6.36159	6.07442	3.4563	5.99499
mmu-miR-34c-3p	-0.97	3.36628	0.316252	0.782736	6.95498	35.3049	2.48257	2.87155	14.286	3.17382
mmu-miR-328-5p	0.606633	1.58864	0.317479	0.783683	2.65926	2.33421	1.86193	0.66266	5.53008	4.05544
mmu-miR-466i-5p	0.336758	3.40438	0.317995	0.783683	8.48916	8.89917	11.3267	9.16686	13.1339	10.932
mmu-miR-6907-3p	0.801126	-0.67438	0.318164	0.783683	0.30684	NA	0.46548	0.44178	0.69126	0.17632
mmu-miR-744-5p	0.321139	10.2622	0.319313	0.785253	1109.93	1165.79	1159.67	1058.28	1471.23	1389.43
mmu-miR-329-5p	-0.494807	8.32307	0.320639	0.787255	460.767	303.593	394.573	373.411	113.597	244.913
mmu-miR-7022-5p	-1.502	-1.29426	0.321739	0.787509	NA	NA	0.62064	0.11044	NA	NA
mmu-miR-3084-3p	-0.486789	0.448929	0.321767	0.787509	1.12507	1.31299	1.55161	1.10444	0.92168	0.35265
mmu-miR-6937-3p	-1.27308	-1.30945	0.323061	0.788107	0.30684	0.14589	NA	NA	0.23042	NA
mmu-miR-7675-3p	-1.27308	-1.30945	0.323061	0.788107	0.30684	0.14589	NA	NA	0.23042	NA
mmu-miR-297c-5p	0.478879	3.62622	0.323549	0.788107	11.6598	11.2334	8.689	20.9844	5.99092	11.2847
mmu-miR-32-3p	-0.328491	4.03173	0.325011	0.790413	16.1601	18.6737	21.5673	12.7011	14.5165	13.4006
mmu-miR-879-5p	0.417852	1.95179	0.326316	0.790733	3.47749	4.37664	1.86193	4.41776	4.83882	2.46853
mmu-miR-1843a-5p	0.340417	6.07062	0.326526	0.790733	54.1056	58.9388	72.9255	61.4069	76.7298	76.1716
mmu-miR-7043-3p	0.73617	-0.114859	0.326685	0.790733	0.92051	0.14589	0.31032	0.88355	0.23042	1.05794
mmu-miR-101b-5p	-0.653298	-0.450836	0.330003	0.796626	0.5114	0.58355	0.62064	0.44178	0.23042	0.17632
mmu-miR-493-3p	-0.335102	3.26328	0.330359	0.796626	11.5575	12.4005	8.689	8.28331	8.52554	6.52396
mmu-miR-669n	1.32713	-0.954392	0.330675	0.796626	NA	NA	0.46548	NA	0.23042	0.88162
mmu-miR-666-3p	-0.469278	7.22664	0.332696	0.799509	227.571	135.384	172.539	180.797	65.2088	99.9753
mmu-miR-6935-5p	0.623168	0.902058	0.333053	0.799509	1.43191	1.02122	1.39645	2.98199	0.23042	1.76323
mmu-miR-195a-3p	-0.352587	3.5929	0.334783	0.799509	13.5008	10.3581	17.2228	9.2773	11.2906	8.99249
mmu-miR-186-5p	0.316099	10.2519	0.334813	0.799509	1172.02	1241.07	1008.7	1125.54	1626.53	1142.57
mmu-miR-1912-5p	0.943191	-0.916098	0.335414	0.799509	0.20456	NA	0.31032	0.22089	NA	0.70529
mmu-miR-339-5p	0.344069	8.86644	0.335711	0.799509	455.449	535.117	311.718	550.122	457.383	469.196
mmu-miR-433-3p	-0.346289	9.68714	0.335769	0.799509	896.476	984.744	1024.99	768.801	495.403	775.293
mmu-miR-6900-5p	0.869622	-0.541503	0.336514	0.799509	0.10228	0.72944	0.15516	0.11044	1.1521	0.52897
mmu-miR-7064-5p	-1.04169	-1.069	0.336553	0.799509	0.30684	NA	0.46548	0.11044	0.23042	NA
mmu-miR-3154	-0.633261	-0.171638	0.338172	0.802114	0.5114	0.72944	1.08612	0.22089	0.23042	0.88162
mmu-miR-134-5p	-0.314957	9.58536	0.344451	0.813122	852.598	876.787	946.79	706.179	649.784	586.98
mmu-miR-31-3p	0.362015	3.79312	0.344667	0.813122	9.61423	19.549	9.30964	11.0444	20.5074	13.0479
mmu-miR-7052-3p	0.440339	1.38297	0.344996	0.813122	2.4547	2.62598	1.08612	1.43577	3.4563	3.17382
mmu-miR-7224-3p	0.386162	1.18124	0.345035	0.813122	1.63646	2.4801	1.39645	2.20888	1.61294	2.46853
mmu-miR-1247-5p	-0.365209	2.67329	0.345458	0.813122	6.3413	9.7745	5.74094	6.18487	5.53008	3.17382
mmu-miR-133a-5p	-0.458045	8.08962	0.346174	0.813561	385.49	329.123	269.824	302.396	92.6288	237.86
mmu-miR-3057-3p	-0.667813	-0.0290551	0.347427	0.81526	0.40912	1.75066	0.62064	0.22089	0.46084	0.88162
mmu-miR-412-3p	-0.542315	-0.105531	0.349112	0.817091	0.71595	1.02122	0.62064	0.33133	0.92168	0.35265
mmu-miR-96-5p	-0.927923	2.72841	0.349271	0.817091	3.06837	22.3209	2.79289	1.54622	10.1385	1.58691
mmu-miR-218-5p	-0.336543	12.7796	0.34984	0.81718	7773.11	6912.47	9843.24	6795.51	4465.31	6212.05
mmu-miR-6540-3p	-0.454235	0.286344	0.351993	0.82023	1.02279	1.45888	0.93096	0.88355	0.46084	0.70529
mmu-miR-187-3p	0.330099	5.78463	0.352213	0.82023	46.537	58.7929	48.7204	50.5834	80.4165	45.8441
mmu-miR-126a-5p	0.328467	13.1485	0.352784	0.820316	6594.85	11729.4	7530.41	7560.12	14432.8	7417.04
mmu-miR-135a-5p	-0.360581	5.79655	0.354781	0.823714	72.925	71.631	50.7375	54.6698	33.6413	47.2546
mmu-miR-127-3p	-0.32873	13.1261	0.357061	0.827757	10975	11249.7	9102.19	7133.91	10938.7	4846.6
mmu-miR-1231-5p	-0.48579	0.0518258	0.358944	0.830869	0.92051	1.02122	0.7758	0.66266	0.69126	0.35265
mmu-miR-495-5p	-0.39494	2.74526	0.362433	0.837684	4.398	13.7135	5.74094	5.30132	6.45176	4.05544
mmu-miR-21a-5p	-0.330155	15.1432	0.365536	0.843586	40922.7	36798.5	48352.1	35636.9	20771.2	33476.7
mmu-miR-8112	0.378192	0.82546	0.366842	0.845332	0.92051	1.75066	1.55161	1.43577	1.84336	1.58691
mmu-miR-190a-3p	-0.381866	2.53153	0.370093	0.851546	4.70484	9.92039	5.43062	5.96398	2.76504	4.23176
mmu-miR-15a-3p	-0.344357	4.56793	0.371688	0.852366	29.0472	32.3871	21.257	23.3037	13.8252	20.4535
mmu-miR-12185-3p	0.556488	-0.332608	0.372407	0.852366	0.40912	0.58355	0.31032	0.44178	0.46084	0.88162
mmu-miR-7082-3p	0.556488	-0.332608	0.372407	0.852366	0.40912	0.58355	0.31032	0.44178	0.46084	0.88162
mmu-miR-214-5p	-0.337893	7.11643	0.372667	0.852366	131.735	253.699	114.043	110.444	141.478	99.0937
mmu-miR-1946a	-1.10218	-1.08409	0.37403	0.85421	0.10228	0.72944	NA	0.22089	NA	NA
mmu-miR-7033-5p	0.436864	0.266809	0.375959	0.856167	0.92051	0.87533	0.62064	0.77311	0.92168	1.41059
mmu-miR-467c-5p	-0.300396	4.24052	0.376001	0.856167	18.7171	24.5092	21.8776	15.6831	19.5857	12.519
mmu-miR-147-3p	-0.361983	2.12767	0.378259	0.859321	4.29572	6.27319	4.03418	4.63865	2.76504	2.2922
mmu-miR-7669-5p	-0.556506	0.213038	0.378942	0.859321	0.92051	1.75066	0.62064	1.10444	0.46084	0.17632
mmu-miR-574-5p	-0.286059	9.35399	0.379063	0.859321	701.532	810.116	757.649	569.118	556.003	551.187
mmu-miR-6991-3p	-0.848076	-0.690151	0.381529	0.861861	0.10228	1.02122	0.31032	0.22089	0.46084	NA
mmu-miR-3075-5p	0.464132	0.974723	0.382186	0.861861	1.73874	1.75066	0.93096	0.994	1.38252	3.35014
mmu-miR-3072-5p	-0.465662	1.66671	0.382423	0.861861	1.63646	6.41907	2.94805	1.21488	2.3042	3.52647
mmu-miR-3094-3p	0.836081	-0.820841	0.383217	0.861861	0.40912	0.14589	NA	0.55222	NA	0.35265
mmu-miR-6948-3p	0.546528	0.0512073	0.383473	0.861861	0.61367	1.02122	0.31032	0.55222	0.46084	1.58691
mmu-miR-188-3p	-0.286148	3.71072	0.383548	0.861861	14.6259	16.1936	13.499	11.0444	11.2906	10.4031
mmu-miR-1934-5p	-0.332594	2.4459	0.386251	0.866669	6.03446	5.39786	6.51675	3.64465	3.22588	5.99499
mmu-miR-99a-3p	0.486478	6.5676	0.388444	0.870318	101.563	60.9812	80.5284	166.439	38.7105	96.9778
mmu-miR-1843b-5p	0.293549	5.25858	0.3911	0.870807	37.025	36.7638	33.5147	38.3241	43.7798	37.5569
mmu-miR-1b-5p	-0.471704	0.358877	0.391142	0.870807	1.32963	1.31299	0.93096	0.88355	NA	1.23426
mmu-miR-592-5p	0.579976	-0.51942	0.391348	0.870807	0.20456	0.58355	0.31032	0.44178	0.46084	0.52897
mmu-miR-7009-5p	0.580974	-0.525381	0.391674	0.870807	0.30684	0.58355	0.15516	0.44178	0.46084	0.52897
mmu-miR-369-5p	-0.295726	8.00926	0.392506	0.870807	290.063	351.444	256.791	227.404	260.835	172.62
mmu-miR-665-5p	-0.404348	1.00944	0.392564	0.870807	1.32963	2.62598	2.32741	0.66266	2.07378	1.76323
mmu-miR-6902-3p	-0.677615	-0.59544	0.392628	0.870807	0.61367	0.14589	0.62064	0.33133	0.23042	0.17632
mmu-miR-193a-3p	0.369172	6.39055	0.393351	0.871153	70.6748	125.901	39.2556	83.4957	120.51	67.8845
mmu-miR-204-5p	0.343012	6.40309	0.395524	0.874705	63.3107	117.002	59.4265	63.174	141.247	71.5872
mmu-miR-151-3p	0.286196	9.86317	0.397499	0.877809	807.084	882.768	952.531	756.984	1336.67	871.742
mmu-miR-222-3p	0.288956	8.81325	0.398791	0.878807	427.322	406.736	434.915	476.677	412.221	512.043
mmu-miR-1912-3p	1.16451	-1.46851	0.400111	0.878807	0.10228	NA	NA	NA	0.46084	NA
mmu-miR-6929-3p	0.383966	1.04565	0.400519	0.878807	2.14786	1.1671	1.39645	1.76711	2.76504	1.41059
mmu-miR-6922-3p	1.15761	-1.46523	0.402395	0.878807	NA	0.14589	NA	NA	0.46084	NA
mmu-miR-6970-3p	0.733809	-0.390211	0.403327	0.878807	0.40912	0.43766	0.31032	NA	1.38252	0.70529
mmu-miR-668-5p	-0.825144	-0.864085	0.403761	0.878807	0.40912	0.43766	0.15516	NA	0.69126	NA
mmu-miR-124b-3p	1.15188	-1.47398	0.404251	0.878807	0.10228	NA	NA	NA	NA	0.35265
mmu-miR-6998-5p	1.15188	-1.47398	0.404251	0.878807	0.10228	NA	NA	NA	NA	0.35265
mmu-miR-7017-3p	1.15188	-1.47398	0.404251	0.878807	0.10228	NA	NA	NA	NA	0.35265
mmu-miR-7034-3p	1.15188	-1.47398	0.404251	0.878807	0.10228	NA	NA	NA	NA	0.35265
mmu-miR-7667-3p	1.15188	-1.47398	0.404251	0.878807	0.10228	NA	NA	NA	NA	0.35265
mmu-miR-12189-3p	0.598764	-0.63069	0.405551	0.878807	0.40912	0.14589	0.31032	0.44178	0.46084	0.35265
mmu-miR-7019-5p	1.14498	-1.4707	0.406549	0.878807	NA	0.14589	NA	NA	NA	0.35265
mmu-miR-677-5p	0.318001	4.82811	0.406664	0.878807	23.0128	25.6763	30.2563	35.0108	20.7378	31.5619
mmu-miR-7073-3p	1.14318	-1.46387	0.407173	0.878807	NA	NA	0.15516	NA	0.23042	0.17632
mmu-miR-7004-3p	1.13956	-1.47884	0.408379	0.878807	0.10228	NA	NA	0.11044	0.23042	NA
mmu-miR-7065-5p	1.13956	-1.47884	0.408379	0.878807	0.10228	NA	NA	0.11044	0.23042	NA
mmu-miR-125a-5p	0.332127	12.0726	0.409125	0.878807	3683.38	6122.48	2464.26	3496	7200.39	3311.53
mmu-miR-539-3p	-0.317026	4.04209	0.409827	0.878807	17.6943	27.1352	12.568	16.0144	14.0556	10.5794
mmu-miR-7688-3p	1.13332	-1.48157	0.410443	0.878807	0.10228	NA	NA	0.11044	NA	0.17632
mmu-miR-6943-3p	0.622537	-0.748214	0.411367	0.878807	0.30684	0.29178	0.15516	0.44178	0.23042	0.35265
mmu-miR-6946-3p	-0.348403	1.03733	0.412119	0.878807	2.35242	1.89654	1.86193	1.65666	1.1521	1.41059
mmu-miR-7070-5p	0.36929	0.610056	0.412187	0.878807	1.02279	0.87533	1.55161	1.21488	1.61294	1.23426
mmu-miR-30b-3p	0.288982	5.85245	0.412544	0.878807	61.572	54.1245	46.2379	53.1236	72.1214	56.5998
mmu-miR-6903-3p	1.12642	-1.47829	0.412762	0.878807	NA	0.14589	NA	0.11044	NA	0.17632
mmu-miR-497b	0.622522	-0.737931	0.412816	0.878807	0.30684	0.14589	0.31032	0.33133	0.23042	0.52897
mmu-miR-125b-5p	0.299187	12.4396	0.413927	0.879077	4885.05	7240.86	3799.88	5157.85	8547.89	4055.61
mmu-miR-770-3p	-0.277265	4.1337	0.414766	0.879077	18.7171	18.236	22.3431	13.1428	17.9728	13.7532
mmu-miR-129b-5p	-0.727089	-0.925209	0.416106	0.879077	0.20456	0.29178	0.46548	0.11044	0.23042	0.17632
mmu-miR-6537-3p	1.11496	-1.48912	0.41662	0.879077	0.10228	NA	NA	0.22089	NA	NA
mmu-miR-6919-5p	1.11496	-1.48912	0.41662	0.879077	0.10228	NA	NA	0.22089	NA	NA
mmu-miR-7070-3p	0.327641	1.25669	0.416915	0.879077	1.53419	2.62598	1.86193	2.20888	2.99546	1.58691
mmu-miR-379-3p	0.281729	8.53507	0.416947	0.879077	283.313	434.163	349.732	446.194	386.184	320.027
mmu-miR-6905-5p	1.10806	-1.48586	0.41896	0.88152	NA	0.14589	NA	0.22089	NA	NA
mmu-miR-574-3p	-0.326876	7.2175	0.419519	0.88152	138.384	285.211	112.336	109.34	172.354	99.27
mmu-miR-195a-5p	0.317267	7.84448	0.420398	0.88152	176.84	323.288	158.729	193.167	365.907	182.142
mmu-miR-6968-5p	1.09996	-1.4818	0.421717	0.88152	NA	NA	0.15516	0.22089	NA	NA
mmu-miR-7656-5p	1.09996	-1.4818	0.421717	0.88152	NA	NA	0.15516	0.22089	NA	NA
mmu-miR-7687-3p	1.09996	-1.4818	0.421717	0.88152	NA	NA	0.15516	0.22089	NA	NA
mmu-miR-99a-5p	0.306966	11.0383	0.42212	0.88152	1968.46	2295.11	1683.03	1505.46	3711.83	1606.66
mmu-miR-3067-5p	-0.72319	-0.938346	0.422884	0.881917	0.40912	0.29178	0.15516	0.11044	0.23042	0.17632
mmu-miR-223-3p	-0.27238	8.54918	0.427633	0.890506	363.397	593.327	355.628	329.344	345.169	291.991
mmu-miR-6948-5p	0.500728	-0.183274	0.428274	0.890506	0.30684	0.87533	0.46548	0.88355	0.23042	0.70529
mmu-miR-3076-3p	0.377529	0.802143	0.429635	0.890506	1.43191	1.1671	1.39645	2.20888	1.1521	1.05794
mmu-miR-7051-3p	0.656204	-0.868622	0.429824	0.890506	0.30684	0.29178	NA	0.33133	0.23042	0.35265
mmu-miR-363-3p	-0.299651	1.61555	0.429899	0.890506	2.96609	4.23075	2.48257	2.09844	2.53462	2.46853
mmu-miR-466n-5p	-0.516472	2.013	0.431162	0.891019	5.31851	4.52253	3.72386	4.30732	0.23042	3.52647
mmu-miR-7647-5p	-0.930821	-0.878104	0.43188	0.891019	0.10228	1.02122	NA	0.22089	0.23042	NA
mmu-miR-1839-3p	0.327059	4.66417	0.431886	0.891019	19.3307	36.9097	15.6712	17.8919	41.2452	22.7457
mmu-miR-186-3p	0.272641	3.76648	0.433084	0.891345	11.8644	15.61	10.8612	11.2653	19.5857	11.6373
mmu-miR-466c-5p	-0.283622	3.80999	0.434596	0.891345	16.0578	21.4455	10.3958	10.8235	11.7514	12.6953
mmu-miR-216a-5p	-0.523877	0.0987195	0.435189	0.891345	0.5114	2.04243	0.46548	0.44178	0.92168	0.52897
mmu-miR-6962-3p	0.886644	-1.29076	0.436653	0.891345	0.10228	NA	0.15516	0.11044	0.23042	0.17632
mmu-miR-669l-5p	-0.269959	4.48191	0.438691	0.891345	23.5242	30.6365	22.3431	21.2053	20.5074	14.9875
mmu-miR-331-3p	0.283899	7.28803	0.439068	0.891345	101.972	196.074	153.919	155.395	213.83	123.955
mmu-miR-199b-5p	-0.412053	10.6869	0.439106	0.891345	2202.78	2411.38	1332.67	2176.19	568.907	1134.64
mmu-miR-25-3p	-0.260163	12.951	0.439172	0.891345	8866.98	7117.44	10904.2	6457.67	7148.78	6964.42
mmu-miR-6954-3p	-0.666768	-0.757611	0.441072	0.891345	0.5114	0.43766	0.15516	0.11044	NA	0.52897
mmu-miR-7085-5p	0.831687	-0.97315	0.441537	0.891345	0.30684	NA	0.15516	NA	0.69126	0.35265
mmu-miR-201-3p	0.889802	-1.29742	0.44211	0.891345	0.10228	0.14589	NA	0.11044	NA	0.35265
mmu-miR-7073-5p	0.826548	-1.121	0.442209	0.891345	0.10228	0.29178	NA	NA	0.46084	0.35265
mmu-miR-6983-3p	0.924866	-1.29519	0.443199	0.891345	0.20456	NA	NA	0.11044	0.46084	NA
mmu-miR-1843b-3p	0.780954	-1.12745	0.443428	0.891345	0.20456	NA	0.15516	0.11044	0.46084	0.17632
mmu-miR-5104b-5p	0.902929	-1.28016	0.443947	0.891345	NA	0.14589	0.15516	NA	0.23042	0.35265
mmu-miR-652-3p	0.239148	12.5371	0.444997	0.891345	5311.35	7006.13	5003.31	5398.4	7395.56	5703.35
mmu-miR-770-5p	0.331225	2.29133	0.445171	0.891345	4.90939	4.96019	2.94805	2.65066	8.0647	4.76073
mmu-miR-452-5p	-0.429305	0.384839	0.445194	0.891345	0.5114	1.45888	1.86193	0.66266	1.1521	0.70529
mmu-miR-3112-5p	-0.713185	-0.932076	0.445808	0.891345	0.40912	0.14589	0.31032	0.11044	0.46084	NA
mmu-miR-491-3p	0.411492	0.146229	0.446062	0.891345	0.40912	1.1671	0.7758	0.994	1.1521	0.52897
mmu-miR-542-5p	0.256297	10.3682	0.446316	0.891345	1195.44	1210	1377.36	1117.47	1858.8	1186.48
mmu-miR-7674-3p	0.877393	-1.29817	0.446393	0.891345	0.10228	NA	0.15516	0.22089	0.23042	NA
mmu-miR-181d-5p	0.247911	11.4823	0.446766	0.891345	2676.44	2461.28	3050.15	2600.52	3024.26	3251.58
mmu-miR-7688-5p	0.320226	1.20919	0.446775	0.891345	1.84102	2.33421	1.55161	2.42977	2.76504	1.23426
mmu-miR-323-3p	-0.29389	7.54982	0.447685	0.891345	201.592	196.511	248.102	200.677	116.362	153.401
mmu-miR-6985-5p	0.879341	-1.2903	0.448572	0.891345	NA	0.14589	0.15516	0.11044	NA	0.35265
mmu-miR-598-5p	-0.785622	-0.866927	0.449278	0.891345	0.5114	0.29178	0.15516	NA	0.69126	NA
mmu-miR-7213-3p	0.872588	-1.29501	0.449344	0.891345	NA	0.14589	0.15516	0.22089	0.23042	NA
mmu-miR-345-5p	0.262965	7.80225	0.449882	0.891345	182.977	297.612	169.125	215.697	264.292	216.701
mmu-miR-7084-5p	-0.804884	-1.15155	0.450102	0.891345	0.20456	0.14589	0.31032	0.22089	NA	NA
mmu-miR-466d-5p	0.770077	-1.1232	0.450596	0.891345	0.10228	NA	0.31032	0.11044	0.23042	0.35265
mmu-miR-7115-5p	-0.799275	-1.15538	0.450602	0.891345	0.20456	0.29178	0.15516	0.22089	NA	NA
mmu-miR-598-3p	-0.299435	6.02126	0.451467	0.89143	67.2996	61.8565	94.0273	62.4009	39.1714	61.0078
mmu-miR-378a-5p	0.244783	9.49007	0.45215	0.89143	627.277	758.034	695.585	709.824	705.315	802.976
mmu-miR-19b-5p	0.271152	4.59511	0.453014	0.89143	26.388	25.0927	16.447	23.9664	29.2633	21.6878
mmu-miR-181a-5p	0.235182	14.1727	0.453458	0.89143	18363.3	16833	17934.4	18361.3	19094.9	19438.8
mmu-miR-3097-5p	0.372266	1.13967	0.453545	0.89143	2.35242	0.87533	1.86193	1.65666	3.22588	1.58691
mmu-miR-6901-3p	0.755293	-1.14152	0.456566	0.894855	0.10228	0.14589	0.15516	0.33133	0.23042	NA
mmu-miR-5101	0.317182	1.24415	0.456885	0.894855	1.53419	1.60477	2.79289	1.98799	2.99546	1.76323
mmu-miR-1231-3p	-0.409663	0.0485456	0.457034	0.894855	0.61367	1.1671	0.93096	0.33133	0.92168	0.70529
mmu-miR-7682-3p	0.282175	2.69687	0.457728	0.895074	6.23902	4.66842	6.51675	4.30732	7.83428	7.75822
mmu-miR-7071-3p	0.662676	-0.842748	0.45843	0.895276	0.20456	NA	0.46548	0.22089	0.69126	0.17632
mmu-miR-3061-3p	0.287146	2.16492	0.459464	0.895276	2.96609	5.83552	3.41353	3.31332	6.45176	3.87911
mmu-miR-6975-5p	-0.833655	-1.13444	0.459823	0.895276	NA	0.29178	0.46548	0.11044	NA	0.17632
mmu-miR-1298-5p	-0.460928	1.35857	0.460161	0.895276	3.78432	1.45888	2.63773	2.87155	0.46084	1.58691
mmu-miR-874-3p	0.342171	5.78176	0.461882	0.897488	38.0478	80.0925	38.3247	34.569	107.837	38.9674
mmu-miR-15a-5p	-0.2457	10.9707	0.463077	0.898604	2645.45	2371.56	1802.81	1685.27	1814.79	1737.31
mmu-miR-7226-3p	0.435005	0.215329	0.463626	0.898604	0.81823	0.43766	1.08612	1.43577	0.69126	0.52897
mmu-miR-7679-3p	0.709803	-1.00074	0.46442	0.899009	0.30684	0.14589	NA	0.33133	0.46084	NA
mmu-miR-322-3p	-0.23765	11.3181	0.466024	0.89958	2729.01	3677.69	2383.58	2084.63	2109.72	2475.05
mmu-miR-465c-5p	-0.964584	-1.39143	0.470232	0.89958	NA	0.29178	0.15516	0.11044	NA	NA
mmu-miR-3069-3p	-0.460331	0.130789	0.470322	0.89958	0.81823	0.72944	1.39645	0.55222	NA	1.23426
mmu-miR-329-3p	-0.280459	6.95618	0.470622	0.89958	119.053	225.105	94.8031	108.346	125.809	85.8694
mmu-miR-421-5p	0.306759	0.832536	0.470625	0.89958	1.12507	1.75066	1.39645	1.10444	2.3042	1.58691
mmu-miR-19a-3p	-0.313802	10.0194	0.471274	0.89958	1460.14	1214.96	917.154	1168.72	476.278	924.287
mmu-miR-5622-5p	-0.958114	-1.39463	0.472835	0.89958	0.10228	0.14589	0.15516	0.11044	NA	NA
mmu-miR-3470a	-0.425329	0.0321138	0.473361	0.89958	0.92051	0.43766	1.24129	0.55222	0.46084	0.70529
mmu-miR-12202-3p	-0.327003	0.466761	0.47376	0.89958	1.22735	1.1671	1.39645	0.77311	1.1521	0.88162
mmu-miR-7b-5p	-0.274796	4.63442	0.47418	0.89958	33.6498	29.0317	21.257	25.2917	17.9728	19.0429
mmu-miR-491-5p	0.244492	3.18575	0.474539	0.89958	9.10284	9.7745	6.51675	7.73109	11.521	8.46352
mmu-miR-5116	-0.951665	-1.39783	0.475436	0.89958	0.20456	NA	0.15516	0.11044	NA	NA
mmu-miR-6539	-0.951665	-1.39783	0.475436	0.89958	0.20456	NA	0.15516	0.11044	NA	NA
mmu-miR-7087-5p	-0.951665	-1.39783	0.475436	0.89958	0.20456	NA	0.15516	0.11044	NA	NA
mmu-miR-7012-3p	-0.950437	-1.39862	0.475911	0.89958	0.10228	0.29178	NA	0.11044	NA	NA
mmu-miR-1960	-0.352257	0.540744	0.476269	0.89958	1.12507	1.31299	1.70677	0.77311	0.46084	1.58691
mmu-miR-5619-5p	-0.530999	-0.634692	0.476609	0.89958	0.5114	0.43766	0.31032	0.11044	0.46084	0.35265
mmu-miR-674-3p	-0.244302	7.67947	0.476646	0.89958	213.252	280.689	211.018	186.761	159.681	184.258
mmu-miR-6981-5p	-0.946663	-1.38314	0.477439	0.89958	0.10228	NA	0.31032	NA	NA	0.17632
mmu-miR-148a-3p	-0.229588	13.9233	0.478415	0.89958	16936.1	15262.5	20249.7	13388.8	13376.1	13935
mmu-miR-423-5p	-0.235311	9.28836	0.478439	0.89958	683.735	757.451	690.154	514.89	496.555	620.305
mmu-miR-149-3p	-0.251428	2.58797	0.479054	0.89958	5.62535	6.85674	7.13739	3.42377	5.7605	5.99499
mmu-miR-7680-3p	-0.401081	-0.0742845	0.479189	0.89958	0.71595	0.87533	0.7758	0.44178	0.23042	0.88162
mmu-miR-6904-5p	-0.940253	-1.38043	0.480023	0.89958	0.10228	NA	0.31032	NA	0.23042	NA
mmu-miR-5623-5p	-0.939013	-1.38124	0.480505	0.89958	NA	0.29178	0.15516	NA	0.23042	NA
mmu-miR-219b-5p	-0.938952	-1.38716	0.480543	0.89958	0.10228	0.14589	0.15516	NA	NA	0.17632
mmu-miR-6922-5p	-0.937618	-1.40501	0.481102	0.89958	0.30684	NA	NA	0.11044	NA	NA
mmu-miR-6938-5p	-0.937618	-1.40501	0.481102	0.89958	0.30684	NA	NA	0.11044	NA	NA
mmu-miR-7009-3p	-0.932543	-1.38445	0.483136	0.902084	0.10228	0.14589	0.15516	NA	0.23042	NA
mmu-miR-7092-5p	-0.931309	-1.38526	0.483616	0.902084	NA	0.43766	NA	NA	0.23042	NA
mmu-miR-500-5p	-0.260244	5.31423	0.485241	0.904019	41.423	52.6656	42.3588	38.9868	24.8853	36.8516
mmu-miR-712-5p	0.550974	-0.317785	0.486669	0.904022	0.20456	0.58355	0.62064	0.55222	1.38252	NA
mmu-miR-874-5p	0.369708	2.25699	0.486954	0.904022	3.27293	7.73207	1.86193	2.98199	8.75596	3.52647
mmu-miR-188-5p	0.231102	8.90645	0.487007	0.904022	443.584	487.266	460.051	527.702	476.508	465.141
mmu-miR-29a-5p	-0.272552	5.04555	0.488284	0.904605	40.298	32.533	38.7902	34.3481	20.0465	28.388
mmu-miR-5132-3p	0.668759	-1.01005	0.488618	0.904605	0.20456	0.29178	NA	0.44178	NA	0.17632
mmu-miR-369-3p	-0.24184	11.4898	0.48925	0.904605	3059.17	3068.46	3654.65	3018.88	2016.17	2373.84
mmu-miR-28c	0.229625	4.15544	0.490459	0.904605	14.6259	19.4031	17.2228	14.0264	21.6595	19.0429
mmu-miR-3085-3p	0.321162	1.28256	0.490644	0.904605	2.14786	2.62598	1.24129	1.98799	3.91714	1.23426
mmu-miR-3079-3p	-0.528108	-0.64644	0.490853	0.904605	0.61367	0.29178	0.31032	0.22089	0.23042	0.35265
mmu-miR-1970	-0.649411	-0.542508	0.491491	0.904638	0.81823	0.43766	0.15516	NA	0.23042	0.70529
mmu-miR-758-3p	0.25496	4.62643	0.492048	0.904638	19.8421	27.7187	23.2741	24.8499	35.4847	16.3981
mmu-miR-148a-5p	0.232051	6.20842	0.498314	0.915063	73.4364	74.1111	65.4778	70.0216	91.9375	66.6502
mmu-miR-3109-3p	0.423652	-0.27714	0.500007	0.917077	0.40912	0.29178	0.7758	0.44178	0.92168	0.52897
mmu-miR-292a-5p	0.336946	0.236893	0.502034	0.919625	0.5114	1.02122	1.08612	0.994	0.69126	1.05794
mmu-miR-378b	0.225727	11.3816	0.502593	0.919625	2350.17	2182.19	3164.66	2278.68	3295.23	2704.27
mmu-miR-7667-5p	0.378086	0.725113	0.505412	0.922168	1.02279	1.89654	0.93096	0.66266	3.22588	1.05794
mmu-miR-203-3p	-0.253923	6.21107	0.505546	0.922168	81.721	90.7424	80.6835	78.4153	44.7015	65.0633
mmu-miR-151-5p	0.236416	10.2663	0.505782	0.922168	1111.98	1566.55	926.93	978.424	1840.13	1052.3
mmu-miR-19b-3p	-0.239238	12.2554	0.507048	0.92338	5846.17	6311.12	4542.33	5117.43	3034.17	4420.95
mmu-miR-673-3p	-0.236641	3.79857	0.508837	0.925442	12.6826	14.8806	18.9296	10.4922	16.3598	9.34513
mmu-miR-210-5p	0.278545	3.62838	0.509807	0.925442	9.81879	18.6737	6.82707	9.2773	19.5857	10.0504
mmu-miR-542-3p	-0.296405	12.2024	0.510023	0.925442	5755.45	4392.54	6016.2	5040.89	1896.82	4810.28
mmu-miR-340-3p	0.222049	6.84348	0.510589	0.925442	103.506	121.817	108.923	102.161	147.238	105.97
mmu-miR-1948-3p	-0.492868	-0.242988	0.51216	0.926304	0.40912	0.29178	1.39645	0.33133	0.46084	0.52897
mmu-miR-341-3p	0.275047	8.4713	0.51227	0.926304	353.579	262.161	381.85	488.715	231.342	361.463
mmu-miR-8097	0.654292	-1.00925	0.515056	0.930248	0.30684	NA	0.15516	0.44178	NA	0.17632
mmu-miR-7046-3p	-0.379148	0.0697881	0.516324	0.931309	0.92051	1.31299	0.46548	0.88355	0.46084	0.35265
mmu-miR-7007-3p	-0.53902	-0.812718	0.516855	0.931309	0.20456	0.43766	0.46548	0.33133	NA	0.17632
mmu-miR-1983	0.207348	9.39821	0.519077	0.934218	586.57	739.069	657.416	670.948	737.113	655.394
mmu-miR-7008-5p	0.565707	-0.63226	0.520208	0.934436	0.40912	NA	0.46548	0.44178	NA	0.70529
mmu-miR-27b-5p	-0.227214	6.54277	0.520415	0.934436	97.5742	91.0341	125.215	67.8127	95.3938	83.0483
mmu-miR-299b-5p	-0.422988	1.5701	0.522806	0.936689	2.14786	7.00263	0.93096	2.09844	3.4563	1.05794
mmu-miR-6908-3p	-0.775114	-1.12188	0.522888	0.936689	NA	0.29178	0.46548	NA	0.46084	NA
mmu-miR-701-5p	-0.21784	4.27887	0.525397	0.939274	19.6376	20.862	24.2051	18.1128	16.3598	15.5165
mmu-miR-669k-5p	0.383972	0.0818296	0.525977	0.939274	0.61367	0.29178	1.24129	0.994	0.92168	0.52897
mmu-miR-6976-3p	0.453697	0.0111168	0.526164	0.939274	0.71595	0.58355	0.62064	0.22089	2.07378	0.52897
mmu-miR-147-5p	-0.758314	-0.96416	0.529347	0.943858	0.61367	0.14589	NA	0.33133	NA	NA
mmu-miR-33-3p	0.221946	3.57954	0.534727	0.952123	10.0234	16.4854	8.06835	12.3697	12.4427	10.932
mmu-miR-702-5p	0.324382	0.847398	0.535793	0.952123	1.32963	0.72944	2.17225	1.54622	2.53462	0.88162
mmu-miR-6418-3p	0.261718	1.67364	0.536805	0.952123	2.04558	4.52253	2.01709	3.09243	3.91714	2.11588
mmu-let-7c-3p	-0.220084	4.05168	0.537014	0.952123	14.1145	27.1352	15.2057	11.928	17.7423	13.7532
mmu-miR-7647-3p	-0.528161	-0.806392	0.537079	0.952123	0.40912	0.14589	0.46548	0.22089	0.46084	NA
mmu-miR-296-3p	-0.198673	10.0395	0.539158	0.954456	1138.98	1151.64	1241.91	881.454	951.865	961.314
mmu-miR-7079-3p	0.300014	0.405004	0.539637	0.954456	1.12507	1.31299	0.46548	1.21488	0.92168	1.05794
mmu-miR-490-5p	0.201416	8.6906	0.543934	0.958635	361.863	401.338	446.863	403.342	481.578	379.448
mmu-miR-3102-3p.2-3p	-0.210966	4.69924	0.543952	0.958635	22.3991	39.8274	26.2221	19.1068	24.6549	24.5089
mmu-miR-1306-3p	-0.219455	3.50296	0.54446	0.958635	11.2507	11.5252	14.5851	9.49819	7.37344	11.8137
mmu-miR-295-3p	-0.250551	1.35981	0.544881	0.958635	2.76153	3.06365	1.86193	1.43577	2.99546	1.76323
mmu-miR-3473h-5p	-0.289025	0.434886	0.545391	0.958635	0.92051	1.60477	1.24129	0.88355	0.46084	1.23426
mmu-miR-582-5p	-0.241539	4.77849	0.546474	0.958635	26.4903	38.5144	28.7047	30.0408	14.5165	24.5089
mmu-miR-24-5p	0.224369	8.95094	0.546729	0.958635	473.347	586.762	386.971	372.307	786.884	396.375
mmu-miR-208a-3p	0.252184	12.2694	0.546989	0.958635	4658.4	6060.77	3608.88	3170.41	9278.32	3392.46
mmu-miR-3091-3p	-0.418959	-0.538795	0.548986	0.960378	0.40912	0.72944	0.31032	0.33133	0.46084	0.17632
mmu-miR-5128	-0.325245	0.172391	0.549234	0.960378	0.71595	0.87533	1.39645	0.55222	0.46084	1.05794
mmu-miR-132-3p	0.203032	8.37263	0.552419	0.964674	278.506	300.383	389.453	321.724	377.658	314.561
mmu-miR-30d-5p	0.180158	14.4739	0.552946	0.964674	20613.2	23511.5	23191.7	20393.6	25883.5	23019.5
mmu-let-7g-5p	-0.223607	14.2355	0.553863	0.965093	21057.5	20428.6	23689.8	19518.2	10252.1	20016.6
mmu-miR-350-5p	0.203539	5.63751	0.554442	0.965093	46.6392	52.6656	45.9275	40.6434	64.748	47.7836
mmu-miR-344-3p	-0.286315	5.16167	0.555677	0.966148	50.1167	29.6153	40.4969	44.3985	15.2077	28.388
mmu-miR-5132-5p	-0.36133	-0.315665	0.559197	0.969704	0.5114	0.72944	0.62064	0.55222	0.23042	0.35265
mmu-miR-152-5p	-0.259648	5.60217	0.559522	0.969704	51.9578	45.5171	66.8742	53.8967	21.8899	46.0204
mmu-miR-1933-5p	0.324153	-0.0819781	0.559838	0.969704	0.5114	0.72944	0.62064	0.44178	0.92168	0.88162
mmu-miR-666-5p	0.243861	4.43062	0.56055	0.969704	20.2512	29.3235	12.7232	18.2233	34.563	14.6348
mmu-miR-301b-5p	0.237158	4.08159	0.561047	0.969704	17.8988	11.2334	18.1538	19.9904	12.2122	18.1613
mmu-miR-92a-5p	-0.216215	5.95525	0.561507	0.969704	73.5386	61.273	72.3049	53.7863	43.0885	64.5343
mmu-miR-676-5p	0.201596	5.88124	0.562437	0.970025	53.9011	59.8141	58.3404	49.9207	79.9557	51.6627
mmu-miR-148b-3p	-0.191047	10.6136	0.562955	0.970025	1807.78	1598.35	1816.78	1388.5	1334.13	1435.45
mmu-miR-23a-5p	-0.199416	5.92981	0.564164	0.970821	63.6176	79.509	62.3746	51.7983	48.1578	60.3026
mmu-miR-675-5p	0.25648	6.72098	0.564979	0.970821	103.506	83.3021	112.026	133.196	54.3791	130.832
mmu-miR-505-3p	0.209746	6.24336	0.566117	0.970821	75.4819	65.9414	77.4252	79.9615	62.4438	86.2221
mmu-miR-7654-5p	0.205847	2.04	0.566944	0.970821	4.09116	3.93898	3.10321	3.86554	3.91714	3.87911
mmu-miR-218-3p	0.189401	3.67644	0.567352	0.970821	12.3758	13.2758	11.1716	13.2533	13.1339	11.461
mmu-miR-667-5p	-0.198918	2.72772	0.567743	0.970821	7.67093	6.27319	7.13739	5.5222	5.53008	5.64234
mmu-miR-1943-3p	-0.239288	0.993959	0.568114	0.970821	1.73874	2.33421	1.70677	0.994	2.3042	1.41059
mmu-miR-3110-5p	-0.309605	0.948366	0.56847	0.970821	1.9433	2.18832	1.55161	2.20888	0.23042	1.23426
mmu-miR-5113	0.608112	-0.660003	0.571232	0.973631	0.20456	0.72944	NA	NA	0.92168	0.52897
mmu-miR-3099-3p	0.193294	6.53747	0.571383	0.973631	83.0506	96.5779	93.2515	77.5317	121.662	86.2221
mmu-miR-670-5p	0.212773	4.05865	0.575268	0.978156	18.4102	14.5888	14.2748	18.8859	12.2122	18.1613
mmu-miR-10b-3p	-0.229895	2.37844	0.575311	0.978156	3.78432	7.73207	5.58578	5.5222	4.37798	2.64485
mmu-miR-5129-3p	-0.542848	-0.823676	0.576742	0.979505	0.30684	0.72944	NA	0.33133	0.23042	NA
mmu-miR-7658-5p	0.20778	1.91544	0.57746	0.979643	2.65926	3.6472	4.03418	2.87155	3.4563	4.40808
mmu-let-7d-5p	-0.183158	14.3989	0.578985	0.979692	22130.7	23705.5	26448.7	19304.3	15567.6	22351.8
mmu-miR-3572-5p	0.617046	-0.785561	0.581318	0.979692	0.5114	NA	0.15516	NA	0.69126	0.52897
mmu-miR-365-5p	0.251033	2.8799	0.581746	0.979692	10.3302	3.79309	5.43062	6.40576	6.9126	8.63984
mmu-miR-298-3p	0.272281	1.81798	0.582073	0.979692	3.27293	4.8143	1.24129	4.52821	2.76504	2.46853
mmu-miR-1249-5p	-0.31623	0.0710525	0.582274	0.979692	0.71595	0.58355	1.39645	0.66266	0.46084	0.70529
mmu-miR-5624-3p	-0.516953	-1.00027	0.582753	0.979692	0.20456	0.43766	0.15516	0.11044	NA	0.35265
mmu-miR-466n-3p	-0.222246	0.992967	0.583258	0.979692	1.73874	2.04243	2.01709	1.43577	1.1521	1.76323
mmu-miR-3074-5p	0.204787	2.07568	0.583588	0.979692	3.98888	4.23075	3.25837	3.86554	5.53008	2.82117
mmu-miR-6955-5p	0.467794	-0.55527	0.584737	0.979692	0.40912	0.29178	0.31032	0.88355	NA	0.17632
mmu-miR-125b-3p	0.182522	8.15359	0.585273	0.979692	259.789	318.474	265.48	271.472	353.003	244.031
mmu-miR-7049-5p	-0.508558	-0.790608	0.585619	0.979692	0.30684	0.14589	0.62064	0.11044	0.69126	NA
mmu-miR-298-5p	0.175127	11.3223	0.585655	0.979692	2645.86	2652.68	2263.48	2132.01	3157.44	2533.06
mmu-miR-6971-3p	0.313913	-0.100656	0.586266	0.979692	0.5114	0.72944	0.62064	0.66266	0.23042	1.05794
mmu-miR-5621-3p	-0.400321	-0.382935	0.586876	0.979692	0.40912	1.02122	0.31032	0.11044	0.46084	0.70529
mmu-miR-139-5p	0.183872	8.29317	0.58705	0.979692	243.424	378.871	313.89	263.409	405.078	293.402
mmu-miR-540-3p	-0.184853	7.81385	0.589561	0.982815	246.902	228.752	273.083	196.149	225.351	179.85
mmu-miR-7235-3p	-0.236329	0.804618	0.591297	0.98464	1.73874	1.31299	1.86193	1.32533	0.92168	1.41059
mmu-miR-128-5p	-0.200545	2.80906	0.592623	0.985782	4.90939	9.62861	8.53383	4.19687	8.29512	5.81867
mmu-miR-126a-3p	0.179024	13.9736	0.594836	0.988392	14545.5	17448.5	15720.1	12398.1	24313.9	13011.1
mmu-miR-7089-3p	-0.513828	-1.01134	0.597645	0.990738	0.30684	0.43766	NA	0.22089	0.23042	NA
mmu-miR-328-3p	0.172693	10.211	0.597654	0.990738	1083.34	1498.85	966.03	1010.45	1308.79	1281.52
mmu-miR-6934-5p	-0.270067	0.904255	0.598351	0.990738	1.22735	2.62598	1.70677	0.66266	2.76504	1.05794
mmu-miR-362-3p	-0.182227	9.77414	0.599486	0.990738	974.822	991.309	959.203	894.045	629.968	785.697
mmu-miR-7090-3p	0.604648	-1.14449	0.599952	0.990738	NA	0.14589	0.31032	0.44178	NA	NA
mmu-miR-29c-5p	-0.179762	3.3733	0.600115	0.990738	8.38688	15.7559	10.2406	7.62064	10.3689	9.16881
mmu-miR-5626-3p	0.303728	-0.114551	0.601059	0.991231	0.61367	0.58355	0.62064	0.88355	0.23042	0.70529
mmu-miR-30a-5p	-0.173091	14.6523	0.601854	0.991479	26850.7	24793.1	33773.7	22686.6	20365.2	25614.3
mmu-miR-146b-3p	0.368786	-0.228291	0.602736	0.9918	0.61367	0.29178	0.62064	0.22089	1.38252	0.52897
mmu-miR-467d-5p	-0.201189	4.18366	0.60334	0.9918	19.9444	28.3023	12.7232	12.922	22.3507	13.0479
mmu-miR-181c-3p	0.176905	7.45966	0.603985	0.991801	174.181	160.331	182.159	162.021	204.152	168.565
mmu-miR-409-5p	-0.252898	4.40576	0.607656	0.995803	19.6376	38.3685	15.5161	10.8235	35.0238	10.932
mmu-miR-3087-3p	0.624079	-0.58615	0.608038	0.995803	NA	0.29178	0.7758	0.22089	1.38252	NA
mmu-miR-25-5p	-0.194266	2.80949	0.608366	0.995803	8.59144	7.00263	6.67191	3.97599	6.22134	7.93455
mmu-miR-7648-3p	0.258513	0.266984	0.610423	0.998106	0.5114	1.02122	1.24129	0.994	0.69126	1.05794
mmu-miR-872-5p	0.170802	8.81226	0.614041	1	429.061	503.605	403.883	393.623	604.391	375.921
mmu-miR-7051-5p	0.289808	0.239661	0.614382	1	0.5114	0.58355	1.55161	1.10444	0.69126	0.88162
mmu-miR-1198-5p	0.171547	7.48922	0.61608	1	175.204	168.792	185.262	150.094	222.816	174.736
mmu-miR-484	0.17203	10.0986	0.61648	1	948.843	1445.31	900.707	864.777	1517.55	983.531
mmu-miR-6960-5p	-0.26145	0.303534	0.621732	1	1.43191	0.87533	0.7758	0.55222	1.1521	0.88162
mmu-miR-1843a-3p	0.162593	3.06289	0.621959	1	7.87549	8.89917	7.29255	8.39375	7.60386	8.11087
mmu-miR-690	-0.24728	3.08598	0.62202	1	4.19344	19.6949	5.74094	6.73709	7.37344	7.22925
mmu-let-7d-3p	-0.159724	9.81307	0.623169	1	874.895	1203.28	939.032	739.423	781.815	899.778
mmu-miR-185-3p	0.180286	5.1057	0.623788	1	33.9567	30.9283	35.3766	34.0168	27.42	41.0833
mmu-miR-714	-0.243912	1.19041	0.625503	1	1.22735	2.33421	3.41353	1.10444	2.99546	1.41059
mmu-miR-540-5p	-0.422377	6.11492	0.62751	1	134.19	63.1695	43.6001	115.856	14.5165	27.8591
mmu-miR-101a-3p	-0.333784	10.8014	0.627872	1	2503.28	1300.88	2314.38	2342.52	378.119	1592.9
mmu-miR-7213-5p	0.266833	0.565567	0.628754	1	0.81823	1.60477	1.08612	0.44178	2.3042	1.41059
mmu-miR-1955-3p	0.205398	1.16824	0.628797	1	2.04558	1.31299	2.32741	2.09844	2.07378	1.76323
mmu-miR-7658-3p	0.345225	-0.161269	0.631468	1	0.40912	1.02122	0.31032	1.10444	0.46084	0.17632
mmu-miR-7227-3p	-0.514804	-1.01607	0.634647	1	0.5114	NA	0.15516	0.22089	NA	0.17632
mmu-miR-208b-5p	0.227692	8.60537	0.635555	1	410.65	344.004	364.783	557.411	168.437	433.05
mmu-miR-185-5p	0.157196	9.31866	0.636652	1	657.859	730.17	517.926	548.244	770.294	617.308
mmu-miR-3074-3p	-0.21955	1.06011	0.63693	1	1.22735	3.35542	1.70677	1.32533	2.3042	1.23426
mmu-miR-7091-3p	0.322624	1.16894	0.637624	1	2.86381	0.72944	1.55161	3.53421	1.1521	1.05794
mmu-miR-667-3p	-0.221156	4.82948	0.638716	1	26.7971	54.2704	17.2228	15.1308	41.9364	19.5719
mmu-miR-497a-5p	-0.181001	8.34852	0.640774	1	382.115	384.415	321.648	371.976	197.239	283.351
mmu-miR-12194-3p	-0.220934	0.899985	0.642385	1	2.14786	1.02122	2.01709	1.32533	1.1521	1.58691
mmu-miR-370-3p	-0.15842	8.93941	0.643479	1	575.013	575.236	476.964	442.549	536.878	349.473
mmu-miR-1970c-5p	-0.228027	0.288118	0.643496	1	1.12507	0.87533	1.08612	0.55222	1.1521	0.88162
mmu-miR-423-3p	0.14788	9.85074	0.645498	1	900.976	930.912	922.585	858.924	973.754	939.274
mmu-miR-6912-5p	-0.330309	-0.439366	0.646619	1	0.30684	1.02122	0.31032	0.33133	0.23042	0.52897
mmu-miR-135b-3p	-0.508421	-1.23142	0.647124	1	0.20456	0.14589	0.15516	0.22089	NA	NA
mmu-miR-1949	-0.498577	-1.22415	0.648188	1	0.20456	0.14589	0.15516	0.11044	NA	0.17632
mmu-miR-199a-5p	-0.15792	12.4866	0.648491	1	6043.98	8733	4558.77	5194.41	6398.53	3963.57
mmu-miR-6516-3p	-0.49731	-1.22149	0.649273	1	0.20456	0.14589	0.15516	0.11044	0.23042	NA
mmu-miR-7668-5p	-0.491352	-1.21419	0.654056	1	0.20456	0.14589	0.15516	NA	0.23042	0.17632
mmu-miR-5626-5p	-0.49517	-1.22803	0.655017	1	0.20456	0.29178	NA	0.11044	NA	0.17632
mmu-miR-664-5p	-0.167686	3.26696	0.65628	1	8.89828	7.73207	14.2748	6.95798	9.90806	8.46352
mmu-miR-708-5p	-0.153639	7.95677	0.656545	1	264.698	309.72	251.826	238.559	191.018	234.51
mmu-miR-532-3p	0.179616	7.12828	0.658001	1	114.246	210.516	97.596	94.6506	217.516	121.487
mmu-miR-700-5p	0.168874	4.79087	0.658044	1	21.8877	39.3898	21.7225	22.1993	40.5539	21.6878
mmu-miR-1b-3p	0.222639	0.526643	0.658322	1	1.12507	1.60477	0.62064	0.994	2.07378	0.70529
mmu-miR-190a-5p	0.153374	11.111	0.659259	1	2287.78	1920.03	2329.27	2438.27	1815.02	2317.59
mmu-miR-31-5p	0.149841	8.42379	0.660079	1	339.669	430.516	262.997	309.023	363.372	359.699
mmu-miR-122-3p	-0.390381	-0.319767	0.661674	1	0.61367	0.43766	0.7758	NA	1.38252	0.17632
mmu-miR-7668-3p	0.313321	-0.402509	0.662473	1	0.30684	0.58355	0.46548	0.11044	0.92168	0.70529
mmu-miR-6925-5p	0.406513	-0.937391	0.662822	1	0.40912	NA	0.15516	0.33133	0.23042	0.17632
mmu-miR-6941-3p	-0.485875	-1.21686	0.663686	1	0.20456	0.14589	0.15516	NA	NA	0.35265
mmu-miR-7031-5p	0.427842	-1.06248	0.664764	1	0.30684	0.14589	NA	0.11044	0.46084	0.17632
mmu-miR-1970b-5p	-0.246852	0.136384	0.665991	1	1.02279	0.43766	1.24129	0.55222	0.69126	0.88162
mmu-miR-219a-5p	-0.207288	6.68601	0.668033	1	143.088	106.498	92.4757	132.975	43.3189	86.3984
mmu-miR-6990-3p	0.402822	-1.05269	0.67123	1	0.10228	0.29178	0.15516	0.11044	0.46084	0.17632
mmu-miR-146b-5p	0.15518	7.17315	0.671529	1	146.873	160.039	123.042	114.862	212.678	113.729
mmu-miR-6925-3p	0.187764	0.531301	0.672257	1	0.92051	1.1671	1.39645	1.10444	1.38252	1.05794
mmu-miR-676-3p	-0.143293	9.71845	0.67412	1	873.975	789.838	1100.71	691.159	772.367	821.314
mmu-miR-377-3p	0.20887	6.83182	0.674794	1	104.836	162.227	71.0636	73.6662	225.351	62.2421
mmu-miR-3083-5p	-0.447605	-0.999096	0.675558	1	0.40912	0.14589	0.15516	NA	NA	0.52897
mmu-miR-100-3p	-0.215087	2.719	0.678381	1	8.08005	4.96019	7.75803	8.72508	2.3042	4.58441
mmu-miR-1968-5p	-0.150919	2.60591	0.680957	1	6.75042	5.39786	6.82707	3.97599	5.29966	6.52396
mmu-miR-500-3p	0.143779	8.45986	0.68152	1	327.395	472.531	267.342	370.209	331.574	345.77
mmu-miR-3082-3p	0.199936	0.247626	0.682029	1	0.71595	0.87533	1.08612	0.66266	1.1521	1.05794
mmu-miR-1945	-0.204205	0.472022	0.683039	1	1.22735	0.72944	1.70677	0.88355	1.1521	0.88162
mmu-miR-7237-3p	0.411133	-1.04969	0.683675	1	NA	0.43766	0.15516	0.11044	0.46084	0.17632
mmu-miR-3547-3p	-0.347381	-0.869974	0.684114	1	0.20456	0.58355	0.15516	0.22089	0.23042	0.17632
mmu-miR-7036a-5p	0.390633	-1.0726	0.684149	1	0.20456	0.14589	0.15516	0.33133	0.23042	NA
mmu-miR-8103	-0.158212	2.76939	0.685317	1	5.93219	5.98141	9.77512	6.29531	4.37798	6.52396
mmu-miR-99b-5p	0.140905	12.2636	0.686767	1	4943.76	4845.82	4892.84	3685.63	7491.64	3851.78
mmu-miR-181b-3p	0.162441	4.18882	0.687749	1	18.6148	17.9442	16.6022	22.7515	10.5993	19.2192
mmu-miR-143-5p	0.132054	9.29544	0.689292	1	658.984	696.469	533.287	615.836	659.231	598.265
mmu-miR-208a-5p	0.172137	7.74207	0.690826	1	183.08	322.121	142.593	131.87	367.059	167.86
mmu-miR-3070-3p	-0.213443	0.0344968	0.692252	1	0.92051	0.87533	0.62064	0.44178	0.69126	0.88162
mmu-miR-335-5p	0.124621	13.1651	0.692474	1	8481.8	11637.1	7853.14	8754.13	8890.75	9633.6
mmu-miR-3569-3p	0.446963	-1.0535	0.692802	1	NA	0.58355	NA	0.11044	0.46084	0.17632
mmu-miR-7083-3p	0.247041	0.0593456	0.693315	1	0.61367	1.45888	0.15516	0.88355	0.69126	0.70529
mmu-miR-130b-3p	0.143747	10.5671	0.693733	1	1589.21	1396.29	1521.66	1697.64	1070.53	1705.05
mmu-miR-669d-3p	-0.457562	-1.2076	0.696166	1	0.20456	NA	0.31032	NA	0.46084	NA
mmu-miR-760-5p	0.449096	-0.721731	0.696624	1	0.30684	0.58355	NA	NA	1.1521	0.17632
mmu-miR-146a-5p	0.140766	8.26106	0.696737	1	301.723	392.876	232.431	281.191	412.682	233.452
mmu-miR-7015-5p	-0.573929	-1.19892	0.698063	1	NA	NA	0.62064	NA	NA	0.35265
mmu-miR-7653-3p	-0.259366	-0.35482	0.699235	1	0.40912	1.02122	0.31032	0.44178	0.23042	0.52897
mmu-miR-6900-3p	0.138963	1.65689	0.703578	1	2.55698	3.50131	2.63773	2.7611	2.76504	2.9975
mmu-miR-7219-3p	-0.451188	-1.21995	0.704248	1	0.30684	NA	0.15516	NA	NA	0.35265
mmu-miR-466e-5p	0.219192	0.28537	0.706709	1	0.71595	1.60477	0.46548	0.994	1.61294	0.35265
mmu-miR-1954	0.17511	0.845691	0.706828	1	1.84102	1.60477	0.93096	1.65666	2.07378	0.88162
mmu-miR-7027-3p	0.327837	-0.602957	0.707144	1	0.30684	0.58355	0.15516	0.77311	0.23042	NA
mmu-miR-7060-3p	0.226786	0.0425169	0.707344	1	0.92051	0.87533	0.31032	1.10444	0.46084	0.52897
mmu-let-7i-5p	-0.119445	14.9851	0.708106	1	32997.6	30925.8	41820.9	27565.4	32306.3	29040.3
mmu-miR-452-3p	-0.143416	2.36316	0.710563	1	4.60256	8.02384	3.72386	4.85954	4.6084	3.52647
mmu-miR-669b-3p	0.263709	-0.429703	0.7108	1	0.20456	0.87533	0.31032	0.44178	0.23042	0.70529
mmu-miR-6999-3p	0.394452	-1.21758	0.712021	1	0.20456	0.14589	NA	0.11044	0.23042	0.17632
mmu-miR-483-3p	0.119976	9.29378	0.713772	1	543.715	780.793	590.386	525.382	659.923	686.25
mmu-miR-12201-3p	0.215798	0.0879407	0.714141	1	0.40912	0.72944	1.24129	0.88355	1.1521	0.35265
mmu-miR-192-5p	0.136737	6.74897	0.714318	1	102.075	132.175	90.3035	85.4837	161.524	80.0508
mmu-miR-377-5p	-0.160367	1.84337	0.715725	1	4.50028	3.93898	2.32741	2.42977	4.83882	1.93956
mmu-miR-3069-5p	0.268071	-0.43119	0.716409	1	0.30684	0.72944	0.31032	0.55222	0.92168	NA
mmu-miR-8106	0.387579	-1.21325	0.717051	1	0.10228	0.14589	0.15516	0.11044	NA	0.35265
mmu-miR-7689-3p	0.121205	2.61466	0.717094	1	5.01167	6.71085	6.05126	4.7491	6.45176	6.34764
mmu-miR-3080-3p	0.261036	-0.367461	0.7176	1	0.71595	0.29178	0.31032	0.77311	0.23042	0.35265
mmu-miR-126b-3p	0.383901	-1.21789	0.718242	1	0.10228	0.14589	0.15516	0.22089	0.23042	NA
mmu-miR-326-5p	0.382933	-1.22055	0.718255	1	0.10228	0.14589	0.15516	0.22089	NA	0.17632
mmu-miR-3473a	0.393408	-1.21715	0.719059	1	0.10228	0.29178	NA	0.11044	NA	0.35265
mmu-miR-7036b-3p	-0.38935	-0.991251	0.719446	1	0.40912	0.14589	0.15516	NA	0.69126	NA
mmu-miR-138-5p	-0.128332	7.50777	0.720377	1	197.194	260.702	146.006	143.577	212.447	144.585
mmu-miR-3106-5p	0.385124	-1.22753	0.72097	1	0.20456	0.14589	NA	0.22089	NA	0.17632
mmu-miR-7119-3p	0.388161	-1.06329	0.721609	1	NA	0.58355	NA	0.22089	0.23042	0.17632
mmu-miR-98-5p	-0.123901	11.1023	0.72292	1	2165.96	2109.25	2910.66	2041.56	1642.66	2265.4
mmu-miR-6902-5p	0.39351	-1.20479	0.723633	1	NA	0.29178	0.15516	0.11044	0.46084	NA
mmu-miR-362-5p	0.136246	7.54851	0.724426	1	173.158	258.951	137.472	129.109	280.882	161.336
mmu-miR-93-5p	0.150569	13.0191	0.725729	1	9176.27	5790	9370.46	10062.1	4685.59	9611.56
mmu-miR-664-3p	0.142489	4.64112	0.728499	1	16.6715	42.1616	17.6883	17.2293	30.8763	26.9775
mmu-miR-365-3p	-0.140844	7.56337	0.729423	1	156.692	360.343	128.318	154.843	208.76	152.696
mmu-miR-532-5p	-0.117208	11.546	0.730045	1	3002.2	2747.22	3983.13	2637.85	2534.16	2980.74
mmu-miR-219c-5p	0.158706	0.425319	0.732235	1	0.81823	1.02122	1.39645	1.10444	0.92168	1.05794
mmu-miR-20a-3p	0.14251	4.35281	0.732837	1	17.1829	31.0741	13.499	13.3637	32.2588	16.5744
mmu-miR-7069-5p	0.371405	-1.21479	0.732966	1	NA	0.29178	0.15516	0.22089	0.23042	NA
mmu-miR-342-5p	0.116739	6.70816	0.733117	1	94.5058	108.541	112.647	79.6302	126.501	107.028
mmu-miR-3572-3p	0.270087	-0.607505	0.733804	1	0.20456	0.58355	0.31032	0.11044	0.92168	0.35265
mmu-miR-30c-3p	-0.11938	7.80871	0.736517	1	250.891	211.392	265.635	192.173	185.488	232.394
mmu-miR-7032-3p	0.279545	-0.616038	0.737373	1	0.20456	0.72944	0.15516	0.11044	0.46084	0.70529
mmu-miR-6964-3p	-0.208781	0.127438	0.7376	1	0.5114	0.58355	1.70677	0.55222	0.92168	0.70529
mmu-miR-344f-5p	-0.320356	-0.771764	0.739306	1	0.30684	0.58355	0.15516	0.55222	NA	NA
mmu-miR-1941-5p	0.135682	1.05454	0.74	1	1.32963	2.18832	2.01709	1.98799	1.61294	1.58691
mmu-miR-5709-5p	-0.467436	-1.48233	0.741547	1	NA	0.14589	0.15516	0.11044	NA	NA
mmu-miR-7005-5p	-0.467436	-1.48233	0.741547	1	NA	0.14589	0.15516	0.11044	NA	NA
mmu-miR-7211-3p	-0.467436	-1.48233	0.741547	1	NA	0.14589	0.15516	0.11044	NA	NA
mmu-miR-6988-3p	-0.122179	2.73906	0.742957	1	5.93219	7.00263	8.06835	3.97599	8.98638	5.11337
mmu-miR-7652-3p	-0.196292	-0.26908	0.743002	1	0.5114	0.72944	0.62064	0.55222	0.23042	0.52897
mmu-miR-3090-3p	0.235724	-0.622011	0.744308	1	0.40912	0.29178	0.31032	0.22089	0.69126	0.35265
mmu-miR-7035-3p	-0.459536	-1.48639	0.745	1	NA	0.29178	NA	0.11044	NA	NA
mmu-miR-7671-5p	-0.456212	-1.47067	0.746461	1	NA	NA	0.31032	NA	NA	0.17632
mmu-miR-7117-3p	0.175214	0.307408	0.747023	1	1.22735	1.02122	0.46548	0.88355	1.61294	0.52897
mmu-miR-6987-5p	0.230656	-0.63161	0.747904	1	0.30684	0.29178	0.46548	0.44178	0.46084	0.17632
mmu-miR-7053-3p	0.230656	-0.63161	0.747904	1	0.30684	0.29178	0.46548	0.44178	0.46084	0.17632
mmu-miR-1948-5p	-0.452872	-1.48966	0.747931	1	0.10228	0.14589	NA	0.11044	NA	NA
mmu-miR-3092-5p	-0.452872	-1.48966	0.747931	1	0.10228	0.14589	NA	0.11044	NA	NA
mmu-miR-320-5p	-0.452872	-1.48966	0.747931	1	0.10228	0.14589	NA	0.11044	NA	NA
mmu-miR-6899-5p	-0.452872	-1.48966	0.747931	1	0.10228	0.14589	NA	0.11044	NA	NA
mmu-miR-758-5p	-0.452872	-1.48966	0.747931	1	0.10228	0.14589	NA	0.11044	NA	NA
mmu-miR-7b-3p	-0.452872	-1.48966	0.747931	1	0.10228	0.14589	NA	0.11044	NA	NA
mmu-miR-7666-3p	0.109223	2.42064	0.749068	1	5.11395	5.10608	5.1203	5.08043	5.06924	4.76073
mmu-miR-125a-3p	0.111596	6.71512	0.749391	1	100.029	111.313	106.285	82.3913	142.63	90.4538
mmu-miR-3077-3p	0.182452	0.148628	0.750636	1	1.02279	0.87533	0.46548	0.88355	0.23042	1.23426
mmu-miR-6921-5p	-0.446233	-1.49291	0.750853	1	0.20456	NA	NA	0.11044	NA	NA
mmu-miR-6993-3p	-0.446233	-1.49291	0.750853	1	0.20456	NA	NA	0.11044	NA	NA
mmu-miR-22-3p	0.115734	11.9619	0.75268	1	4356.88	4604.81	3112.06	2944.33	6192.77	2972.46
mmu-miR-1970c-3p	0.322805	-1.07934	0.752852	1	0.10228	0.29178	0.15516	0.44178	NA	NA
mmu-miR-344d-5p	-0.441579	-1.47803	0.752887	1	0.10228	NA	0.15516	NA	NA	0.17632
mmu-miR-7039-5p	-0.441579	-1.47803	0.752887	1	0.10228	NA	0.15516	NA	NA	0.17632
mmu-miR-6903-5p	-0.440374	-1.47883	0.753399	1	NA	0.29178	NA	NA	NA	0.17632
mmu-miR-5619-3p	0.399792	-1.38367	0.753747	1	0.20456	NA	NA	NA	0.23042	0.17632
mmu-miR-3095-5p	0.399484	-1.37774	0.753936	1	0.10228	0.14589	NA	NA	0.46084	NA
mmu-miR-5615-5p	0.399484	-1.37774	0.753936	1	0.10228	0.14589	NA	NA	0.46084	NA
mmu-miR-3475-3p	-0.123659	1.63738	0.75403	1	3.37521	3.6472	2.17225	2.20888	2.3042	3.17382
mmu-miR-1927	0.113389	2.81805	0.754995	1	7.05725	6.1273	7.13739	5.30132	5.99092	8.81616
mmu-miR-100-5p	-0.118299	8.74286	0.755227	1	500.349	503.022	398.297	307.587	614.299	275.417
mmu-miR-6995-3p	-0.435169	-1.4753	0.755693	1	0.10228	NA	0.15516	NA	0.23042	NA
mmu-miR-6980-5p	-0.433965	-1.47611	0.756206	1	NA	0.29178	NA	NA	0.23042	NA
mmu-miR-12187-5p	-0.43371	-1.4821	0.756339	1	0.10228	0.14589	NA	NA	NA	0.17632
mmu-miR-190b-3p	-0.43371	-1.4821	0.756339	1	0.10228	0.14589	NA	NA	NA	0.17632
mmu-miR-3086-3p	-0.43371	-1.4821	0.756339	1	0.10228	0.14589	NA	NA	NA	0.17632
mmu-miR-7032-5p	-0.43371	-1.4821	0.756339	1	0.10228	0.14589	NA	NA	NA	0.17632
mmu-miR-7089-5p	-0.43371	-1.4821	0.756339	1	0.10228	0.14589	NA	NA	NA	0.17632
mmu-miR-3091-5p	0.143723	0.710263	0.756815	1	1.32963	1.02122	1.70677	1.65666	0.92168	1.23426
mmu-miR-3087-5p	0.393486	-1.38637	0.75696	1	0.20456	NA	NA	NA	NA	0.35265
mmu-miR-466h-3p	0.157008	1.74562	0.757858	1	2.04558	5.10608	2.32741	2.20888	5.99092	1.58691
mmu-miR-1953	0.19602	-0.232602	0.758105	1	0.71595	0.72944	0.15516	0.66266	0.69126	0.35265
mmu-miR-202-5p	-0.22378	-0.497627	0.759004	1	0.40912	0.72944	0.31032	0.55222	0.46084	NA
mmu-miR-7087-3p	-0.427301	-1.47938	0.759147	1	0.10228	0.14589	NA	NA	0.23042	NA
mmu-miR-8105	-0.427301	-1.47938	0.759147	1	0.10228	0.14589	NA	NA	0.23042	NA
mmu-miR-875-5p	-0.427301	-1.47938	0.759147	1	0.10228	0.14589	NA	NA	0.23042	NA
mmu-miR-6996-3p	0.387668	-1.19228	0.759166	1	NA	NA	0.46548	NA	0.23042	0.35265
mmu-miR-450a-3p	-0.160376	7.05057	0.759313	1	191.364	144.283	98.6822	183.558	53.4574	106.323
mmu-miR-7030-3p	0.237624	-0.644621	0.760396	1	0.40912	0.58355	NA	0.44178	0.46084	0.17632
mmu-miR-7026-3p	0.386489	-1.37723	0.760596	1	NA	0.29178	NA	NA	0.23042	0.17632
mmu-miR-7046-5p	0.386489	-1.37723	0.760596	1	NA	0.29178	NA	NA	0.23042	0.17632
mmu-miR-3102-5p	0.21325	0.323197	0.760609	1	1.43191	0.14589	1.08612	0.55222	0.92168	1.58691
mmu-miR-331-5p	-0.115358	2.90288	0.760725	1	5.72763	9.48272	8.689	5.63265	10.1385	4.40808
mmu-miR-5621-5p	-0.214224	-0.48316	0.760815	1	0.40912	0.43766	0.62064	0.33133	NA	0.70529
mmu-miR-8098	0.385284	-1.37642	0.761207	1	0.10228	NA	0.15516	NA	0.23042	0.17632
mmu-miR-6926-3p	0.381166	-1.39115	0.763322	1	0.20456	NA	NA	0.11044	0.23042	NA
mmu-miR-7059-3p	0.381166	-1.39115	0.763322	1	0.20456	NA	NA	0.11044	0.23042	NA
mmu-miR-5618-3p	0.338652	-1.23171	0.764239	1	0.10228	0.29178	NA	0.33133	NA	NA
mmu-miR-6978-3p	0.378978	-1.37914	0.764431	1	0.10228	NA	0.15516	NA	NA	0.35265
mmu-miR-3080-5p	-0.124287	0.830168	0.765547	1	1.43191	1.60477	1.86193	1.10444	1.84336	1.23426
mmu-miR-3109-5p	-0.143543	1.09604	0.765595	1	1.73874	3.20954	1.24129	0.88355	2.07378	2.2922
mmu-miR-130b-5p	0.0989412	7.64951	0.765598	1	193.614	226.272	192.089	190.074	209.913	192.016
mmu-miR-450a-5p	-0.136892	12.4994	0.766634	1	7233.58	6338.54	5404.24	7326.86	2356.97	5558.94
mmu-miR-876-5p	0.330295	-1.08905	0.766836	1	0.30684	0.14589	NA	0.44178	NA	NA
mmu-miR-3101-3p	0.372283	-1.37592	0.767893	1	NA	0.14589	0.15516	NA	NA	0.35265
mmu-miR-296-5p	0.112778	8.67788	0.769647	1	315.122	628.194	327.079	262.746	577.432	399.02
mmu-miR-101c	-0.185311	4.78567	0.769701	1	39.0706	19.2572	30.5666	35.6734	6.45176	27.5064
mmu-miR-6919-3p	0.368292	-1.39064	0.769946	1	0.10228	0.14589	NA	0.11044	NA	0.17632
mmu-miR-7067-5p	0.368292	-1.39064	0.769946	1	0.10228	0.14589	NA	0.11044	NA	0.17632
mmu-miR-106b-3p	0.0992276	9.63005	0.770373	1	808.414	667.292	910.017	703.087	877.9	766.83
mmu-miR-6921-3p	0.190659	-0.295085	0.770951	1	0.5114	0.87533	0.15516	0.33133	0.69126	0.70529
mmu-miR-6981-3p	-0.27881	-1.07193	0.773011	1	0.20456	0.14589	0.31032	0.22089	NA	0.17632
mmu-miR-7029-5p	0.360423	-1.38663	0.774013	1	0.10228	NA	0.15516	0.11044	NA	0.17632
mmu-miR-291b-5p	0.359963	-1.38071	0.774285	1	NA	0.14589	0.15516	0.11044	0.23042	NA
mmu-miR-7119-5p	0.359963	-1.38071	0.774285	1	NA	0.14589	0.15516	0.11044	0.23042	NA
mmu-miR-1941-3p	-0.169571	-0.0106922	0.775297	1	0.5114	1.31299	0.62064	0.77311	0.23042	0.70529
mmu-miR-374c-5p	0.121463	2.2596	0.7757	1	3.98888	7.58618	2.32741	3.7551	4.6084	5.11337
mmu-miR-6986-5p	-0.202181	-0.499663	0.775766	1	0.61367	0.58355	0.15516	0.44178	0.46084	0.17632
mmu-miR-466f	-0.0975776	2.41554	0.776917	1	5.72763	5.98141	4.65482	4.41776	5.29966	4.23176
mmu-miR-7117-5p	0.353728	-1.38342	0.777489	1	NA	0.14589	0.15516	0.11044	NA	0.17632
mmu-miR-28a-5p	0.0914474	9.96522	0.777791	1	995.38	1145.95	916.534	835.951	1214.54	918.644
mmu-let-7e-3p	0.103519	5.0445	0.778718	1	30.07	47.4136	23.5844	26.7275	41.0147	30.1513
mmu-miR-18a-5p	-0.126094	10.6891	0.779129	1	2135.18	1686.17	1548.19	2119.42	757.16	1491.69
mmu-miR-7078-5p	0.34579	-1.3794	0.781606	1	NA	NA	0.31032	0.11044	NA	0.17632
mmu-miR-15b-5p	0.086103	11.2817	0.783675	1	2492.75	2853.86	2283.81	2304.19	2612.04	2408.05
mmu-miR-7033-3p	-0.263115	-1.05883	0.786987	1	0.20456	0.29178	0.15516	NA	0.23042	0.35265
mmu-miR-7041-5p	0.33537	-1.3909	0.787015	1	NA	0.14589	0.15516	0.22089	NA	NA
mmu-miR-592-3p	-0.215364	-0.742395	0.789357	1	0.30684	0.58355	0.15516	0.11044	0.23042	0.52897
mmu-miR-300-3p	-0.104073	10.1365	0.789962	1	1303.34	1340.71	1026.54	1397.34	699.555	927.108
mmu-miR-672-3p	-0.0876191	2.91962	0.79089	1	7.87549	7.87795	7.75803	5.63265	7.83428	6.87661
mmu-miR-216b-3p	0.327432	-1.38689	0.791147	1	NA	NA	0.31032	0.22089	NA	NA
mmu-miR-511-3p	-0.176456	4.78173	0.792183	1	39.9911	29.6153	19.8606	42.3001	6.22134	20.4535
mmu-miR-7091-5p	0.185868	0.12682	0.7945	1	0.81823	0.43766	1.08612	1.21488	1.1521	NA
mmu-miR-3072-3p	0.134366	3.00776	0.794641	1	5.52307	14.7347	4.03418	5.85354	13.5948	4.58441
mmu-miR-204-3p	-0.128268	1.2002	0.79628	1	1.32963	2.18832	3.25837	2.54021	1.1521	1.41059
mmu-miR-669p-3p	0.153404	2.83396	0.797465	1	6.3413	12.1087	2.63773	3.53421	13.8252	4.40808
mmu-miR-490-3p	-0.106852	7.88472	0.799423	1	244.242	270.914	256.636	264.403	112.675	255.492
mmu-miR-6935-3p	0.19615	-0.736085	0.800367	1	0.10228	0.43766	0.46548	0.33133	0.23042	0.35265
mmu-miR-6942-5p	-0.256544	-1.04557	0.80264	1	0.10228	0.14589	0.46548	NA	0.46084	0.17632
mmu-miR-130a-3p	-0.0972361	12.4614	0.803806	1	6970.73	7047.85	4338.45	6799.16	3537.64	4876.75
mmu-miR-3084-5p	0.10887	0.631256	0.804053	1	1.12507	1.31299	1.39645	0.88355	1.61294	1.41059
mmu-miR-6986-3p	0.232045	-0.756907	0.804693	1	0.61367	NA	0.15516	0.33133	0.23042	0.35265
mmu-miR-467a-5p	0.109111	6.69598	0.805103	1	92.0512	146.034	80.6835	64.6098	186.871	65.5923
mmu-miR-7059-5p	0.201959	-0.623761	0.80544	1	0.10228	0.58355	0.46548	0.44178	0.69126	NA
mmu-miR-320-3p	-0.0799081	11.8022	0.805594	1	3200.62	3739.11	4629.84	2825.82	3477.96	3634.73
mmu-miR-7677-3p	-0.247015	-1.06713	0.807873	1	0.20456	0.43766	NA	0.11044	0.46084	NA
mmu-miR-873a-3p	-0.24388	-1.07011	0.808555	1	0.30684	0.29178	NA	0.11044	0.46084	NA
mmu-miR-216b-5p	-0.148383	0.0106741	0.810291	1	0.71595	0.58355	1.08612	0.44178	0.23042	1.23426
mmu-miR-5134-5p	0.163711	0.266267	0.810835	1	1.63646	0.72944	0.15516	0.66266	0.92168	1.23426
mmu-miR-181c-5p	-0.0845127	11.9854	0.816157	1	4768.35	4139.28	4140.93	4468.68	2633.93	3930.42
mmu-miR-1955-5p	-0.0861396	1.4518	0.82321	1	2.86381	2.4801	2.48257	1.98799	2.76504	2.11588
mmu-miR-709	0.126178	0.29516	0.823221	1	1.12507	1.1671	0.46548	0.55222	1.84336	0.70529
mmu-miR-873a-5p	0.171094	-0.239371	0.824197	1	0.5114	1.1671	NA	0.77311	0.46084	0.35265
mmu-miR-3066-5p	-0.0882343	1.01319	0.824796	1	1.73874	2.04243	1.86193	1.54622	1.38252	1.76323
mmu-miR-1929-5p	-0.176859	-0.151114	0.825078	1	1.12507	0.14589	0.62064	0.33133	0.23042	1.05794
mmu-miR-448-3p	-0.152632	-0.407843	0.825985	1	0.71595	0.29178	0.46548	0.55222	0.23042	0.35265
mmu-miR-3071-3p	0.33773	-1.57667	0.826334	1	0.10228	NA	NA	NA	0.23042	NA
mmu-miR-5710	0.33773	-1.57667	0.826334	1	0.10228	NA	NA	NA	0.23042	NA
mmu-miR-6769b-3p	0.33773	-1.57667	0.826334	1	0.10228	NA	NA	NA	0.23042	NA
mmu-miR-6944-5p	0.33773	-1.57667	0.826334	1	0.10228	NA	NA	NA	0.23042	NA
mmu-miR-7015-3p	0.0906968	1.15873	0.826432	1	1.84102	1.75066	2.32741	1.32533	2.3042	2.2922
mmu-miR-340-5p	0.08765	10.3609	0.827343	1	1287.8	1238.74	1470.61	1618.34	739.417	1416.76
mmu-miR-7116-3p	-0.181748	-0.742805	0.827945	1	0.5114	0.29178	0.15516	0.11044	0.69126	0.17632
mmu-miR-138-3p	-0.0719488	2.76586	0.827986	1	6.3413	8.46151	6.36159	5.30132	7.37344	5.64234
mmu-miR-465b-5p	0.331321	-1.57941	0.828741	1	0.10228	NA	NA	NA	NA	0.17632
mmu-miR-6914-5p	0.331321	-1.57941	0.828741	1	0.10228	NA	NA	NA	NA	0.17632
mmu-miR-6926-5p	0.331321	-1.57941	0.828741	1	0.10228	NA	NA	NA	NA	0.17632
mmu-miR-6963-5p	0.331321	-1.57941	0.828741	1	0.10228	NA	NA	NA	NA	0.17632
mmu-miR-1188-3p	0.330829	-1.57333	0.82895	1	NA	0.14589	NA	NA	0.23042	NA
mmu-miR-6958-5p	0.330829	-1.57333	0.82895	1	NA	0.14589	NA	NA	0.23042	NA
mmu-miR-7049-3p	0.330829	-1.57333	0.82895	1	NA	0.14589	NA	NA	0.23042	NA
mmu-miR-145a-3p	-0.069186	8.79998	0.830883	1	441.027	523.3	477.274	389.315	441.715	411.01
mmu-miR-137-5p	-0.168323	-0.653806	0.830954	1	0.40912	0.43766	0.31032	0.55222	0.23042	NA
mmu-miR-5620-5p	0.32442	-1.57607	0.83136	1	NA	0.14589	NA	NA	NA	0.17632
mmu-miR-6918-5p	0.32442	-1.57607	0.83136	1	NA	0.14589	NA	NA	NA	0.17632
mmu-miR-7005-3p	0.32442	-1.57607	0.83136	1	NA	0.14589	NA	NA	NA	0.17632
mmu-miR-7220-5p	0.32442	-1.57607	0.83136	1	NA	0.14589	NA	NA	NA	0.17632
mmu-miR-7679-5p	0.32442	-1.57607	0.83136	1	NA	0.14589	NA	NA	NA	0.17632
mmu-miR-1191b-3p	0.316315	-1.57193	0.834428	1	NA	NA	0.15516	NA	NA	0.17632
mmu-miR-3063-5p	0.316315	-1.57193	0.834428	1	NA	NA	0.15516	NA	NA	0.17632
mmu-miR-5624-5p	0.316315	-1.57193	0.834428	1	NA	NA	0.15516	NA	NA	0.17632
mmu-miR-7022-3p	0.316315	-1.57193	0.834428	1	NA	NA	0.15516	NA	NA	0.17632
mmu-miR-7081-3p	0.138982	-0.37556	0.835442	1	0.30684	0.58355	0.62064	0.33133	0.23042	0.88162
mmu-miR-6931-3p	0.312159	-1.58707	0.835996	1	0.10228	NA	NA	0.11044	NA	NA
mmu-miR-7237-5p	0.312159	-1.58707	0.835996	1	0.10228	NA	NA	0.11044	NA	NA
mmu-miR-3113-5p	0.11445	0.27357	0.836771	1	0.81823	0.43766	1.55161	0.77311	0.92168	1.05794
mmu-miR-324-5p	0.0674238	9.38557	0.838351	1	624.823	809.095	637.865	678.237	595.635	665.62
mmu-miR-3060-5p	0.305259	-1.58374	0.838621	1	NA	0.14589	NA	0.11044	NA	NA
mmu-miR-6947-3p	0.305259	-1.58374	0.838621	1	NA	0.14589	NA	0.11044	NA	NA
mmu-miR-696	0.305259	-1.58374	0.838621	1	NA	0.14589	NA	0.11044	NA	NA
mmu-miR-879-3p	-0.105003	0.266077	0.839566	1	1.02279	0.87533	1.08612	0.994	0.23042	1.05794
mmu-miR-6913-5p	0.297154	-1.57961	0.841697	1	NA	NA	0.15516	0.11044	NA	NA
mmu-miR-7061-3p	0.297154	-1.57961	0.841697	1	NA	NA	0.15516	0.11044	NA	NA
mmu-miR-671-5p	0.0679775	7.90905	0.842841	1	254.879	249.614	231.655	232.706	212.447	252.142
mmu-miR-6963-3p	-0.143956	-0.631902	0.843642	1	0.20456	0.58355	0.46548	0.33133	0.23042	0.35265
mmu-miR-3076-5p	0.102321	0.712609	0.843838	1	1.63646	1.60477	0.7758	0.77311	2.53462	1.05794
mmu-miR-7024-3p	-0.141741	-0.628915	0.844272	1	0.30684	0.58355	0.31032	0.22089	0.46084	0.35265
mmu-miR-28a-3p	-0.0694427	9.01425	0.845384	1	495.44	454.441	705.36	401.575	600.244	451.917
mmu-miR-6952-3p	0.0807453	1.4927	0.84541	1	2.65926	2.91776	2.17225	2.87155	1.38252	2.82117
mmu-miR-7654-3p	-0.145909	-0.650687	0.845643	1	0.40912	0.58355	0.15516	0.44178	0.23042	0.17632
mmu-miR-301a-5p	-0.0765364	7.28122	0.846509	1	166.817	136.843	193.33	164.009	99.0806	160.807
mmu-miR-6911-5p	0.159503	-0.868444	0.846816	1	0.20456	0.29178	0.31032	0.33133	NA	0.35265
mmu-miR-5121	-0.104125	0.799617	0.849996	1	0.71595	1.89654	2.32741	1.43577	2.07378	0.52897
mmu-miR-101b-3p	-0.0996097	10.1169	0.850589	1	1412.17	811.283	1318.24	1397.23	403.465	1158.09
mmu-miR-346-5p	0.0906455	0.850661	0.85287	1	0.92051	2.4801	1.39645	0.994	2.53462	1.23426
mmu-miR-7669-3p	-0.116055	0.455323	0.852981	1	1.32963	2.04243	0.15516	0.66266	1.1521	1.23426
mmu-miR-7041-3p	0.126865	-0.408967	0.854084	1	0.5114	0.72944	0.15516	0.66266	0.23042	0.35265
mmu-miR-6965-3p	0.157612	-0.877739	0.856406	1	0.40912	0.14589	0.15516	0.33133	NA	0.35265
mmu-miR-196a-5p	-0.0736252	1.39213	0.856619	1	2.35242	2.77187	2.48257	2.7611	1.84336	1.58691
mmu-miR-5627-5p	0.109492	0.216467	0.857566	1	0.81823	0.43766	1.39645	0.77311	1.61294	0.35265
mmu-miR-26a-5p	0.0547001	15.3181	0.857935	1	37748.8	42808.4	45803.3	36697.6	45990.9	36640.7
mmu-miR-210-3p	-0.0888912	12.5729	0.858886	1	7277.56	4844.36	7334.75	7638.42	2321.71	6357.16
mmu-miR-34a-3p	-0.0681758	1.90319	0.860471	1	2.96609	5.10608	3.25837	2.7611	2.53462	4.23176
mmu-miR-224-5p	-0.0601767	9.3506	0.860487	1	640.267	736.151	725.997	693.478	515.68	592.975
mmu-miR-3060-3p	0.0821995	0.521567	0.860651	1	1.02279	1.75066	0.7758	0.994	1.61294	0.88162
mmu-miR-7008-3p	-0.0948115	0.0722652	0.863965	1	0.71595	1.31299	0.46548	0.55222	1.1521	0.52897
mmu-miR-1291	0.0848355	0.811495	0.865506	1	1.43191	2.33421	0.7758	1.76711	0.69126	1.58691
mmu-miR-6980-3p	0.112513	-0.465874	0.866029	1	0.40912	0.43766	0.46548	0.22089	0.69126	0.52897
mmu-miR-467a-3p	0.109652	-0.178198	0.866856	1	0.5114	1.1671	0.15516	0.44178	0.69126	0.70529
mmu-miR-466h-5p	-0.0588895	3.38874	0.869362	1	10.9439	14.297	7.75803	10.3817	8.52554	9.16881
mmu-miR-6967-3p	0.0619275	1.7525	0.869987	1	2.25014	4.08486	3.41353	3.20288	2.99546	2.64485
mmu-miR-23b-5p	0.066348	3.23211	0.870649	1	7.36409	13.8594	7.44771	4.7491	13.1339	9.69778
mmu-miR-1251-5p	0.108377	-0.476127	0.871288	1	0.30684	0.58355	0.46548	0.44178	0.69126	0.17632
mmu-miR-671-3p	0.0532642	4.77704	0.873016	1	24.8538	31.8036	27.7737	26.3961	27.42	24.8616
mmu-miR-7037-5p	0.159552	-0.997123	0.873735	1	0.40912	0.14589	NA	0.11044	0.46084	0.17632
mmu-miR-291b-3p	0.111965	-0.327273	0.87427	1	0.5114	0.72944	0.31032	0.88355	0.23042	0.17632
mmu-miR-7021-5p	0.112541	-0.454083	0.875211	1	0.20456	0.43766	0.7758	0.22089	0.69126	0.52897
mmu-miR-1966-3p	-0.0816083	0.528338	0.875331	1	0.81823	1.60477	1.39645	0.44178	1.84336	1.23426
mmu-miR-374b-5p	-0.0504711	9.47856	0.875847	1	653.256	927.41	728.479	652.283	703.011	643.404
mmu-miR-30a-3p	-0.0535966	10.3952	0.875895	1	1237.99	1269.52	1796.92	977.32	1501.65	1329.12
mmu-miR-146a-3p	-0.135277	-0.925426	0.876233	1	0.30684	0.29178	0.15516	0.11044	0.46084	0.17632
mmu-miR-669e-3p	-0.135277	-0.925426	0.876233	1	0.30684	0.29178	0.15516	0.11044	0.46084	0.17632
mmu-miR-6994-3p	0.0922727	-0.111121	0.878482	1	0.40912	1.1671	0.46548	0.77311	0.46084	0.52897
mmu-miR-466f-3p	-0.106054	0.264855	0.879635	1	0.5114	2.33421	0.31032	0.44178	1.1521	1.05794
mmu-miR-6994-5p	-0.0994094	-0.31395	0.879735	1	0.71595	0.29178	0.62064	0.55222	0.23042	0.52897
mmu-miR-489-3p	0.0719868	1.19926	0.879913	1	1.73874	3.6472	0.93096	1.87755	1.84336	2.11588
mmu-miR-431-5p	-0.0482396	10.5602	0.882434	1	1594.63	1553.56	1667.98	1416.33	1620.08	1207.81
mmu-miR-128-3p	-0.0493712	10.4256	0.88322	1	1428.63	1429.56	1534.38	1328.31	1088.5	1407.06
mmu-miR-30e-5p	-0.0472761	14.5593	0.88327	1	25456.1	26184.9	25528.7	23841.3	19127.6	24177.6
mmu-miR-6939-3p	-0.0740447	0.129889	0.883319	1	0.92051	1.02122	0.62064	0.66266	0.92168	0.70529
mmu-miR-6997-3p	-0.108983	-0.538748	0.884573	1	0.20456	0.72944	0.46548	0.55222	0.23042	0.17632
mmu-miR-872-3p	-0.0517299	7.00094	0.885261	1	129.485	187.32	98.6822	121.82	120.97	114.257
mmu-miR-6932-3p	-0.130595	-0.927732	0.88599	1	0.20456	0.43766	0.15516	0.11044	NA	0.52897
mmu-miR-12201-5p	-0.176013	-1.3048	0.88747	1	0.10228	NA	0.31032	0.22089	NA	NA
mmu-miR-12193-5p	-0.130749	-0.92064	0.887973	1	0.30684	NA	0.46548	0.11044	0.23042	0.35265
mmu-miR-455-3p	0.0578268	8.48775	0.888208	1	307.758	591.138	238.016	270.367	533.192	262.369
mmu-miR-7085-3p	-0.173551	-1.3056	0.888779	1	NA	0.29178	0.15516	0.22089	NA	NA
mmu-miR-383-5p	-0.057198	2.87835	0.890778	1	6.64814	11.5252	4.96514	8.72508	5.29966	5.11337
mmu-miR-181a-3p	-0.0462232	8.18822	0.891109	1	282.597	292.651	355.008	247.837	316.367	258.137
mmu-miR-345-3p	0.0475328	7.02904	0.893458	1	125.599	117.148	158.574	113.537	121.201	142.822
mmu-miR-26b-5p	-0.0405983	14.0613	0.895957	1	16101.6	17859.2	20636.7	14590.7	17989.8	15700
mmu-miR-136-5p	-0.0579493	8.84423	0.897367	1	512.929	623.671	349.887	289.143	792.875	246.147
mmu-miR-582-3p	-0.0459983	4.08964	0.897841	1	14.7282	15.3182	23.4292	15.2413	16.1294	15.5165
mmu-miR-382-3p	-0.0669166	0.146223	0.899406	1	0.81823	0.87533	0.93096	0.44178	0.69126	1.23426
mmu-miR-6945-3p	-0.0442861	2.48245	0.899901	1	4.90939	6.1273	6.05126	5.19087	3.91714	5.46602
mmu-miR-7075-3p	0.0559906	0.760629	0.900173	1	1.12507	2.04243	1.24129	0.88355	1.84336	1.58691
mmu-miR-1a-3p	-0.0534259	16.3772	0.900261	1	106543	93522.8	71308.4	97540.5	40341	94586
mmu-miR-674-5p	0.0409524	8.89814	0.900398	1	458.517	591.138	442.053	391.745	540.795	457.383
mmu-miR-7043-5p	-0.152249	-1.31188	0.900407	1	0.20456	NA	0.15516	0.22089	NA	NA
mmu-miR-150-3p	-0.0893826	0.199711	0.900757	1	0.40912	1.45888	1.08612	0.44178	2.07378	0.17632
mmu-miR-19a-5p	0.060569	2.25162	0.901403	1	6.75042	3.79309	2.79289	6.07442	3.4563	2.9975
mmu-miR-152-3p	-0.039839	12.3398	0.90157	1	5327.1	5780.52	5450.79	4182.3	6519.96	4064.25
mmu-miR-5709-3p	0.0887808	-0.562416	0.90422	1	0.30684	0.58355	0.31032	0.11044	0.69126	0.52897
mmu-miR-3064-3p	0.105735	-0.86628	0.904403	1	0.10228	0.29178	0.46548	0.44178	0.23042	NA
mmu-miR-668-3p	0.0406192	6.6715	0.904442	1	94.3013	122.984	100.699	102.823	97.0068	92.9224
mmu-miR-7067-3p	0.110203	-0.66013	0.904514	1	0.20456	0.58355	0.31032	NA	0.92168	0.35265
mmu-miR-7670-3p	-0.140187	-1.29822	0.905914	1	NA	0.29178	0.15516	0.11044	NA	0.17632
mmu-miR-7042-3p	0.104597	-0.990495	0.90725	1	0.10228	0.29178	0.31032	0.22089	0.23042	0.17632
mmu-miR-712-3p	0.0848419	-0.467697	0.909167	1	0.10228	0.72944	0.62064	0.44178	0.69126	0.17632
mmu-miR-17-3p	-0.0430319	9.35442	0.909573	1	738.966	676.775	664.398	732.355	411.53	660.683
mmu-miR-24-3p	0.0345612	13.6909	0.910245	1	12291.7	16429.5	12782.8	11593.5	14957.5	11847.5
mmu-miR-132-5p	0.0397927	2.57056	0.911401	1	5.42079	6.85674	5.43062	6.29531	4.14756	5.46602
mmu-miR-6966-5p	0.101914	-0.987876	0.911546	1	0.10228	0.29178	0.31032	0.22089	0.46084	NA
mmu-miR-7060-5p	-0.100792	-0.921045	0.911572	1	0.30684	0.29178	0.15516	NA	0.23042	0.52897
mmu-miR-669i	-0.0751808	-0.531918	0.911944	1	0.40912	0.58355	0.31032	0.33133	0.46084	0.35265
mmu-miR-466l-3p	-0.135415	-1.28685	0.913122	1	NA	0.14589	0.31032	NA	NA	0.35265
mmu-miR-6915-3p	-0.125633	-1.30846	0.91382	1	0.20456	0.14589	NA	0.11044	NA	0.17632
mmu-miR-1249-3p	0.0368791	4.60663	0.913929	1	20.7627	32.533	22.6534	18.5546	27.42	24.3326
mmu-miR-466l-5p	-0.125208	-1.30264	0.914417	1	0.10228	0.29178	NA	0.11044	0.23042	NA
mmu-miR-6941-5p	-0.125208	-1.30264	0.914417	1	0.10228	0.29178	NA	0.11044	0.23042	NA
mmu-miR-1a-5p	-0.0454898	6.91317	0.915154	1	122.428	179.734	88.2864	135.625	65.9001	128.54
mmu-miR-3544-3p	0.0814083	-0.572212	0.915767	1	0.40912	0.29178	0.46548	0.33133	0.92168	NA
mmu-let-7i-3p	-0.0383655	6.96828	0.916008	1	131.326	175.503	96.1996	129.661	115.21	104.56
mmu-miR-101a-5p	0.0375006	3.10816	0.918369	1	8.59144	10.9416	6.51675	6.40576	11.9818	6.34764
mmu-miR-693-3p	-0.119053	-1.28812	0.919059	1	NA	0.29178	0.15516	NA	0.23042	0.17632
mmu-miR-466m-3p	-0.0515827	0.20217	0.919544	1	0.61367	1.31299	0.93096	0.77311	1.1521	0.52897
mmu-miR-7061-5p	0.0790188	-0.576468	0.921208	1	0.30684	0.58355	0.31032	0.22089	NA	0.88162
mmu-miR-130a-5p	-0.0355534	5.38759	0.922141	1	42.6504	59.3764	32.1183	35.6734	48.3882	34.0304
mmu-miR-6946-5p	0.0688238	-0.592248	0.922857	1	0.5114	0.29178	0.31032	0.44178	0.23042	0.35265
mmu-miR-29c-3p	-0.0401056	9.18888	0.924583	1	611.526	639.865	609.781	722.746	279.499	593.857
mmu-miR-30e-3p	0.0325882	10.9632	0.927087	1	1681.67	1773.71	2740.76	1416.89	2462.73	1960.54
mmu-miR-1191b-5p	0.0537001	0.314454	0.928876	1	0.81823	1.89654	0.31032	1.21488	0.69126	0.70529
mmu-miR-291a-5p	-0.107649	-1.28144	0.929492	1	NA	0.14589	0.31032	NA	0.46084	NA
mmu-miR-26b-3p	-0.0328821	4.12405	0.929808	1	17.7966	25.2386	12.2577	14.4682	21.6595	12.8716
mmu-miR-5623-3p	-0.102845	-1.29713	0.930516	1	0.20456	NA	0.15516	NA	NA	0.35265
mmu-miR-1950	0.0600763	-0.577573	0.932686	1	0.20456	0.43766	0.62064	0.44178	0.23042	0.35265
mmu-miR-5129-5p	-0.0390891	0.706506	0.933693	1	1.12507	2.18832	1.08612	1.32533	0.69126	1.58691
mmu-miR-106b-5p	-0.0315016	12.4193	0.934015	1	6436.42	4662	6101.54	6187.3	3524.27	5461.44
mmu-miR-30d-3p	0.0279961	6.36071	0.936226	1	86.2212	94.6813	74.9426	78.8571	68.4347	86.9274
mmu-miR-7687-5p	0.0437829	0.00302221	0.9383	1	0.71595	0.72944	0.7758	0.77311	1.1521	0.17632
mmu-miR-3071-5p	0.0640658	-0.882166	0.942556	1	0.20456	0.29178	0.31032	0.55222	NA	NA
mmu-miR-7036b-5p	0.0827868	-1.14776	0.944846	1	0.40912	NA	NA	0.11044	0.23042	0.17632
mmu-miR-1982-5p	-0.067689	-0.780036	0.945187	1	NA	0.43766	0.62064	0.11044	0.23042	0.52897
mmu-miR-219a-3p	-0.0263594	1.8594	0.945914	1	3.8866	3.50131	3.10321	2.31933	2.99546	4.23176
mmu-miR-501-5p	-0.0238152	8.70204	0.947263	1	430.902	497.186	397.987	423.663	288.716	449.448
mmu-miR-344c-3p	-0.0269875	1.96238	0.948938	1	4.19344	2.91776	4.18934	2.98199	2.3042	4.76073
mmu-miR-3618-5p	-0.081819	-1.29478	0.949383	1	NA	0.43766	NA	NA	NA	0.35265
mmu-miR-221-3p	0.0218409	9.60245	0.950607	1	856.689	765.037	791.63	827.116	595.175	784.462
mmu-miR-467b-5p	-0.0270313	2.5649	0.950997	1	4.60256	8.89917	4.80998	3.64465	9.67764	3.35014
mmu-miR-7083-5p	-0.0240977	1.81836	0.951066	1	2.96609	3.35542	4.03418	2.98199	2.07378	3.87911
mmu-let-7k	-0.0230386	1.79612	0.955554	1	3.06837	3.20954	3.87902	3.97599	2.53462	2.11588
mmu-miR-1964-5p	-0.0322435	0.310367	0.959098	1	0.81823	1.02122	1.24129	1.54622	0.23042	0.52897
mmu-miR-139-3p	-0.0171562	4.56316	0.961019	1	24.3424	22.175	26.9979	16.8979	28.1112	22.2167
mmu-miR-6540-5p	0.0162055	4.34953	0.961032	1	19.5353	24.3633	19.3951	15.6831	23.042	19.5719
mmu-miR-134-3p	0.0170805	2.60513	0.961397	1	5.42079	8.31562	4.65482	5.30132	6.68218	4.76073
mmu-miR-487b-5p	0.038932	-0.67385	0.961512	1	0.40912	0.14589	0.46548	0.11044	0.46084	0.52897
mmu-miR-143-3p	0.0150881	16.4142	0.961738	1	91988.6	82701.2	97121.6	69105	103485	80401.8
mmu-miR-1969	0.0176764	1.63763	0.963602	1	3.06837	2.62598	3.10321	3.09243	2.3042	2.46853
mmu-miR-494-5p	-0.0339074	0.741553	0.964483	1	2.96609	0.72944	0.31032	1.54622	0.92168	1.23426
mmu-miR-29a-3p	0.0150154	10.188	0.965216	1	1101.34	1431.02	1148.65	1225.05	864.996	1212.75
mmu-miR-190b-5p	0.0129171	3.67334	0.96839	1	12.478	13.2758	13.3438	11.7071	12.9035	11.1084
mmu-miR-301a-3p	0.0123593	11.914	0.972279	1	4225.56	4278.75	3580.8	4563.44	2752.83	3548.51
mmu-miR-3079-5p	-0.014181	0.766792	0.973735	1	1.22735	1.60477	1.70677	1.32533	1.84336	0.88162
mmu-miR-1930-5p	-0.0113361	2.78282	0.973932	1	7.67093	7.44029	5.58578	4.96998	7.14302	6.87661
mmu-miR-219b-3p	0.0348736	-1.13061	0.973999	1	0.20456	0.14589	0.15516	NA	0.23042	0.35265
mmu-miR-223-5p	-0.0118826	2.51889	0.974574	1	6.95498	4.8143	5.1203	4.7491	4.83882	5.81867
mmu-miR-5123	0.01027	1.69638	0.977425	1	2.96609	3.20954	3.10321	2.65066	2.76504	2.9975
mmu-miR-8092	-0.0329144	-1.14802	0.978608	1	0.10228	0.14589	0.31032	0.33133	NA	NA
mmu-miR-653-3p	-0.0188122	-0.41791	0.978667	1	0.40912	0.29178	0.7758	0.33133	0.92168	0.17632
mmu-miR-200c-5p	-0.034782	-1.14546	0.979357	1	NA	0.58355	NA	0.22089	NA	0.17632
mmu-miR-3108-5p	0.0139746	-0.0769979	0.9798	1	0.71595	0.58355	0.7758	0.77311	0.46084	0.52897
mmu-miR-129-5p	-0.00848919	5.40077	0.980404	1	40.7071	41.724	49.8066	36.7779	42.3973	40.378
mmu-miR-1966-5p	0.0244519	-1.13214	0.981339	1	0.10228	0.29178	0.15516	0.11044	0.46084	NA
mmu-miR-7063-3p	-0.0111395	0.263407	0.981613	1	1.02279	1.02122	0.7758	0.55222	1.1521	1.05794
mmu-miR-302a-5p	0.0170886	-0.676855	0.98246	1	0.30684	0.14589	0.62064	0.22089	0.23042	0.52897
mmu-miR-16-5p	0.00667256	13.8784	0.982833	1	15407.3	16581	15342.9	12499.8	17883.6	13071.2
mmu-miR-6975-3p	-0.00701823	2.7279	0.983143	1	6.23902	8.16973	5.74094	5.63265	6.22134	6.17131
mmu-miR-6934-3p	0.0197178	-1.13784	0.984312	1	0.20456	0.14589	0.15516	0.11044	0.23042	0.17632
mmu-miR-12191-3p	-0.0099402	0.476135	0.98531	1	1.53419	0.58355	1.24129	1.21488	0.92168	0.88162
mmu-miR-214-3p	0.00681704	10.4163	0.985709	1	1168.13	2200.58	1030.73	1063.13	1918.94	995.345
mmu-miR-344d-3p	0.00661188	1.57603	0.98733	1	2.55698	2.33421	3.56869	2.54021	3.68672	1.58691
mmu-miR-135a-3p	0.00810905	0.382493	0.988572	1	1.22735	1.45888	0.46548	1.43577	0.92168	0.35265
mmu-miR-3474	-0.00497455	1.15125	0.990498	1	1.84102	2.62598	1.70677	2.09844	2.07378	1.23426
mmu-miR-361-3p	-0.00368696	6.38731	0.992061	1	84.5848	88.6999	89.5277	83.2748	57.605	93.6277
mmu-miR-6899-3p	0.00447392	0.502438	0.992154	1	1.12507	1.02122	1.39645	0.88355	1.1521	1.23426
mmu-miR-704	0.00387344	1.19	0.992747	1	2.25014	1.45888	2.48257	1.87755	1.38252	2.2922
mmu-miR-6911-3p	0.00325897	1.44089	0.993291	1	2.35242	2.33421	2.94805	2.09844	2.99546	1.93956
mmu-miR-7048-3p	0.00733647	-1.12709	0.993738	1	0.10228	NA	0.46548	0.11044	0.23042	0.17632
mmu-miR-497a-3p	0.00306556	3.04285	0.994216	1	9.40967	7.73207	7.60287	10.8235	4.37798	6.52396
mmu-miR-7010-5p	-0.00493819	-0.0554971	0.994442	1	0.61367	0.29178	1.24129	0.66266	0.92168	0.35265
mmu-miR-350-3p	-0.00234947	7.64748	0.994651	1	188.603	292.943	159.971	179.582	204.613	187.432
mmu-miR-1839-5p	-0.00211375	9.40462	0.995375	1	664.916	639.573	820.489	688.84	479.965	738.089
mmu-miR-675-3p	-0.00112682	6.42745	0.997647	1	87.7554	90.7424	91.3896	101.056	57.8354	80.9324
mmu-miR-376a-3p	0.00121955	10.5371	0.998007	1	1914.36	1562.02	1159.21	2259.24	752.321	1082.62
mmu-miR-7655-3p	-6.3e-05	0.977819	0.999857	1	1.53419	1.31299	2.48257	1.54622	1.61294	1.58691

## Sheet: Lung
miRNA	logFC	logCPM	PValue	FDR	Zswim8+/+ Lung, rep1	Zswim8+/+ Lung, rep2	Zswim8+/+ Lung, rep3	Zswim8‒/‒ Lung, rep1	Zswim8‒/‒ Lung, rep2	Zswim8‒/‒ Lung, rep3
mmu-miR-7a-5p	4.25845	11.9308	2.59e-44	3.98e-41	397.027	364.606	402.704	8699.88	6906.72	6518.03
mmu-miR-485-3p	4.48466	10.7335	4.92e-38	3.78e-35	103.412	205.432	127.913	2651.5	3553.01	3592.37
mmu-miR-335-3p	3.4033	13.3981	6.68e-34	3.42e-31	1625.66	1866.68	2108.34	18325.7	20601.3	20236.9
mmu-miR-154-3p	3.14842	12.6127	1.07e-28	4.09e-26	1240.63	1192.5	1379.9	12599.5	10915.5	10096.4
mmu-miR-543-3p	2.8921	11.5974	5.04e-25	1.55e-22	756.505	645.711	806.895	5810.79	5252.95	5259.27
mmu-miR-450b-5p	2.31777	10.0248	9.5e-17	2.43e-14	357.632	310.757	376.303	1832.37	1590.09	1761.16
mmu-miR-665-3p	2.43991	10.0166	8.38e-15	1.84e-12	327.47	296.998	342.837	1077.68	2275.92	1929.13
mmu-miR-495-3p	2.26704	10.9407	1.8e-14	3.46e-12	508.748	659.944	862.299	2695.37	3591.54	3495.15
mmu-miR-466i-3p	2.47918	4.31788	1.63e-13	2.52e-11	4.61659	7.3538	5.20577	34.5511	34.3993	28.6616
mmu-miR-7b-5p	2.25645	5.91883	1.64e-13	2.52e-11	22.1596	19.452	20.4512	115.688	93.6775	86.3332
mmu-miR-376b-3p	2.03351	11.7912	5.56e-12	7.77e-10	1079.05	1603.84	1497.4	4099.54	6909.77	6166.68
mmu-miR-1247-5p	2.58902	6.00278	1.29e-09	1.65e-07	24.9296	18.2659	11.1552	175.861	76.2533	72.5687
mmu-miR-122-5p	-2.05655	6.41832	1.42e-08	1.68e-06	155.117	137.113	121.964	51.2443	28.4715	20.3854
mmu-miR-106a-5p	1.63997	6.01006	5.72e-08	6.28e-06	34.1628	26.0941	32.722	71.0432	113.886	104.192
mmu-miR-3544-5p	3.53104	0.950727	8.52e-08	8.73e-06	0.30777	NA	0.37184	1.94107	2.60465	2.61352
mmu-miR-673-5p	1.71548	8.74069	1.58e-07	1.52e-05	224.366	208.99	165.469	914.633	550.389	479.842
mmu-miR-672-5p	1.751	11.7009	3.1e-07	2.8e-05	1802.62	1208.87	1566.94	7652.09	3563.25	3965.4
mmu-miR-3092-3p	6.28199	0.438047	1.02e-06	8.74e-05	NA	NA	NA	0.38821	1.97594	1.74235
mmu-miR-223-5p	-1.51348	3.24261	2.46e-06	0.000199055	14.1575	16.3681	11.1552	5.82321	4.58059	4.79145
mmu-miR-20b-5p	1.4428	6.58787	2.89e-06	0.000221855	65.2478	39.8528	49.083	105.206	164.272	149.755
mmu-miR-409-3p	1.42132	10.5675	3.7e-06	0.000270527	878.999	766.455	831.808	3032.34	1771.61	1752.36
mmu-miR-1912-5p	-5.44624	-0.665152	6.52e-06	0.000455729	1.53886	0.47444	0.74368	NA	NA	NA
mmu-miR-466f-3p	6.00401	0.239331	6.88e-06	0.000459902	NA	NA	NA	0.38821	1.34723	1.65523
mmu-miR-341-3p	1.24231	8.54988	3.31e-05	0.00206844	283.459	172.933	211.206	607.167	475.393	487.334
mmu-miR-411-3p	1.13091	10.5698	3.36e-05	0.00206844	900.851	953.384	1007.32	2435.66	1919.99	1866.75
mmu-miR-215-5p	-1.59093	2.39827	8.06e-05	0.00476611	6.46323	10.2004	7.06498	0.38821	2.96391	3.48469
mmu-miR-652-5p	1.17053	5.485	0.000112246	0.00635624	25.8529	25.6197	30.1191	44.6446	78.7682	59.5882
mmu-miR-196b-5p	-2.17131	0.757635	0.000115794	0.00635624	2.76995	1.42332	4.09025	1.16464	0.35926	0.60982
mmu-miR-92a-3p	1.06791	14.2115	0.000131685	0.00697931	13289.9	13116.3	10397.8	31653.1	21816.9	22995.3
mmu-miR-212-3p	1.0838	5.20109	0.00016404	0.0084043	26.1607	23.2475	20.0794	50.8561	49.0392	47.6531
mmu-miR-429-5p	2.34538	1.44908	0.000322198	0.0159644	0.30777	1.42332	NA	1.55286	2.78428	5.40127
mmu-miR-380-3p	0.993376	9.03697	0.000332376	0.0159644	321.93	357.252	374.816	533.795	809.417	759.576
mmu-miR-466g	1.11946	3.7742	0.000390366	0.0181816	8.30986	9.48877	6.69313	13.9757	18.502	20.6468
mmu-miR-7021-3p	-4.63406	-1.01056	0.000587464	0.0265568	0.30777	0.23722	1.11552	NA	NA	NA
mmu-miR-216b-5p	2.45338	0.599918	0.000720425	0.0308466	NA	0.47444	0.37184	1.94107	2.15557	1.21964
mmu-miR-379-3p	0.916345	9.57178	0.000722497	0.0308466	455.504	564.819	562.223	1073.41	978.18	920.568
mmu-miR-29a-5p	-0.970996	5.31377	0.000787083	0.0326959	48.6281	60.2537	49.083	21.74	32.5132	25.8738
mmu-miR-346-5p	3.16125	0.0466788	0.000811619	0.0328278	NA	0.23722	NA	0.38821	1.1676	1.13252
mmu-miR-21a-3p	-0.979483	6.61148	0.00110959	0.0437291	98.1795	156.565	134.978	52.0207	81.3728	63.9441
mmu-miR-150-5p	-0.910521	8.09727	0.0012089	0.0464519	341.32	373.146	359.57	139.757	210.977	221.104
mmu-miR-702-3p	1.27591	3.43825	0.00133946	0.0502133	8.30986	7.11658	2.23104	17.8579	15.2686	11.151
mmu-miR-92b-3p	0.935534	11.2657	0.00140485	0.0514107	1899.27	1792.67	1384.74	4141.47	2740	2733.65
mmu-miR-758-5p	-3.5954	-0.764477	0.0018837	0.0663948	NA	0.71166	1.48736	NA	NA	0.08712
mmu-miR-193b-3p	0.971113	6.98045	0.00193995	0.0663948	74.7888	113.154	66.5595	119.57	181.697	199.063
mmu-miR-410-3p	1.00701	9.30519	0.00194389	0.0663948	343.474	524.254	393.779	477.892	1015.18	1058.47
mmu-miR-3102-3p	0.92805	5.50904	0.00217749	0.0727567	32.3161	38.6667	21.5668	57.0675	64.2181	55.5808
mmu-miR-29b-5p	-1.05198	4.94222	0.00254055	0.0830813	30.7773	57.6443	35.3249	26.7868	18.7714	14.9842
mmu-miR-466h-3p	1.12629	2.15945	0.0028388	0.0909008	1.84664	2.84663	2.60289	6.21143	5.29911	5.13992
mmu-miR-292a-3p	-2.07535	-0.0437127	0.00311368	0.0976679	0.92332	1.89775	0.74368	0.77643	0.17963	0.26135
mmu-miR-27a-5p	-1.27991	6.36319	0.00339624	0.1044	45.2426	213.735	90.7292	41.9271	53.9791	47.9145
mmu-miR-294-3p	-1.22865	1.60229	0.00356027	0.107297	3.3855	5.45604	2.97473	2.7175	1.34723	1.74235
mmu-miR-144-5p	-1.11538	8.22271	0.0036308	0.107318	307.773	517.375	403.075	82.3014	301.96	187.738
mmu-miR-223-3p	-0.923352	10.2513	0.00392025	0.113687	1106.75	2108.64	1581.81	540.006	1003.15	997.493
mmu-miR-6936-3p	1.54698	1.71096	0.00470616	0.133951	1.53886	0.71166	2.23104	6.98786	4.0417	2.5264
mmu-let-7a-3p	4.52448	-0.645328	0.00578939	0.161787	NA	NA	NA	NA	0.62871	0.43559
mmu-miR-292a-5p	-1.4152	0.914999	0.00606677	0.166511	3.69327	1.1861	2.97473	1.55286	0.89815	0.78406
mmu-miR-101a-3p	-0.735715	10.5131	0.00705077	0.190123	2218.43	1612.14	1652.46	918.515	1178.65	1198.56
mmu-miR-3099-3p	0.887554	4.78775	0.00748674	0.19414	18.4664	21.1125	17.4765	49.3032	28.8308	28.3131
mmu-miR-3106-5p	2.67366	-0.235094	0.00764432	0.19414	NA	NA	0.37184	0.38821	0.80834	0.78406
mmu-miR-3065-5p	4.66485	-0.625111	0.00778764	0.19414	NA	NA	NA	1.55286	0.26945	0.34847
mmu-miR-466i-5p	1.59783	1.94597	0.00785552	0.19414	2.46218	1.66053	1.11552	10.87	2.87409	3.48469
mmu-miR-5615-3p	4.49449	-0.645097	0.00789215	0.19414	NA	NA	NA	NA	0.71852	0.34847
mmu-miR-297c-5p	1.13829	4.44277	0.00795758	0.19414	12.3109	13.9959	12.6426	8.92893	43.291	33.2788
mmu-miR-101c	-0.787379	4.51124	0.00868648	0.205643	27.3918	30.8385	28.2599	10.87	20.2085	18.0333
mmu-miR-208a-5p	1.08642	2.20273	0.00870977	0.205643	2.46218	3.55829	1.48736	5.04679	4.49077	6.96938
mmu-miR-483-3p	0.798527	6.49504	0.00883048	0.205643	77.251	67.8447	51.314	135.487	116.76	88.6854
mmu-miR-34a-5p	-0.758716	11.1085	0.00901679	0.206848	3077.73	2421.53	2835.66	1063.32	1929.33	1959.7
mmu-miR-21a-5p	-0.673256	14.7012	0.00917444	0.207369	33472.4	31592.1	33280.1	23304.9	18818.5	19149.8
mmu-miR-351-5p	0.677892	13.5833	0.00974141	0.216994	9511.41	10872.7	7980.82	15886.5	15501.9	13798
mmu-miR-877-3p	0.766486	4.53405	0.00994345	0.21833	16.0042	19.2148	14.8736	22.5164	33.8604	28.6616
mmu-miR-760-3p	0.994826	3.32561	0.0111814	0.242054	7.38654	8.06545	3.34657	18.2461	11.0473	9.93137
mmu-miR-670-5p	4.27562	-0.760208	0.0115772	0.247142	NA	NA	NA	NA	0.53889	0.34847
mmu-miR-671-3p	0.879274	5.13511	0.0121072	0.254915	28.3151	26.3313	18.592	65.6082	35.2077	34.4113
mmu-miR-124-3p	1.18589	1.37507	0.0129149	0.267132	0.92332	1.42332	1.48736	1.55286	2.78428	3.74604
mmu-miR-3112-5p	1.82721	0.221523	0.0130351	0.267132	0.30777	NA	0.74368	1.55286	0.98797	1.13252
mmu-miR-8106	-1.92386	-0.277168	0.0133962	0.270921	0.61555	1.66053	0.37184	0.38821	0.17963	0.26135
mmu-miR-17-5p	0.651666	12.5632	0.0145876	0.289867	4636.6	4706.9	4797.12	5448.98	8471.84	8366.31
mmu-miR-6990-5p	4.16615	-0.783437	0.0147102	0.289867	NA	NA	NA	0.77643	0.26945	0.34847
mmu-miR-3095-5p	-2.05469	-0.403931	0.0151563	0.291823	0.61555	1.42332	0.37184	NA	0.35926	0.08712
mmu-miR-7661-3p	1.76668	0.152717	0.0151892	0.291823	NA	0.47444	0.37184	0.77643	1.07779	1.13252
mmu-miR-12197-3p	4.19214	-0.783684	0.0159192	0.302071	NA	NA	NA	0.77643	0.17963	0.43559
mmu-miR-6967-3p	1.03716	1.68204	0.01612	0.302151	2.46218	1.42332	1.48736	1.94107	4.0417	4.18163
mmu-miR-5619-3p	-2.98298	-0.919044	0.0168208	0.311489	1.23109	0.23722	NA	0.38821	NA	NA
mmu-miR-187-5p	1.14207	1.02951	0.0177868	0.325455	0.92332	1.42332	0.37184	1.94107	2.51483	2.0037
mmu-miR-3102-3p.2-3p	0.688228	4.94126	0.0186625	0.336283	25.8529	24.4336	18.9639	29.8925	42.3031	39.2028
mmu-miR-615-3p	0.902552	2.30164	0.0190451	0.336283	3.69327	2.60941	2.97473	6.98786	6.3769	4.5301
mmu-miR-874-3p	0.711214	4.88538	0.0191891	0.336283	23.3907	25.6197	16.7328	27.175	41.5846	38.8543
mmu-miR-331-3p	0.746055	7.36757	0.0192537	0.336283	82.1753	143.28	143.902	142.475	245.555	232.777
mmu-miR-7654-5p	0.907493	2.00133	0.0204533	0.353222	1.53886	3.32107	2.23104	5.04679	4.85004	4.18163
mmu-miR-194-3p	-1.06309	1.62795	0.0207936	0.355108	2.15441	4.26995	5.57761	3.49393	1.52686	1.56811
mmu-miR-6911-5p	3.9932	-0.867529	0.0212225	0.35845	NA	NA	NA	0.38821	0.26945	0.34847
mmu-miR-7089-3p	4.13449	-0.827986	0.0215356	0.359784	NA	NA	NA	1.16464	0.17963	0.26135
mmu-miR-293-5p	-2.37727	-0.867986	0.0220827	0.364958	0.30777	0.47444	0.74368	NA	0.17963	NA
mmu-miR-7008-5p	4.08377	-0.822698	0.0237684	0.381075	NA	NA	NA	NA	0.17963	0.60982
mmu-miR-6976-3p	4.27915	-0.702744	0.0242115	0.381075	NA	NA	NA	NA	0.08982	0.87117
mmu-miR-451a	-1.10366	13.6323	0.0246033	0.381075	12483.6	24368.8	15245.8	2922.09	13726	7928.89
mmu-miR-7659-5p	-3.3935	-1.325	0.0263143	0.381075	NA	NA	0.74368	NA	NA	NA
mmu-miR-6903-5p	-3.38712	-1.32651	0.0265028	0.381075	0.30777	NA	0.37184	NA	NA	NA
mmu-miR-6921-5p	-3.38712	-1.32651	0.0265028	0.381075	0.30777	NA	0.37184	NA	NA	NA
mmu-miR-6962-3p	-3.38712	-1.32651	0.0265028	0.381075	0.30777	NA	0.37184	NA	NA	NA
mmu-miR-7034-5p	-3.38712	-1.32651	0.0265028	0.381075	0.30777	NA	0.37184	NA	NA	NA
mmu-miR-7236-3p	-3.38712	-1.32651	0.0265028	0.381075	0.30777	NA	0.37184	NA	NA	NA
mmu-miR-3067-5p	-3.38078	-1.32803	0.0266917	0.381075	0.61555	NA	NA	NA	NA	NA
mmu-miR-196b-3p	-3.36964	-1.33067	0.0270294	0.381075	0.30777	0.23722	NA	NA	NA	NA
mmu-miR-6957-3p	-3.36964	-1.33067	0.0270294	0.381075	0.30777	0.23722	NA	NA	NA	NA
mmu-miR-7673-3p	-3.36964	-1.33067	0.0270294	0.381075	0.30777	0.23722	NA	NA	NA	NA
mmu-miR-1264-3p	-3.35858	-1.3333	0.0273684	0.381075	NA	0.47444	NA	NA	NA	NA
mmu-miR-7043-5p	-3.35858	-1.3333	0.0273684	0.381075	NA	0.47444	NA	NA	NA	NA
mmu-miR-7660-3p	-3.35858	-1.3333	0.0273684	0.381075	NA	0.47444	NA	NA	NA	NA
mmu-miR-7674-5p	-3.35858	-1.3333	0.0273684	0.381075	NA	0.47444	NA	NA	NA	NA
mmu-miR-142a-5p	-0.90667	8.18488	0.0275644	0.381075	299.155	508.124	332.426	72.2079	311.48	230.687
mmu-miR-6955-5p	-2.14385	-0.724792	0.0277686	0.381075	NA	0.94888	0.74368	NA	0.08982	0.17423
mmu-miR-293-3p	-1.15276	0.931076	0.0296172	0.402846	1.53886	4.03273	1.11552	1.55286	0.89815	1.04541
mmu-miR-29c-3p	0.610938	9.19857	0.029954	0.403853	469.353	456.41	469.635	499.632	851.361	787.976
mmu-miR-873a-3p	3.81425	-0.935512	0.0310313	0.41474	NA	NA	NA	0.38821	0.26945	0.26135
mmu-miR-34b-5p	-0.812076	8.1174	0.0319049	0.418289	429.958	312.655	319.411	78.8075	264.866	266.666
mmu-miR-1231-3p	3.81852	-0.935256	0.0321193	0.418289	NA	NA	NA	0.38821	0.35926	0.17423
mmu-miR-503-5p	0.621787	14.8837	0.0321793	0.418289	32950.1	18922.7	19608.3	29760.5	42707.2	37805.2
mmu-miR-219b-3p	3.80121	-0.955081	0.0326576	0.418289	NA	NA	NA	NA	0.35926	0.26135
mmu-miR-6936-5p	3.80121	-0.955081	0.0326576	0.418289	NA	NA	NA	NA	0.35926	0.26135
mmu-miR-9769-3p	-1.71756	-0.529086	0.0331225	0.420737	0.92332	0.47444	0.74368	NA	0.17963	0.26135
mmu-miR-153-5p	-0.914001	1.92953	0.0340241	0.426522	2.76995	5.69326	5.94945	0.77643	2.60465	3.39757
mmu-miR-296-3p	0.63612	10.1891	0.0343282	0.426522	1145.53	825.76	772.313	1788.5	1348.13	1092.36
mmu-miR-338-3p	-0.695533	6.86147	0.0344442	0.426522	139.113	155.853	136.466	45.8093	112.539	108.548
mmu-miR-7025-5p	4.41996	-0.946316	0.0348337	0.426522	NA	NA	NA	1.55286	0.17963	NA
mmu-miR-499-5p	-0.625822	5.24549	0.0349654	0.426522	40.3182	55.2721	42.018	22.5164	36.3753	29.7941
mmu-miR-505-3p	-0.582622	4.90681	0.0358443	0.433801	38.1638	35.3457	33.8375	24.0693	24.6094	23.0861
mmu-miR-8112	1.13603	1.12164	0.0367374	0.43711	0.92332	1.66053	0.37184	3.88214	2.42502	1.65523
mmu-miR-33-5p	1.20123	8.73032	0.0367573	0.43711	172.045	310.283	288.92	133.546	854.055	812.194
mmu-miR-7031-3p	3.78257	-0.954828	0.0369709	0.43711	NA	NA	NA	NA	0.44908	0.17423
mmu-miR-483-5p	0.765354	8.28905	0.0391261	0.45906	282.228	202.585	210.462	638.224	263.788	260.829
mmu-miR-667-3p	0.659345	5.78562	0.0406544	0.473378	35.7016	56.4582	34.5812	45.8093	86.7617	68.1257
mmu-miR-146b-5p	-0.551617	8.35951	0.0418064	0.483131	331.163	427.943	413.487	258.163	257.86	281.737
mmu-miR-134-3p	0.625066	3.90348	0.0421305	0.483243	11.6954	11.6237	10.7834	18.6343	20.2085	14.2001
mmu-miR-150-3p	-0.732816	2.78602	0.042762	0.483566	11.6954	8.06545	5.20577	6.21143	4.76022	4.70433
mmu-miR-370-3p	0.558448	8.93381	0.0427879	0.483566	400.105	426.046	360.686	659.576	587.842	491.341
mmu-miR-582-3p	-0.590717	4.65143	0.0438418	0.49186	24.6218	31.7874	33.8375	18.2461	18.2325	23.0861
mmu-miR-412-3p	-1.16954	0.219502	0.0442445	0.492781	1.53886	1.42332	0.74368	1.16464	0.44908	0.5227
mmu-miR-20a-5p	0.583601	12.5965	0.0465851	0.511668	5600.85	4259.51	5024.68	4669.83	9388.32	8395.06
mmu-miR-574-3p	0.564522	6.80885	0.0468521	0.511668	83.0986	107.935	79.2021	108.7	151.07	140.172
mmu-miR-3100-3p	3.59823	-1.02741	0.0472718	0.511668	NA	NA	NA	NA	0.26945	0.26135
mmu-miR-669d-3p	3.59823	-1.02741	0.0472718	0.511668	NA	NA	NA	NA	0.26945	0.26135
mmu-miR-7042-5p	2.14676	-0.505306	0.0482912	0.514368	0.30777	NA	NA	0.38821	0.62871	0.43559
mmu-miR-206-3p	-1.31466	5.4022	0.0484289	0.514368	35.3939	82.3151	62.8411	10.87	54.1587	8.10191
mmu-miR-7054-3p	3.6242	-1.00789	0.0491602	0.514368	NA	NA	NA	0.38821	0.08982	0.34847
mmu-miR-191-3p	0.675407	3.46938	0.049435	0.514368	9.54095	7.82823	7.06498	17.8579	12.0353	10.367
mmu-miR-8118	-1.90118	-0.798198	0.0494691	0.514368	0.61555	0.23722	0.74368	NA	0.17963	0.08712
mmu-miR-6931-3p	3.58979	-1.02715	0.0497018	0.514368	NA	NA	NA	NA	0.35926	0.17423
mmu-miR-18b-5p	-0.558245	4.97771	0.0498639	0.514368	40.626	32.0246	39.787	21.3518	28.3817	25.961
mmu-miR-342-3p	0.58712	9.42076	0.0512633	0.525278	467.199	636.696	540.657	520.595	1033.42	929.628
mmu-miR-744-5p	0.503037	10.7517	0.0525388	0.534783	1475.46	1517.49	1291.03	2073.84	2020.4	1955.17
mmu-miR-29c-5p	-0.599676	3.03586	0.0541008	0.544579	9.54095	9.96321	9.66786	4.27036	6.82598	7.31785
mmu-miR-3090-3p	1.57417	0.0616823	0.0545495	0.544579	NA	0.23722	0.74368	NA	0.98797	1.21964
mmu-miR-879-3p	-0.810206	1.58532	0.0547481	0.544579	1.84664	4.9816	3.71841	1.94107	1.88612	2.26505
mmu-miR-1929-3p	-2.06358	-0.959237	0.0549185	0.544579	0.30777	0.47444	0.37184	NA	0.08982	0.08712
mmu-miR-6928-3p	2.14905	-0.507592	0.0560773	0.552505	NA	0.23722	NA	0.38821	0.71852	0.34847
mmu-miR-466m-3p	0.96752	0.936331	0.0575115	0.558867	0.92332	1.1861	0.74368	2.32929	1.52686	2.26505
mmu-miR-7015-3p	-0.795434	1.18324	0.0578837	0.558867	2.46218	2.60941	2.97473	0.38821	1.52686	1.91658
mmu-miR-770-5p	0.642863	2.6856	0.0583153	0.558867	4.61659	5.45604	3.71841	5.435	8.35284	7.49209
mmu-miR-295-3p	-1.15537	1.08401	0.0584637	0.558867	0.61555	3.08385	4.46209	NA	1.79631	1.21964
mmu-miR-329-5p	-0.576895	8.938	0.0590496	0.558867	804.518	400.426	557.389	344.346	448.898	388.979
mmu-miR-328-3p	0.527101	9.94469	0.0591086	0.558867	916.239	893.13	614.281	1236.07	1185.12	1057.52
mmu-miR-7087-5p	-2.41418	-1.12891	0.0596148	0.558867	0.61555	NA	0.37184	NA	NA	0.08712
mmu-miR-126b-5p	-1.791	-0.664427	0.0596318	0.558867	NA	0.94888	0.74368	NA	0.08982	0.26135
mmu-miR-5615-5p	-2.0946	-0.952413	0.0601575	0.560376	0.61555	NA	0.74368	NA	0.08982	0.08712
mmu-miR-7240-5p	-2.40265	-1.13129	0.0606542	0.5616	0.30777	0.23722	0.37184	NA	0.08982	NA
mmu-miR-5113	-2.39253	-1.1342	0.0615774	0.561977	NA	0.47444	0.37184	NA	NA	0.08712
mmu-miR-295-5p	-2.38638	-1.13572	0.0621377	0.561977	0.30777	0.47444	NA	NA	NA	0.08712
mmu-miR-598-5p	-2.38638	-1.13572	0.0621377	0.561977	0.30777	0.47444	NA	NA	NA	0.08712
mmu-miR-22-5p	-0.577388	6.73022	0.0621576	0.561977	107.105	144.941	129.401	52.4089	103.467	99.7493
mmu-miR-1946b	-2.37569	-1.13835	0.0631333	0.565392	NA	0.71166	NA	NA	NA	0.08712
mmu-miR-322-5p	0.501301	15.4385	0.0637698	0.565392	29199.9	42508	38780.8	40009	58559.6	58157.5
mmu-miR-143-3p	-0.459347	15.7036	0.063785	0.565392	59516.2	62144.1	63947.3	43234.3	43581.7	47833.6
mmu-miR-363-5p	-0.652916	2.83776	0.0640067	0.565392	9.84873	8.06545	7.43682	8.1525	4.85004	4.35586
mmu-miR-3569-3p	-1.50672	-0.473434	0.0671932	0.588808	0.30777	0.47444	1.48736	NA	0.26945	0.26135
mmu-miR-1197-5p	-2.332	-1.1174	0.0674237	0.588808	NA	0.71166	NA	0.38821	NA	NA
mmu-miR-540-3p	0.537221	8.1004	0.0684681	0.58986	231.753	211.837	227.938	417.33	288.128	261.178
mmu-miR-7219-3p	3.38215	-1.08409	0.0698234	0.58986	NA	NA	NA	0.38821	0.08982	0.26135
mmu-miR-139-3p	0.616853	3.75239	0.0701533	0.58986	9.23318	11.1493	10.4115	22.1282	12.4843	13.8516
mmu-miR-6963-3p	3.35733	-1.10407	0.0705712	0.58986	NA	NA	NA	NA	0.17963	0.26135
mmu-miR-7033-3p	3.35733	-1.10407	0.0705712	0.58986	NA	NA	NA	NA	0.17963	0.26135
mmu-miR-7040-5p	3.35733	-1.10407	0.0705712	0.58986	NA	NA	NA	NA	0.17963	0.26135
mmu-miR-1932	3.35744	-1.10381	0.0706144	0.58986	NA	NA	NA	NA	0.26945	0.17423
mmu-miR-325-3p	3.35744	-1.10381	0.0706144	0.58986	NA	NA	NA	NA	0.26945	0.17423
mmu-miR-146a-5p	-0.494064	11.8718	0.071491	0.591282	3473.52	4750.79	4945.85	2423.23	3455.47	3488.96
mmu-miR-452-3p	0.681585	1.87181	0.0715996	0.591282	2.15441	2.37219	2.97473	3.10571	4.0417	4.35586
mmu-miR-19a-5p	0.6908	3.50316	0.0721606	0.591282	7.38654	9.01433	8.1805	5.435	18.3224	14.8971
mmu-miR-182-3p	0.954293	1.0168	0.0723852	0.591282	1.23109	1.42332	0.37184	0.38821	2.60465	2.35217
mmu-miR-221-5p	-0.740163	3.03111	0.072708	0.591282	7.38654	12.8098	9.66786	1.55286	8.35284	6.88227
mmu-miR-144-3p	-1.11306	10.6154	0.0745805	0.603317	1340.35	3508.47	1601.15	218.565	1585.78	1224.17
mmu-miR-1298-5p	-1.28276	-0.317794	0.0751856	0.605028	0.92332	0.71166	0.74368	NA	0.26945	0.43559
mmu-miR-210-5p	0.663119	2.79548	0.0761106	0.608275	3.69327	7.82823	2.97473	7.37607	8.17321	8.18902
mmu-miR-8103	0.638116	2.85539	0.0764398	0.608275	6.15545	4.26995	5.57761	11.2582	6.82598	7.66632
mmu-miR-7085-3p	3.41926	-1.08435	0.0768893	0.608275	NA	NA	NA	0.38821	NA	0.34847
mmu-miR-7053-3p	3.3381	-1.10434	0.0771722	0.608275	NA	NA	NA	NA	0.08982	0.34847
mmu-miR-491-3p	-0.709224	1.33401	0.078956	0.618682	1.84664	3.32107	3.34657	1.94107	1.79631	1.65523
mmu-miR-142a-3p	-0.922016	9.82719	0.0798485	0.618682	715.572	1749.25	1109.2	196.825	915.13	798.256
mmu-miR-126a-3p	-0.462527	14.3076	0.0800468	0.618682	20961.8	25876.3	23771	12971	18885.6	19505.9
mmu-miR-449c-3p	0.794979	1.56587	0.0806741	0.618682	1.23109	2.84663	1.11552	1.55286	3.59262	3.65893
mmu-miR-7688-5p	-0.782615	1.21204	0.0811786	0.618682	1.84664	3.55829	2.23104	2.7175	1.25742	1.39388
mmu-miR-12199-3p	1.1258	0.473482	0.0821413	0.618682	1.23109	0.47444	NA	2.32929	1.07779	1.21964
mmu-miR-219c-5p	0.897014	0.766787	0.0821618	0.618682	0.61555	0.71166	1.48736	1.16464	1.97594	1.56811
mmu-miR-7679-3p	1.34089	-0.0919544	0.0824403	0.618682	0.30777	0.23722	0.37184	0.38821	0.89815	0.78406
mmu-miR-770-3p	0.648697	4.25667	0.0824867	0.618682	19.3897	11.861	12.6426	34.5511	18.3224	16.7265
mmu-miR-338-5p	-0.55651	2.89564	0.0825177	0.618682	8.00209	9.01433	8.92418	5.04679	7.18524	5.13992
mmu-miR-7667-5p	0.948347	1.03765	0.0834766	0.622833	1.53886	0.94888	0.74368	0.38821	2.96391	2.09081
mmu-miR-147-3p	-0.651404	3.3192	0.084889	0.628627	8.61764	13.9959	13.3863	3.10571	10.7779	7.92767
mmu-miR-488-3p	0.752479	1.35893	0.0850712	0.628627	2.15441	1.66053	0.74368	3.10571	2.42502	2.78775
mmu-miR-3082-3p	1.1134	0.270382	0.0856151	0.62962	NA	0.47444	1.11552	0.77643	1.1676	1.13252
mmu-miR-215-3p	-1.76653	-0.450843	0.0861659	0.630652	NA	1.42332	0.74368	0.38821	NA	0.34847
mmu-miR-7082-3p	1.91948	-0.612822	0.086599	0.630818	NA	0.23722	NA	0.38821	0.35926	0.5227
mmu-miR-8114	0.523703	4.31262	0.0887893	0.633429	18.1586	17.7914	11.5271	17.8579	26.6752	23.6088
mmu-miR-149-3p	-1.46981	-0.589931	0.0888646	0.633429	0.61555	0.94888	NA	0.38821	0.17963	0.17423
mmu-miR-744-3p	0.499879	4.90804	0.0893523	0.633429	22.7752	24.4336	26.4007	25.2339	41.5846	36.415
mmu-miR-365-5p	0.82924	3.25681	0.0901795	0.633429	12.0031	2.60941	5.57761	18.2461	9.16118	8.79885
mmu-miR-704	-0.779537	0.977029	0.0908948	0.633429	1.23109	1.89775	3.71841	1.55286	1.1676	1.30676
mmu-miR-330-3p	0.522583	4.38142	0.091065	0.633429	16.0042	21.8242	11.8989	20.9636	26.1363	24.7413
mmu-miR-3102-5p.2-5p	0.478436	4.67468	0.0911228	0.633429	21.2363	20.8753	20.8231	26.7868	33.4113	27.2677
mmu-miR-127-5p	-0.466551	9.41908	0.0923601	0.633429	984.565	668.009	731.783	519.431	641.103	564.694
mmu-miR-511-3p	-0.556426	4.47337	0.0941759	0.633429	35.3939	20.1636	23.426	11.2582	21.1964	20.2983
mmu-miR-6986-3p	1.54672	-0.326873	0.095032	0.633429	NA	0.47444	NA	NA	0.71852	0.69694
mmu-miR-29b-3p	0.608898	7.78107	0.0973721	0.633429	124.956	218.242	178.484	119.958	350.19	331.83
mmu-miR-7052-3p	-0.758956	1.23582	0.0987975	0.633429	4.00105	1.42332	2.97473	0.77643	1.70649	1.82946
mmu-miR-100-5p	0.465716	6.90442	0.0995071	0.633429	114.799	93.2271	92.9602	156.839	131.939	125.449
mmu-miR-7021-5p	-1.25539	-0.390336	0.099738	0.633429	0.61555	0.71166	0.74368	0.77643	0.17963	0.26135
mmu-miR-1191a	0.532638	4.8647	0.103728	0.633429	31.085	16.8426	22.6823	41.5389	28.4715	32.1463
mmu-miR-1195	3.10633	-1.1646	0.10427	0.633429	NA	NA	NA	0.38821	0.26945	NA
mmu-miR-466f-5p	3.10633	-1.1646	0.10427	0.633429	NA	NA	NA	0.38821	0.26945	NA
mmu-miR-679-5p	-0.734657	0.916271	0.104968	0.633429	1.23109	1.89775	3.34657	0.77643	1.34723	1.30676
mmu-miR-10b-5p	-0.509148	7.77185	0.106704	0.633429	302.848	217.53	249.877	244.963	138.855	152.804
mmu-miR-6981-3p	-1.52936	-0.742598	0.108085	0.633429	0.61555	0.71166	NA	NA	0.26945	0.08712
mmu-miR-5122	3.06498	-1.18482	0.108413	0.633429	NA	NA	NA	NA	0.35926	NA
mmu-miR-7237-5p	3.06498	-1.18482	0.108413	0.633429	NA	NA	NA	NA	0.35926	NA
mmu-miR-320-5p	3.06438	-1.18509	0.108475	0.633429	NA	NA	NA	NA	0.26945	0.08712
mmu-miR-5624-5p	3.06438	-1.18509	0.108475	0.633429	NA	NA	NA	NA	0.26945	0.08712
mmu-miR-6910-3p	3.06438	-1.18509	0.108475	0.633429	NA	NA	NA	NA	0.26945	0.08712
mmu-miR-7666-5p	3.06438	-1.18509	0.108475	0.633429	NA	NA	NA	NA	0.26945	0.08712
mmu-miR-190b-3p	3.06378	-1.18536	0.108538	0.633429	NA	NA	NA	NA	0.17963	0.17423
mmu-miR-216b-3p	3.06378	-1.18536	0.108538	0.633429	NA	NA	NA	NA	0.17963	0.17423
mmu-miR-291b-5p	3.06378	-1.18536	0.108538	0.633429	NA	NA	NA	NA	0.17963	0.17423
mmu-miR-3075-3p	3.06378	-1.18536	0.108538	0.633429	NA	NA	NA	NA	0.17963	0.17423
mmu-miR-344b-3p	3.06378	-1.18536	0.108538	0.633429	NA	NA	NA	NA	0.17963	0.17423
mmu-miR-1231-5p	3.06318	-1.18563	0.108601	0.633429	NA	NA	NA	NA	0.08982	0.26135
mmu-miR-6943-5p	3.06318	-1.18563	0.108601	0.633429	NA	NA	NA	NA	0.08982	0.26135
mmu-miR-532-3p	0.46476	6.35218	0.108896	0.633429	71.0955	82.5523	50.9422	88.5129	103.647	90.4277
mmu-miR-1249-3p	0.475569	5.2538	0.108978	0.633429	36.3172	34.634	23.426	46.1975	46.4346	39.1157
mmu-miR-183-3p	0.96078	0.540122	0.110911	0.633429	0.92332	0.71166	0.37184	1.94107	0.98797	1.56811
mmu-miR-135b-3p	0.548593	3.09394	0.112322	0.633429	9.54095	4.9816	5.20577	9.70536	10.5084	8.71173
mmu-miR-6968-3p	-1.11273	-0.257111	0.112974	0.633429	0.61555	0.94888	0.74368	0.38821	0.26945	0.43559
mmu-miR-3072-3p	0.490906	4.2613	0.113257	0.633429	12.9265	20.4008	13.0144	17.8579	25.0585	22.302
mmu-miR-137-5p	1.87259	-0.629671	0.114363	0.633429	NA	0.23722	NA	1.16464	0.35926	0.26135
mmu-miR-1258-5p	-2.51716	-1.44558	0.114513	0.633429	NA	NA	0.37184	NA	NA	NA
mmu-miR-6906-3p	-2.51716	-1.44558	0.114513	0.633429	NA	NA	0.37184	NA	NA	NA
mmu-miR-7243-3p	-2.51716	-1.44558	0.114513	0.633429	NA	NA	0.37184	NA	NA	NA
mmu-miR-875-5p	-1.47736	-0.612336	0.114617	0.633429	0.30777	1.1861	NA	NA	0.17963	0.26135
mmu-miR-1188-3p	-2.51069	-1.44707	0.114976	0.633429	0.30777	NA	NA	NA	NA	NA
mmu-miR-217-3p	-2.51069	-1.44707	0.114976	0.633429	0.30777	NA	NA	NA	NA	NA
mmu-miR-302c-3p	-2.51069	-1.44707	0.114976	0.633429	0.30777	NA	NA	NA	NA	NA
mmu-miR-3970	-2.51069	-1.44707	0.114976	0.633429	0.30777	NA	NA	NA	NA	NA
mmu-miR-465c-5p	-2.51069	-1.44707	0.114976	0.633429	0.30777	NA	NA	NA	NA	NA
mmu-miR-6715-5p	-2.51069	-1.44707	0.114976	0.633429	0.30777	NA	NA	NA	NA	NA
mmu-miR-6985-3p	-2.51069	-1.44707	0.114976	0.633429	0.30777	NA	NA	NA	NA	NA
mmu-miR-7016-5p	-2.51069	-1.44707	0.114976	0.633429	0.30777	NA	NA	NA	NA	NA
mmu-miR-7020-3p	-2.51069	-1.44707	0.114976	0.633429	0.30777	NA	NA	NA	NA	NA
mmu-miR-7032-5p	-2.51069	-1.44707	0.114976	0.633429	0.30777	NA	NA	NA	NA	NA
mmu-miR-7035-3p	-2.51069	-1.44707	0.114976	0.633429	0.30777	NA	NA	NA	NA	NA
mmu-miR-30a-5p	-0.406786	14.5364	0.115241	0.633429	25898.8	28137.3	27347.4	23221.8	18561.7	19193.8
mmu-miR-670-3p	1.94637	-0.57471	0.115624	0.633429	0.30777	NA	NA	NA	0.80834	0.26135
mmu-miR-1264-5p	-2.49922	-1.44969	0.115806	0.633429	NA	0.23722	NA	NA	NA	NA
mmu-miR-1912-3p	-2.49922	-1.44969	0.115806	0.633429	NA	0.23722	NA	NA	NA	NA
mmu-miR-5107-5p	-2.49922	-1.44969	0.115806	0.633429	NA	0.23722	NA	NA	NA	NA
mmu-miR-615-5p	-2.49922	-1.44969	0.115806	0.633429	NA	0.23722	NA	NA	NA	NA
mmu-miR-6944-5p	-2.49922	-1.44969	0.115806	0.633429	NA	0.23722	NA	NA	NA	NA
mmu-miR-6992-5p	-2.49922	-1.44969	0.115806	0.633429	NA	0.23722	NA	NA	NA	NA
mmu-miR-7007-3p	-2.49922	-1.44969	0.115806	0.633429	NA	0.23722	NA	NA	NA	NA
mmu-miR-7015-5p	-2.49922	-1.44969	0.115806	0.633429	NA	0.23722	NA	NA	NA	NA
mmu-miR-7077-5p	-2.49922	-1.44969	0.115806	0.633429	NA	0.23722	NA	NA	NA	NA
mmu-miR-7084-3p	-2.49922	-1.44969	0.115806	0.633429	NA	0.23722	NA	NA	NA	NA
mmu-miR-7088-3p	-2.49922	-1.44969	0.115806	0.633429	NA	0.23722	NA	NA	NA	NA
mmu-miR-7646-3p	-2.49922	-1.44969	0.115806	0.633429	NA	0.23722	NA	NA	NA	NA
mmu-miR-7683-5p	-2.49922	-1.44969	0.115806	0.633429	NA	0.23722	NA	NA	NA	NA
mmu-miR-16-3p	-0.425821	7.46722	0.116326	0.634016	209.901	194.045	204.884	127.722	158.075	166.917
mmu-miR-340-5p	0.404701	10.3395	0.117294	0.637033	1080.9	1060.37	1207.37	1381.65	1514.29	1529.52
mmu-miR-24-5p	-0.468799	8.49911	0.117938	0.638276	344.705	499.346	417.577	201.095	357.016	356.397
mmu-miR-7024-3p	1.80509	-0.646357	0.118353	0.638277	0.30777	NA	NA	0.77643	0.44908	0.26135
mmu-miR-3077-3p	1.09228	0.0589618	0.120187	0.645899	0.30777	0.47444	0.37184	1.16464	0.80834	0.87117
mmu-miR-153-3p	-0.551112	5.78484	0.121611	0.651275	56.6302	67.8447	71.7653	19.4107	58.8291	55.2324
mmu-miR-6914-3p	-0.640298	1.33234	0.123658	0.657561	1.84664	2.60941	4.09025	1.94107	1.61668	1.91658
mmu-miR-201-5p	-1.59297	-0.886225	0.124476	0.657561	NA	0.47444	0.74368	NA	0.17963	0.08712
mmu-miR-1a-5p	0.883898	1.02819	0.124838	0.657561	0.30777	0.94888	2.23104	0.38821	2.69446	2.26505
mmu-miR-1247-3p	1.19569	0.102828	0.125168	0.657561	0.61555	0.47444	NA	NA	1.34723	0.87117
mmu-miR-877-5p	0.524934	5.80876	0.125925	0.657561	53.2447	46.9694	36.8122	96.2771	48.3207	52.009
mmu-miR-3087-3p	-1.01069	-0.111241	0.125939	0.657561	0.61555	0.71166	1.48736	0.38821	0.44908	0.43559
mmu-miR-133a-5p	-0.619777	1.47119	0.125993	0.657561	2.15441	4.26995	2.60289	1.55286	2.24539	2.0037
mmu-miR-99b-3p	0.481093	8.6055	0.126207	0.657561	385.331	283.714	306.397	623.084	357.286	366.677
mmu-miR-433-3p	0.470051	10.1307	0.126888	0.658417	1072.9	959.077	790.162	1781.9	1051.02	1031.47
mmu-miR-7669-3p	0.828834	0.60194	0.127457	0.658417	0.92332	0.94888	0.37184	1.55286	1.25742	1.56811
mmu-miR-6913-3p	-1.47168	-0.725638	0.127657	0.658417	0.30777	0.94888	NA	0.38821	0.08982	0.17423
mmu-miR-873a-5p	1.76265	-0.683662	0.129246	0.664384	NA	NA	0.37184	NA	0.35926	0.5227
mmu-miR-802-5p	1.31555	-0.119823	0.130981	0.671061	NA	0.71166	NA	1.55286	0.71852	0.5227
mmu-miR-126a-5p	-0.478361	13.479	0.132309	0.674559	9605.59	16523.7	13826.2	5514.58	11486.8	11862.9
mmu-miR-25-5p	0.528739	3.02756	0.132542	0.674559	4.00105	8.06545	6.69313	6.21143	9.70007	10.6283
mmu-miR-34c-5p	-0.471991	10.6881	0.133376	0.675933	1501.62	2066.18	2193.12	791.181	1693.83	1695.56
mmu-miR-210-3p	-0.421938	11.2929	0.133691	0.675933	3802.22	2448.58	2374.2	2229.51	2083	2102.66
mmu-miR-3068-5p	-0.427227	6.02236	0.134991	0.67693	77.251	68.5563	77.7147	40.3743	65.8347	59.3269
mmu-miR-5103	0.819339	1.11395	0.135127	0.67693	0.92332	1.89775	0.74368	3.88214	1.43705	2.26505
mmu-miR-668-3p	0.481539	6.60957	0.135781	0.67693	85.253	92.5155	65.8158	156.062	86.4025	95.6548
mmu-miR-205-3p	0.668929	1.31302	0.135863	0.67693	2.46218	1.42332	0.74368	3.10571	2.24539	2.61352
mmu-miR-291a-3p	-0.9793	0.0697564	0.136315	0.67693	1.23109	1.42332	0.37184	NA	0.44908	0.78406
mmu-miR-298-5p	0.380209	10.699	0.136531	0.67693	1407.44	1470.76	1459.85	1748.52	1958.79	1930.43
mmu-miR-5621-3p	-1.54317	-0.868834	0.141001	0.696844	0.61555	0.47444	NA	0.38821	0.17963	NA
mmu-miR-6944-3p	0.450613	4.95635	0.141948	0.699275	27.6995	25.3825	24.5415	45.4211	28.9206	32.3205
mmu-miR-7652-3p	1.19583	-0.173555	0.142839	0.701419	NA	0.71166	NA	0.38821	0.71852	0.78406
mmu-miR-489-3p	0.65507	1.03894	0.144648	0.708038	1.84664	1.1861	0.74368	1.55286	2.24539	2.0037
mmu-miR-3572-3p	1.15307	0.108902	0.147239	0.718434	0.92332	NA	0.37184	NA	1.25742	0.95829
mmu-miR-134-5p	0.400688	10.486	0.148641	0.722977	1320.65	1144.11	1247.15	1989.99	1434.89	1435.69
mmu-miR-6938-5p	2.79355	-1.23105	0.152416	0.72495	NA	NA	NA	0.77643	NA	0.08712
mmu-miR-431-5p	0.400744	10.5047	0.152709	0.72495	1377.28	1185.38	1197.33	2042.01	1431.57	1448.32
mmu-miR-3535	-0.532328	3.30163	0.154281	0.72495	7.38654	14.4704	12.2707	11.6464	7.09542	6.01109
mmu-miR-30a-3p	-0.416895	9.86903	0.154643	0.72495	1228.63	1013.4	968.273	1009.75	615.056	757.833
mmu-miR-1982-5p	1.64407	-0.724217	0.155052	0.72495	0.30777	NA	NA	0.38821	0.35926	0.34847
mmu-miR-1224-3p	2.75053	-1.25171	0.15752	0.72495	NA	NA	NA	0.38821	0.08982	0.08712
mmu-miR-6932-5p	2.75053	-1.25171	0.15752	0.72495	NA	NA	NA	0.38821	0.08982	0.08712
mmu-miR-7048-3p	2.75053	-1.25171	0.15752	0.72495	NA	NA	NA	0.38821	0.08982	0.08712
mmu-miR-7664-3p	2.75053	-1.25171	0.15752	0.72495	NA	NA	NA	0.38821	0.08982	0.08712
mmu-miR-7009-5p	2.74989	-1.25199	0.157599	0.72495	NA	NA	NA	0.38821	NA	0.17423
mmu-miR-7059-3p	2.74989	-1.25199	0.157599	0.72495	NA	NA	NA	0.38821	NA	0.17423
mmu-miR-7663-5p	2.74989	-1.25199	0.157599	0.72495	NA	NA	NA	0.38821	NA	0.17423
mmu-miR-3473h-5p	-0.968256	0.344455	0.159151	0.72495	2.76995	1.1861	NA	0.38821	0.89815	0.60982
mmu-miR-421-3p	0.381588	8.02966	0.159555	0.72495	196.051	228.917	255.826	296.596	298.098	289.404
mmu-miR-5622-3p	-1.25844	-0.675523	0.161338	0.72495	0.92332	0.23722	0.37184	NA	0.17963	0.26135
mmu-miR-574-5p	0.477527	9.17088	0.161672	0.72495	530.908	461.866	453.646	1031.49	454.556	497.265
mmu-miR-129b-5p	-1.14199	-0.27771	0.161897	0.72495	0.30777	1.1861	0.74368	NA	0.62871	0.17423
mmu-miR-504-3p	2.70929	-1.27187	0.162491	0.72495	NA	NA	NA	NA	0.26945	NA
mmu-miR-7016-3p	2.70929	-1.27187	0.162491	0.72495	NA	NA	NA	NA	0.26945	NA
mmu-miR-1970b-5p	2.70867	-1.27215	0.162569	0.72495	NA	NA	NA	NA	0.17963	0.08712
mmu-miR-3101-3p	2.70867	-1.27215	0.162569	0.72495	NA	NA	NA	NA	0.17963	0.08712
mmu-miR-375-5p	2.70867	-1.27215	0.162569	0.72495	NA	NA	NA	NA	0.17963	0.08712
mmu-miR-6945-5p	2.70867	-1.27215	0.162569	0.72495	NA	NA	NA	NA	0.17963	0.08712
mmu-miR-7084-5p	2.70867	-1.27215	0.162569	0.72495	NA	NA	NA	NA	0.17963	0.08712
mmu-miR-7674-3p	2.70867	-1.27215	0.162569	0.72495	NA	NA	NA	NA	0.17963	0.08712
mmu-miR-151-3p	0.481702	10.3543	0.162646	0.72495	1303.73	1100.7	875.685	2342.48	1128.08	1039.31
mmu-miR-12182-3p	2.70804	-1.27243	0.162647	0.72495	NA	NA	NA	NA	0.08982	0.17423
mmu-miR-7118-5p	2.70804	-1.27243	0.162647	0.72495	NA	NA	NA	NA	0.08982	0.17423
mmu-miR-7012-3p	2.70742	-1.2727	0.162725	0.72495	NA	NA	NA	NA	NA	0.26135
mmu-miR-1982-3p	0.634152	0.966134	0.163939	0.728054	1.23109	0.94888	1.48736	2.32929	1.79631	1.82946
mmu-miR-6915-3p	-1.65532	-0.884267	0.164369	0.728054	1.23109	NA	NA	NA	0.08982	0.17423
mmu-miR-1251-5p	1.62822	-0.742122	0.164862	0.72814	NA	NA	0.37184	NA	0.35926	0.43559
mmu-miR-701-5p	-0.394458	4.26008	0.165539	0.729035	23.3907	20.4008	20.8231	15.9168	17.9631	15.2455
mmu-miR-484	0.361673	10.5824	0.167195	0.734227	1437.61	1434.7	1157.54	1553.63	1848.94	1772.4
mmu-miR-193a-5p	-0.386633	5.36282	0.167779	0.73469	39.3949	51.951	47.9675	31.4454	38.441	36.3279
mmu-miR-214-3p	0.366967	11.2014	0.173074	0.755723	1862.02	2494.83	1822.39	2199.62	2983.67	2792.63
mmu-miR-598-3p	-0.518073	5.476	0.173773	0.756627	80.0209	36.0573	40.9025	52.7971	27.4835	29.3585
mmu-miR-3572-5p	-1.53008	-0.744442	0.174949	0.756692	NA	0.94888	0.37184	NA	NA	0.34847
mmu-miR-290a-5p	1.20313	-0.150088	0.175368	0.756692	0.30777	0.23722	0.37184	0.77643	0.35926	1.04541
mmu-miR-324-3p	0.396109	6.49387	0.176478	0.756692	73.8654	92.9899	65.444	75.3136	114.066	116.563
mmu-miR-698-5p	-1.87312	-1.23363	0.177106	0.756692	0.30777	NA	0.37184	NA	0.08982	NA
mmu-miR-6995-3p	-1.87312	-1.23363	0.177106	0.756692	0.30777	NA	0.37184	NA	0.08982	NA
mmu-miR-669e-3p	-0.911933	0.109257	0.177524	0.756692	0.92332	1.1861	1.11552	NA	0.98797	0.34847
mmu-miR-1966-3p	-1.13368	0.398819	0.177998	0.756692	3.07773	1.1861	0.37184	1.55286	0.08982	0.87117
mmu-miR-3108-3p	-1.86745	-1.23542	0.178143	0.756692	0.61555	NA	NA	NA	NA	0.08712
mmu-miR-5623-3p	1.62044	-0.746356	0.178219	0.756692	NA	0.23722	NA	NA	0.26945	0.5227
mmu-miR-7676-3p	-1.86194	-1.23626	0.179177	0.758664	NA	0.23722	0.37184	NA	0.08982	NA
mmu-miR-6914-5p	-1.85632	-1.23805	0.180215	0.760961	0.30777	0.23722	NA	NA	NA	0.08712
mmu-miR-3086-5p	0.822287	0.29415	0.181349	0.762014	0.92332	0.71166	NA	1.16464	1.07779	1.04541
mmu-miR-384-3p	1.07793	0.0386941	0.181793	0.762014	NA	0.71166	0.37184	NA	1.25742	0.78406
mmu-miR-1946a	-1.84458	-1.24039	0.182419	0.762014	NA	0.47444	NA	NA	0.08982	NA
mmu-miR-7673-5p	-1.21066	-0.633856	0.182447	0.762014	0.61555	0.23722	0.74368	0.77643	0.17963	0.08712
mmu-miR-6538	0.458574	3.03554	0.185726	0.773605	4.00105	9.01433	6.32129	9.31714	8.62228	9.23443
mmu-miR-666-5p	0.390008	5.2465	0.18796	0.780798	31.7006	35.5829	30.1191	29.5043	49.9374	47.6531
mmu-miR-344i	0.677646	0.737304	0.189352	0.784459	0.30777	1.42332	1.11552	0.77643	1.79631	1.65523
mmu-miR-412-5p	-0.366471	5.33107	0.190104	0.785457	50.1669	39.6156	45.7364	34.5511	37.453	32.9303
mmu-miR-7010-3p	-1.63455	-1.05717	0.192045	0.791349	NA	0.71166	NA	NA	0.17963	NA
mmu-miR-5129-3p	-0.583864	1.06085	0.194472	0.799206	1.53886	1.66053	3.71841	1.55286	1.61668	1.30676
mmu-miR-7024-5p	1.34624	-0.173428	0.203928	0.835832	0.92332	NA	NA	1.94107	0.26945	0.69694
mmu-miR-450a-3p	-0.470243	6.22998	0.20544	0.838016	89.5619	86.585	84.7797	24.4575	88.0192	76.3147
mmu-miR-669h-5p	-0.690174	0.930064	0.205551	0.838016	3.3855	1.89775	0.74368	2.32929	0.80834	1.30676
mmu-let-7f-3p	-0.354488	7.29528	0.206883	0.83987	158.195	194.045	176.624	105.983	152.956	154.633
mmu-miR-673-3p	0.494255	4.16445	0.207099	0.83987	19.3897	14.7076	9.66786	32.2218	15.089	15.4198
mmu-miR-7118-3p	0.948063	-0.0472037	0.208022	0.841394	0.30777	0.71166	NA	0.38821	0.98797	0.69694
mmu-miR-5620-3p	1.59739	-0.745396	0.209116	0.843599	NA	0.23722	NA	NA	0.62871	0.17423
mmu-miR-3547-3p	1.48521	-0.785599	0.210795	0.846492	0.30777	NA	NA	0.38821	0.26945	0.34847
mmu-miR-196a-5p	-0.392387	5.49016	0.211422	0.846492	44.627	49.5788	58.379	51.6325	29.9984	34.8469
mmu-miR-320-3p	0.457007	11.5476	0.211485	0.846492	3011.86	2352.5	2212.08	5704.03	2269.1	2234.65
mmu-miR-7647-5p	-1.06939	-0.362358	0.214114	0.85443	1.53886	0.47444	NA	0.38821	0.17963	0.43559
mmu-miR-22-3p	-0.44636	10.6317	0.21458	0.85443	1374.82	2377.17	1747.28	601.732	1753.56	1718.65
mmu-miR-434-5p	-0.378689	9.99404	0.215819	0.857142	851.299	1307.79	1304.79	570.675	1076.98	1029.03
mmu-miR-490-3p	-0.344486	5.18006	0.218114	0.864023	45.8581	36.5318	38.6714	31.4454	32.8725	30.9266
mmu-miR-369-3p	0.352979	11.779	0.219009	0.864921	3337.49	2632.66	3297.48	5062.31	3326.05	3332.5
mmu-miR-224-3p	0.952739	-0.023113	0.219466	0.864921	0.61555	0.23722	0.37184	0.77643	1.07779	0.5227
mmu-miR-8092	1.56625	-0.766341	0.221448	0.866562	0.30777	NA	NA	0.77643	0.08982	0.43559
mmu-miR-5709-5p	0.882522	-0.0593124	0.221626	0.866562	0.61555	0.23722	0.37184	0.77643	0.71852	0.78406
mmu-miR-450a-5p	-0.374786	11.7886	0.224779	0.866562	4103.53	3734.3	4159.41	1683.69	4005.23	3639.5
mmu-miR-205-5p	0.318256	10.3845	0.224878	0.866562	1149.22	1237.57	1186.54	1221.32	1574.47	1662.81
mmu-miR-92b-5p	0.439375	5.15134	0.225287	0.866562	35.0861	35.3457	18.9639	58.2321	35.2975	28.3131
mmu-miR-6971-3p	0.680247	0.761495	0.225399	0.866562	NA	1.1861	1.8592	0.77643	1.97594	1.56811
mmu-miR-758-3p	0.353211	5.06202	0.227219	0.866562	33.2394	28.7035	24.9133	30.6689	45.267	34.7598
mmu-miR-449a-3p	-0.38286	6.0062	0.228971	0.866562	48.3203	66.6586	103.372	54.35	59.7273	52.706
mmu-miR-18a-3p	0.357112	5.42075	0.230566	0.866562	35.3939	47.2066	28.6317	39.2096	51.105	52.2704
mmu-miR-3113-5p	0.866477	0.326475	0.233039	0.866562	NA	0.94888	0.74368	NA	1.61668	1.04541
mmu-miR-6984-3p	-1.19931	-0.7993	0.233563	0.866562	0.92332	0.23722	NA	0.38821	0.08982	0.17423
mmu-miR-423-3p	0.334736	10.2906	0.235638	0.866562	1218.47	1175.18	932.577	1697.27	1245.74	1218.77
mmu-miR-7075-3p	0.672309	0.612568	0.236201	0.866562	0.61555	1.66053	NA	1.16464	1.34723	1.56811
mmu-miR-491-5p	-0.49956	3.42886	0.238113	0.866562	8.30986	18.5031	9.66786	3.10571	11.8556	10.1056
mmu-miR-136-3p	-0.327042	9.78675	0.239046	0.866562	791.591	1086.46	1074.99	614.155	893.305	850.178
mmu-miR-6904-5p	2.31954	-1.32365	0.240056	0.866562	NA	NA	NA	0.77643	NA	NA
mmu-miR-3060-3p	-0.480818	1.39618	0.244111	0.866562	2.46218	2.13497	4.09025	1.16464	2.3352	2.0037
mmu-miR-582-5p	-0.376839	6.00128	0.244728	0.866562	62.4779	74.7241	79.5739	30.2807	70.0561	66.122
mmu-miR-3569-5p	2.27589	-1.34455	0.246015	0.866562	NA	NA	NA	0.38821	0.08982	NA
mmu-miR-6955-3p	2.27589	-1.34455	0.246015	0.866562	NA	NA	NA	0.38821	0.08982	NA
mmu-miR-12193-5p	2.27522	-1.34484	0.246109	0.866562	NA	NA	NA	0.38821	NA	0.08712
mmu-miR-7045-3p	2.27522	-1.34484	0.246109	0.866562	NA	NA	NA	0.38821	NA	0.08712
mmu-miR-455-3p	0.379016	9.89455	0.249134	0.866562	622.009	1132.48	731.039	632.789	1324.87	1294.13
mmu-miR-12187-3p	2.23345	-1.36523	0.251856	0.866562	NA	NA	NA	NA	0.17963	NA
mmu-miR-196a-3p	2.23345	-1.36523	0.251856	0.866562	NA	NA	NA	NA	0.17963	NA
mmu-miR-3063-5p	2.23345	-1.36523	0.251856	0.866562	NA	NA	NA	NA	0.17963	NA
mmu-miR-3092-5p	2.23345	-1.36523	0.251856	0.866562	NA	NA	NA	NA	0.17963	NA
mmu-miR-6903-3p	2.23345	-1.36523	0.251856	0.866562	NA	NA	NA	NA	0.17963	NA
mmu-miR-6907-5p	2.23345	-1.36523	0.251856	0.866562	NA	NA	NA	NA	0.17963	NA
mmu-miR-6930-5p	2.23345	-1.36523	0.251856	0.866562	NA	NA	NA	NA	0.17963	NA
mmu-miR-6953-3p	2.23345	-1.36523	0.251856	0.866562	NA	NA	NA	NA	0.17963	NA
mmu-miR-6998-5p	2.23345	-1.36523	0.251856	0.866562	NA	NA	NA	NA	0.17963	NA
mmu-miR-7000-3p	2.23345	-1.36523	0.251856	0.866562	NA	NA	NA	NA	0.17963	NA
mmu-miR-7001-3p	2.23345	-1.36523	0.251856	0.866562	NA	NA	NA	NA	0.17963	NA
mmu-miR-7037-5p	2.23345	-1.36523	0.251856	0.866562	NA	NA	NA	NA	0.17963	NA
mmu-miR-712-5p	2.23345	-1.36523	0.251856	0.866562	NA	NA	NA	NA	0.17963	NA
mmu-miR-12192-5p	2.2328	-1.36551	0.251948	0.866562	NA	NA	NA	NA	0.08982	0.08712
mmu-miR-12193-3p	2.2328	-1.36551	0.251948	0.866562	NA	NA	NA	NA	0.08982	0.08712
mmu-miR-3086-3p	2.2328	-1.36551	0.251948	0.866562	NA	NA	NA	NA	0.08982	0.08712
mmu-miR-6395	2.2328	-1.36551	0.251948	0.866562	NA	NA	NA	NA	0.08982	0.08712
mmu-miR-6516-3p	2.2328	-1.36551	0.251948	0.866562	NA	NA	NA	NA	0.08982	0.08712
mmu-miR-669c-3p	2.2328	-1.36551	0.251948	0.866562	NA	NA	NA	NA	0.08982	0.08712
mmu-miR-669g	2.2328	-1.36551	0.251948	0.866562	NA	NA	NA	NA	0.08982	0.08712
mmu-miR-6926-5p	2.2328	-1.36551	0.251948	0.866562	NA	NA	NA	NA	0.08982	0.08712
mmu-miR-6984-5p	2.2328	-1.36551	0.251948	0.866562	NA	NA	NA	NA	0.08982	0.08712
mmu-miR-7049-3p	2.2328	-1.36551	0.251948	0.866562	NA	NA	NA	NA	0.08982	0.08712
mmu-miR-7652-5p	2.2328	-1.36551	0.251948	0.866562	NA	NA	NA	NA	0.08982	0.08712
mmu-miR-7675-5p	2.2328	-1.36551	0.251948	0.866562	NA	NA	NA	NA	0.08982	0.08712
mmu-miR-8108	2.2328	-1.36551	0.251948	0.866562	NA	NA	NA	NA	0.08982	0.08712
mmu-miR-8120	2.2328	-1.36551	0.251948	0.866562	NA	NA	NA	NA	0.08982	0.08712
mmu-miR-5104b-5p	2.23215	-1.36579	0.25204	0.866562	NA	NA	NA	NA	NA	0.17423
mmu-miR-669n	2.23215	-1.36579	0.25204	0.866562	NA	NA	NA	NA	NA	0.17423
mmu-miR-6918-5p	2.23215	-1.36579	0.25204	0.866562	NA	NA	NA	NA	NA	0.17423
mmu-miR-7087-3p	2.23215	-1.36579	0.25204	0.866562	NA	NA	NA	NA	NA	0.17423
mmu-miR-7670-5p	2.23215	-1.36579	0.25204	0.866562	NA	NA	NA	NA	NA	0.17423
mmu-miR-7679-5p	2.23215	-1.36579	0.25204	0.866562	NA	NA	NA	NA	NA	0.17423
mmu-miR-7685-3p	2.23215	-1.36579	0.25204	0.866562	NA	NA	NA	NA	NA	0.17423
mmu-miR-1187	-0.812203	-0.0432225	0.25301	0.866562	0.30777	1.1861	1.11552	1.16464	0.26945	0.5227
mmu-miR-501-3p	0.319779	5.98241	0.253147	0.866562	48.6281	66.1842	52.8014	62.8907	76.7922	69.4325
mmu-miR-18b-3p	0.706487	0.225553	0.254453	0.869086	0.92332	0.47444	0.37184	0.77643	1.07779	0.95829
mmu-miR-5121	-0.603743	0.754824	0.255015	0.869086	1.23109	0.94888	3.34657	1.55286	0.98797	1.13252
mmu-miR-493-3p	0.365179	3.31333	0.257698	0.876288	8.61764	6.87936	9.66786	12.4229	11.3168	8.97308
mmu-miR-24-3p	-0.284299	13.7067	0.26618	0.903131	13244.1	15965.6	14903	10155.3	12996.9	13086.9
mmu-miR-208b-3p	-0.446714	5.16018	0.268418	0.907089	26.4685	58.8304	37.1841	12.0346	39.3392	38.1574
mmu-miR-12185-3p	1.18469	-0.460343	0.268527	0.907089	NA	0.23722	0.37184	NA	0.26945	0.87117
mmu-miR-466n-5p	0.41947	1.89601	0.270277	0.911001	2.15441	3.08385	3.34657	2.32929	4.22133	4.18163
mmu-miR-200a-3p	-0.289305	13.4567	0.272644	0.916532	10842.5	12458.5	13850.3	7922.29	11241.4	11296.4
mmu-miR-216a-5p	0.653445	0.65465	0.273111	0.916532	0.30777	0.47444	2.23104	1.16464	1.79631	1.21964
mmu-miR-194-5p	-0.357463	7.36116	0.274919	0.919299	144.653	228.205	181.086	81.9132	176.667	175.28
mmu-miR-188-5p	0.310715	7.45134	0.275822	0.919299	164.658	160.597	142.787	139.757	224	217.793
mmu-miR-384-5p	0.695632	0.387887	0.276173	0.919299	0.61555	0.47444	1.11552	0.38821	1.61668	0.95829
mmu-miR-23a-5p	-0.340106	5.8925	0.276718	0.919299	61.2468	85.8734	50.9422	64.0554	49.5781	43.123
mmu-miR-1927	-0.460834	1.46874	0.276926	0.919299	4.30882	2.84663	1.48736	1.16464	2.42502	2.26505
mmu-miR-3066-5p	-0.49015	0.852828	0.277729	0.919977	2.15441	1.42332	1.8592	1.55286	1.07779	1.39388
mmu-miR-3095-3p	-0.39391	2.64312	0.281573	0.930704	6.15545	8.06545	5.94945	7.37607	3.77225	5.31415
mmu-miR-125a-5p	0.306694	12.2042	0.284278	0.93763	3474.75	5292.6	3910.65	3692.69	6133.95	5910.82
mmu-miR-423-5p	0.379692	9.98795	0.285961	0.939889	1155.99	865.613	627.667	1744.63	870.851	781.006
mmu-miR-3154	0.81523	0.2428	0.288604	0.939889	0.30777	0.94888	0.37184	1.94107	1.25742	0.43559
mmu-miR-378a-5p	0.296315	6.31361	0.28874	0.939889	74.481	80.1801	58.379	78.4193	87.9293	95.1321
mmu-miR-3080-3p	-0.94322	-0.442556	0.288893	0.939889	1.23109	0.23722	0.37184	NA	0.17963	0.5227
mmu-miR-700-5p	0.32403	4.92704	0.289228	0.939889	20.313	33.4479	26.0289	25.2339	37.9919	36.3279
mmu-miR-6942-5p	1.2968	-0.872213	0.289518	0.939889	NA	0.23722	NA	NA	0.26945	0.34847
mmu-miR-3079-5p	-0.688003	-0.0254999	0.289718	0.939889	0.61555	1.1861	0.74368	NA	0.71852	0.5227
mmu-miR-666-3p	-0.317064	7.66175	0.290671	0.939889	302.541	188.115	182.946	185.178	198.313	156.201
mmu-miR-7224-3p	0.912997	-0.310749	0.291422	0.939889	0.30777	0.47444	NA	NA	0.80834	0.5227
mmu-miR-543-5p	-0.304945	4.23949	0.292292	0.939889	19.0819	23.7219	18.9639	13.5875	18.5918	17.4235
mmu-miR-3073a-3p	1.28876	-0.867942	0.293243	0.939889	NA	NA	0.37184	NA	0.35926	0.26135
mmu-miR-1843a-3p	0.43755	2.54379	0.293504	0.939889	5.53991	4.26995	4.09025	10.4818	5.2093	4.5301
mmu-miR-139-5p	0.279776	7.9777	0.293506	0.939889	220.365	239.354	223.104	265.927	266.033	294.979
mmu-miR-12201-3p	0.730591	0.0745371	0.293652	0.939889	0.61555	0.47444	0.37184	1.16464	0.98797	0.60982
mmu-miR-449a-5p	-0.265383	13.7112	0.294136	0.939889	14062.4	13772.7	16145	11481.8	11860.4	13172.7
mmu-miR-667-5p	0.524826	3.5191	0.295794	0.940397	13.2342	8.06545	6.69313	25.6221	9.43062	6.09821
mmu-miR-494-5p	0.43254	1.49592	0.296414	0.940397	2.76995	2.13497	1.11552	2.7175	3.14354	2.5264
mmu-miR-7648-3p	-0.873642	-0.422599	0.299637	0.940397	1.23109	0.23722	0.37184	0.38821	0.44908	0.17423
mmu-miR-7666-3p	-0.388222	2.06459	0.300182	0.940397	3.3855	5.45604	4.46209	2.32929	3.14354	4.26875
mmu-miR-344f-3p	0.503752	0.932127	0.300945	0.940397	0.92332	1.66053	1.11552	0.38821	2.15557	2.0037
mmu-miR-7237-3p	-1.20098	-0.977012	0.301261	0.940397	NA	0.47444	0.37184	NA	0.26945	NA
mmu-miR-146a-3p	0.434617	1.55994	0.302441	0.940397	2.15441	2.13497	2.23104	2.32929	3.77225	2.43928
mmu-miR-7670-3p	-1.18987	-0.978521	0.302897	0.940397	0.30777	0.47444	NA	NA	0.26945	NA
mmu-miR-12201-5p	-1.15592	-0.956173	0.303366	0.940397	0.61555	0.23722	NA	0.38821	NA	0.17423
mmu-miR-3098-5p	0.482799	0.874147	0.305419	0.940397	1.23109	1.42332	0.74368	2.32929	1.61668	1.56811
mmu-miR-3101-5p	1.11823	-0.512006	0.305851	0.940397	NA	0.47444	NA	NA	0.80834	0.26135
mmu-miR-3097-5p	-0.461445	1.00453	0.306387	0.940397	2.46218	2.37219	1.11552	0.38821	1.88612	1.48099
mmu-let-7g-5p	-0.27732	14.3108	0.307196	0.940397	27184	17792.9	21884.3	20326.9	16842.1	17700.9
mmu-miR-26a-5p	-0.256518	15.5806	0.309067	0.940397	47015.4	59612.2	53660.3	42398.4	43429.5	48015.6
mmu-miR-344d-3p	0.50972	0.673228	0.309258	0.940397	0.92332	0.94888	1.11552	1.55286	1.34723	1.48099
mmu-miR-145b	0.614206	0.332103	0.309388	0.940397	0.30777	1.1861	0.37184	1.16464	1.1676	0.95829
mmu-miR-298-3p	0.443242	2.65468	0.310032	0.940397	4.92436	6.1677	3.34657	1.94107	8.98155	7.92767
mmu-miR-182-5p	-0.347417	11.8129	0.311561	0.940397	5211.82	3424.73	3458.49	4819.29	2337.36	2206.16
mmu-miR-19b-5p	0.304431	5.0894	0.312035	0.940397	34.7783	32.9735	22.3104	29.1161	43.9198	38.0703
mmu-miR-181c-5p	-0.258525	12.4863	0.313185	0.940397	6518.93	5795.03	6458.87	4397.69	5827.23	5483.6
mmu-miR-152-5p	-0.291449	5.2861	0.313297	0.940397	51.7058	37.0062	39.4151	37.6568	33.4113	33.7144
mmu-miR-6932-3p	1.27128	-0.869169	0.313907	0.940397	0.30777	NA	NA	NA	0.44908	0.17423
mmu-miR-27b-5p	-0.33232	6.85031	0.314071	0.940397	148.346	105.325	132.003	145.969	80.0256	78.1442
mmu-miR-1199-5p	-0.416758	1.1579	0.314226	0.940397	1.84664	2.84663	1.8592	1.55286	1.88612	1.56811
mmu-miR-301b-5p	0.33003	2.93927	0.31439	0.940397	7.69432	5.45604	6.32129	5.82321	8.62228	9.14731
mmu-miR-341-5p	-0.73608	-0.127367	0.314593	0.940397	1.23109	0.47444	0.74368	0.38821	0.71852	0.26135
mmu-let-7b-3p	0.337819	5.19692	0.314765	0.940397	34.7783	37.4806	23.426	24.0693	55.8652	40.9451
mmu-miR-145a-3p	-0.277822	8.89966	0.316546	0.940397	570.303	483.216	517.602	501.573	370.668	415.462
mmu-miR-15b-3p	-0.267524	8.09024	0.317331	0.940397	304.387	282.054	307.14	212.353	259.207	270.238
mmu-miR-410-5p	-0.728904	2.90984	0.317706	0.940397	2.15441	20.6381	4.09025	6.59964	6.10745	3.74604
mmu-miR-30c-3p	-0.272801	7.59728	0.318805	0.940397	238.216	190.961	206.372	178.967	163.015	182.424
mmu-miR-370-5p	0.318756	3.49495	0.319104	0.940397	10.772	8.30267	10.0397	13.9757	13.1131	9.67002
mmu-miR-192-5p	-0.279322	7.01367	0.320436	0.940397	128.957	143.992	152.083	88.1246	132.478	129.369
mmu-miR-7658-5p	0.433197	1.26788	0.323691	0.940397	2.15441	1.1861	1.8592	3.10571	2.3352	2.0037
mmu-miR-7060-3p	-0.95958	-0.75337	0.324023	0.940397	0.61555	0.23722	0.37184	NA	0.35926	0.08712
mmu-miR-7065-3p	0.497605	0.758289	0.327901	0.940397	0.30777	1.66053	1.11552	1.55286	1.70649	1.39388
mmu-miR-181c-3p	0.271812	8.00644	0.328742	0.940397	252.374	226.07	220.13	324.935	249.148	264.662
mmu-miR-149-5p	0.30782	6.51716	0.331129	0.940397	61.8623	94.6505	88.1263	62.8907	119.993	120.222
mmu-miR-186-3p	-0.407685	3.46552	0.331364	0.940397	8.92541	17.7914	9.66786	3.10571	11.2269	12.2835
mmu-miR-1954	0.600205	0.790708	0.332116	0.940397	0.30777	1.89775	0.74368	1.55286	0.98797	2.26505
mmu-miR-16-5p	-0.252525	14.5845	0.332488	0.940397	23687.1	29869.9	26701.1	17741	24557	25181
mmu-miR-30e-5p	-0.257409	13.622	0.333001	0.940397	11607.6	15051.3	14592.1	8892.05	12904.1	12786.1
mmu-miR-181b-5p	0.29496	13.3242	0.333102	0.940397	10704.6	8116.69	8836.8	15719.2	8629.56	9158.38
mmu-let-7k	-0.366566	1.54868	0.335473	0.940397	3.07773	2.60941	3.34657	2.7175	2.24539	2.26505
mmu-miR-1291	-0.594226	0.412686	0.336865	0.940397	1.84664	1.1861	0.74368	0.38821	1.34723	0.5227
mmu-miR-6900-3p	0.724098	-0.156441	0.337021	0.940397	NA	0.71166	0.37184	0.38821	0.71852	0.69694
mmu-miR-7041-3p	-0.8181	-0.563807	0.339672	0.940397	0.30777	0.47444	0.74368	NA	0.17963	0.43559
mmu-miR-3061-5p	-0.519798	0.345784	0.340436	0.940397	0.61555	1.42332	1.48736	0.38821	0.89815	0.87117
mmu-miR-3544-3p	1.00067	-0.560779	0.340607	0.940397	0.30777	0.23722	NA	NA	0.71852	0.26135
mmu-miR-6946-3p	-0.388415	1.54182	0.341594	0.940397	2.76995	3.32107	2.97473	0.77643	2.3352	2.96199
mmu-miR-300-3p	0.259451	11.2009	0.343053	0.940397	2033.45	2093.22	2309.5	1842.46	3128.9	2763.1
mmu-miR-6540-3p	-0.563895	0.232723	0.343172	0.940397	0.61555	1.1861	1.48736	NA	0.71852	0.95829
mmu-miR-7669-5p	0.531198	0.668076	0.34434	0.940397	0.30777	1.1861	1.48736	0.38821	1.88612	1.39388
mmu-miR-181d-3p	-0.326048	2.51711	0.346619	0.940397	5.23214	7.3538	5.57761	3.10571	6.01764	4.79145
mmu-miR-3076-3p	0.460226	0.75485	0.347663	0.940397	0.92332	1.42332	0.74368	1.94107	1.52686	1.39388
mmu-miR-296-5p	0.310825	8.49921	0.348475	0.940397	259.76	434.823	274.419	231.764	520.66	456.93
mmu-miR-669o-5p	-0.272638	4.76573	0.349253	0.940397	31.085	23.2475	34.5812	24.4575	24.1604	24.6542
mmu-miR-33-3p	0.30531	4.79081	0.349354	0.940397	20.313	34.8712	17.4765	24.4575	35.7466	29.8812
mmu-miR-5627-5p	-0.670865	-0.244811	0.349525	0.940397	0.30777	0.71166	1.11552	NA	0.53889	0.43559
mmu-miR-9-5p	0.264159	5.69551	0.351083	0.940397	47.0892	41.7506	51.6859	53.1854	49.7578	65.0766
mmu-miR-1934-3p	0.450506	0.747453	0.351291	0.940397	0.92332	0.94888	1.48736	1.55286	1.52686	1.48099
mmu-miR-195a-3p	0.321647	5.54705	0.35421	0.940397	57.5535	29.6524	36.8122	70.2668	42.6624	41.7292
mmu-miR-1188-5p	0.28122	3.4701	0.357331	0.940397	8.00209	9.25155	11.8989	10.87	11.7658	12.3706
mmu-miR-1968-5p	-0.625718	0.246134	0.357877	0.940397	1.53886	0.47444	1.48736	0.77643	1.07779	0.34847
mmu-miR-425-5p	0.25272	10.0517	0.359866	0.940397	1041.81	916.141	950.053	1385.92	1052.46	1000.72
mmu-miR-10b-3p	-0.524478	0.2908	0.36158	0.940397	0.92332	0.71166	1.8592	1.16464	0.71852	0.69694
mmu-miR-3074-5p	-0.325462	2.17945	0.362307	0.940397	5.53991	4.74438	3.71841	5.04679	3.41299	3.57181
mmu-miR-192-3p	-0.478034	0.615846	0.362371	0.940397	0.92332	1.89775	1.48736	0.77643	0.80834	1.39388
mmu-miR-6911-3p	0.461693	1.09486	0.364276	0.940397	1.53886	1.89775	0.74368	3.10571	1.34723	2.26505
mmu-miR-107-5p	0.319063	3.05981	0.366511	0.940397	5.53991	6.87936	8.92418	5.04679	11.4066	8.97308
mmu-miR-6898-5p	1.14652	-0.900353	0.367824	0.940397	NA	0.23722	NA	0.77643	0.17963	0.17423
mmu-miR-7655-5p	-1.16134	-1.14608	0.36866	0.940397	NA	NA	0.74368	NA	NA	0.17423
mmu-miR-7671-5p	-1.16069	-1.1458	0.368887	0.940397	NA	NA	0.74368	NA	0.08982	0.08712
mmu-miR-7008-3p	-0.494694	0.62151	0.369528	0.940397	2.15441	1.1861	1.11552	0.77643	0.71852	1.48099
mmu-miR-7059-5p	1.16563	-0.897997	0.36957	0.940397	0.30777	NA	NA	0.77643	0.08982	0.26135
mmu-miR-5132-5p	1.06186	-0.615566	0.370749	0.940397	NA	0.47444	NA	1.16464	0.08982	0.43559
mmu-miR-466f	0.345363	3.1479	0.370762	0.940397	4.61659	9.96321	7.43682	5.04679	9.52044	12.7191
mmu-miR-8111	-1.15432	-1.14731	0.371076	0.940397	0.30777	NA	0.37184	NA	0.08982	0.08712
mmu-miR-542-3p	-0.233453	10.8026	0.37236	0.940397	2097.16	1719.36	1979.68	1733.38	1575.99	1599.91
mmu-miR-374c-3p	-0.435114	0.944847	0.372709	0.940397	2.76995	0.94888	2.23104	1.16464	1.1676	1.74235
mmu-miR-7032-3p	-1.14862	-1.14909	0.373037	0.940397	0.61555	NA	NA	NA	NA	0.17423
mmu-miR-195b	-1.14797	-1.14881	0.373266	0.940397	0.61555	NA	NA	NA	0.08982	0.08712
mmu-miR-7073-5p	-1.14314	-1.14993	0.374967	0.940397	NA	0.23722	0.37184	NA	0.08982	0.08712
mmu-miR-7079-3p	0.450639	0.723033	0.375337	0.940397	1.23109	1.42332	0.37184	1.16464	1.34723	1.74235
mmu-miR-1969	-0.516276	0.286147	0.376278	0.940397	1.84664	0.71166	0.74368	1.16464	0.71852	0.69694
mmu-miR-5623-5p	1.10771	-0.92025	0.37672	0.940397	NA	0.23722	NA	0.38821	0.26945	0.17423
mmu-miR-344e-3p	1.10724	-0.920506	0.376732	0.940397	NA	0.23722	NA	0.38821	0.17963	0.26135
mmu-miR-3105-3p	-0.332805	2.28873	0.37702	0.940397	4.00105	4.74438	7.06498	1.94107	4.85004	4.61722
mmu-miR-7687-3p	-1.13684	-1.15143	0.377156	0.940397	0.30777	0.23722	NA	NA	0.08982	0.08712
mmu-miR-677-5p	-0.340257	2.54332	0.377544	0.940397	7.38654	3.55829	8.1805	6.21143	4.93985	4.18163
mmu-miR-3085-3p	0.550862	0.424549	0.378059	0.940397	0.61555	1.1861	0.37184	NA	1.52686	1.21964
mmu-miR-8098	1.10413	-0.917665	0.378502	0.940397	0.30777	NA	NA	0.38821	0.26945	0.17423
mmu-miR-431-3p	0.258209	4.58497	0.380339	0.940397	24.314	21.1125	18.9639	29.8925	24.5196	23.2603
mmu-miR-5100	-0.337593	6.39236	0.380954	0.940397	66.1711	155.379	58.7508	71.8196	99.5155	50.7023
mmu-miR-449b	-0.387584	1.60801	0.381148	0.940397	2.46218	4.50717	2.23104	0.77643	2.51483	3.13622
mmu-miR-181a-3p	-0.240364	8.42834	0.381662	0.940397	345.013	385.244	389.689	361.816	283.637	297.157
mmu-miR-467b-5p	-0.285089	2.78283	0.385168	0.940397	5.53991	8.77711	7.43682	4.65857	6.73616	6.09821
mmu-miR-421-5p	0.455832	0.839787	0.385886	0.940397	0.61555	1.1861	1.8592	0.77643	1.43705	2.17793
mmu-miR-3083-5p	1.08621	-0.936176	0.386506	0.940397	NA	NA	0.37184	NA	0.26945	0.26135
mmu-miR-329-3p	0.291782	7.46138	0.38804	0.940397	141.883	169.137	163.61	94.7243	240.795	248.894
mmu-miR-7238-5p	-1.10006	-1.12908	0.390332	0.940397	NA	0.23722	0.37184	0.38821	0.08982	NA
mmu-miR-5132-3p	1.08796	-0.940465	0.391451	0.940397	NA	0.23722	NA	NA	0.17963	0.34847
mmu-miR-101b-3p	-0.227622	9.6894	0.392376	0.940397	976.871	852.091	845.194	636.283	791.634	856.886
mmu-miR-5626-5p	1.07928	-0.93791	0.395479	0.940397	0.30777	NA	NA	NA	0.17963	0.34847
mmu-miR-12202-3p	-0.581197	0.149239	0.395766	0.940397	NA	1.1861	1.8592	1.16464	0.62871	0.5227
mmu-miR-6937-3p	1.07953	-0.9374	0.395792	0.940397	0.30777	NA	NA	NA	0.35926	0.17423
mmu-miR-1668	0.44132	0.72802	0.403095	0.940397	0.92332	1.1861	1.11552	1.16464	1.1676	1.91658
mmu-miR-1955-3p	0.384275	1.26708	0.403119	0.940397	0.92332	2.37219	1.8592	1.55286	2.96391	2.0037
mmu-miR-7069-5p	0.890969	-0.61271	0.403896	0.940397	0.30777	0.23722	NA	1.16464	0.17963	0.34847
mmu-miR-505-5p	0.239461	3.89154	0.404148	0.940397	12.6187	13.7587	13.3863	14.7521	16.077	16.0296
mmu-miR-132-3p	0.246912	7.2493	0.409238	0.940397	108.336	175.305	133.119	126.17	169.931	198.627
mmu-miR-6998-3p	0.950726	-0.608799	0.409472	0.940397	0.30777	NA	0.37184	1.16464	0.08982	0.43559
mmu-miR-12184-3p	1.55701	-1.44491	0.409648	0.940397	NA	NA	NA	0.38821	NA	NA
mmu-miR-1298-3p	1.55701	-1.44491	0.409648	0.940397	NA	NA	NA	0.38821	NA	NA
mmu-miR-3071-3p	1.55701	-1.44491	0.409648	0.940397	NA	NA	NA	0.38821	NA	NA
mmu-miR-3103-5p	1.55701	-1.44491	0.409648	0.940397	NA	NA	NA	0.38821	NA	NA
mmu-miR-3104-3p	1.55701	-1.44491	0.409648	0.940397	NA	NA	NA	0.38821	NA	NA
mmu-miR-6995-5p	1.55701	-1.44491	0.409648	0.940397	NA	NA	NA	0.38821	NA	NA
mmu-miR-8105	1.55701	-1.44491	0.409648	0.940397	NA	NA	NA	0.38821	NA	NA
mmu-miR-326-3p	0.268013	8.15694	0.409957	0.940397	225.29	325.939	225.336	175.861	378.662	385.842
mmu-miR-7063-5p	-0.589523	-0.0723555	0.410095	0.940397	1.53886	0.47444	0.37184	0.77643	0.62871	0.34847
mmu-miR-127-3p	-0.218442	13.6386	0.413409	0.940397	12442	14189.7	14578.4	13950.1	11231.6	9973.45
mmu-miR-6966-5p	1.14669	-0.917151	0.414096	0.940397	0.30777	NA	NA	0.38821	0.44908	NA
mmu-miR-185-5p	-0.23014	8.77785	0.414797	0.940397	396.411	506.463	520.205	300.866	451.323	463.115
mmu-miR-26b-3p	0.240141	4.84407	0.414867	0.940397	25.2374	24.6708	28.2599	22.1282	37.3632	31.8849
mmu-miR-1958	1.514	-1.46583	0.415542	0.940397	NA	NA	NA	NA	0.08982	NA
mmu-miR-290b-5p	1.514	-1.46583	0.415542	0.940397	NA	NA	NA	NA	0.08982	NA
mmu-miR-3059-5p	1.514	-1.46583	0.415542	0.940397	NA	NA	NA	NA	0.08982	NA
mmu-miR-3070-5p	1.514	-1.46583	0.415542	0.940397	NA	NA	NA	NA	0.08982	NA
mmu-miR-3083-3p	1.514	-1.46583	0.415542	0.940397	NA	NA	NA	NA	0.08982	NA
mmu-miR-3087-5p	1.514	-1.46583	0.415542	0.940397	NA	NA	NA	NA	0.08982	NA
mmu-miR-3113-3p	1.514	-1.46583	0.415542	0.940397	NA	NA	NA	NA	0.08982	NA
mmu-miR-5133	1.514	-1.46583	0.415542	0.940397	NA	NA	NA	NA	0.08982	NA
mmu-miR-5136	1.514	-1.46583	0.415542	0.940397	NA	NA	NA	NA	0.08982	NA
mmu-miR-592-5p	1.514	-1.46583	0.415542	0.940397	NA	NA	NA	NA	0.08982	NA
mmu-miR-6546-5p	1.514	-1.46583	0.415542	0.940397	NA	NA	NA	NA	0.08982	NA
mmu-miR-6904-3p	1.514	-1.46583	0.415542	0.940397	NA	NA	NA	NA	0.08982	NA
mmu-miR-6925-5p	1.514	-1.46583	0.415542	0.940397	NA	NA	NA	NA	0.08982	NA
mmu-miR-6929-5p	1.514	-1.46583	0.415542	0.940397	NA	NA	NA	NA	0.08982	NA
mmu-miR-6951-3p	1.514	-1.46583	0.415542	0.940397	NA	NA	NA	NA	0.08982	NA
mmu-miR-6954-5p	1.514	-1.46583	0.415542	0.940397	NA	NA	NA	NA	0.08982	NA
mmu-miR-6957-5p	1.514	-1.46583	0.415542	0.940397	NA	NA	NA	NA	0.08982	NA
mmu-miR-6963-5p	1.514	-1.46583	0.415542	0.940397	NA	NA	NA	NA	0.08982	NA
mmu-miR-6965-5p	1.514	-1.46583	0.415542	0.940397	NA	NA	NA	NA	0.08982	NA
mmu-miR-7005-3p	1.514	-1.46583	0.415542	0.940397	NA	NA	NA	NA	0.08982	NA
mmu-miR-7007-5p	1.514	-1.46583	0.415542	0.940397	NA	NA	NA	NA	0.08982	NA
mmu-miR-7009-3p	1.514	-1.46583	0.415542	0.940397	NA	NA	NA	NA	0.08982	NA
mmu-miR-7034-3p	1.514	-1.46583	0.415542	0.940397	NA	NA	NA	NA	0.08982	NA
mmu-miR-7060-5p	1.514	-1.46583	0.415542	0.940397	NA	NA	NA	NA	0.08982	NA
mmu-miR-7078-5p	1.514	-1.46583	0.415542	0.940397	NA	NA	NA	NA	0.08982	NA
mmu-miR-7090-5p	1.514	-1.46583	0.415542	0.940397	NA	NA	NA	NA	0.08982	NA
mmu-miR-7668-5p	1.514	-1.46583	0.415542	0.940397	NA	NA	NA	NA	0.08982	NA
mmu-miR-7675-3p	1.514	-1.46583	0.415542	0.940397	NA	NA	NA	NA	0.08982	NA
mmu-miR-8094	1.514	-1.46583	0.415542	0.940397	NA	NA	NA	NA	0.08982	NA
mmu-miR-8101	1.514	-1.46583	0.415542	0.940397	NA	NA	NA	NA	0.08982	NA
mmu-miR-12184-5p	1.51332	-1.46611	0.415636	0.940397	NA	NA	NA	NA	NA	0.08712
mmu-miR-12200-3p	1.51332	-1.46611	0.415636	0.940397	NA	NA	NA	NA	NA	0.08712
mmu-miR-1306-5p	1.51332	-1.46611	0.415636	0.940397	NA	NA	NA	NA	NA	0.08712
mmu-miR-216a-3p	1.51332	-1.46611	0.415636	0.940397	NA	NA	NA	NA	NA	0.08712
mmu-miR-292b-5p	1.51332	-1.46611	0.415636	0.940397	NA	NA	NA	NA	NA	0.08712
mmu-miR-3106-3p	1.51332	-1.46611	0.415636	0.940397	NA	NA	NA	NA	NA	0.08712
mmu-miR-3618-3p	1.51332	-1.46611	0.415636	0.940397	NA	NA	NA	NA	NA	0.08712
mmu-miR-3620-5p	1.51332	-1.46611	0.415636	0.940397	NA	NA	NA	NA	NA	0.08712
mmu-miR-465b-5p	1.51332	-1.46611	0.415636	0.940397	NA	NA	NA	NA	NA	0.08712
mmu-miR-466q	1.51332	-1.46611	0.415636	0.940397	NA	NA	NA	NA	NA	0.08712
mmu-miR-511-5p	1.51332	-1.46611	0.415636	0.940397	NA	NA	NA	NA	NA	0.08712
mmu-miR-5116	1.51332	-1.46611	0.415636	0.940397	NA	NA	NA	NA	NA	0.08712
mmu-miR-5616-5p	1.51332	-1.46611	0.415636	0.940397	NA	NA	NA	NA	NA	0.08712
mmu-miR-6402	1.51332	-1.46611	0.415636	0.940397	NA	NA	NA	NA	NA	0.08712
mmu-miR-6481	1.51332	-1.46611	0.415636	0.940397	NA	NA	NA	NA	NA	0.08712
mmu-miR-6902-5p	1.51332	-1.46611	0.415636	0.940397	NA	NA	NA	NA	NA	0.08712
mmu-miR-6909-3p	1.51332	-1.46611	0.415636	0.940397	NA	NA	NA	NA	NA	0.08712
mmu-miR-6913-5p	1.51332	-1.46611	0.415636	0.940397	NA	NA	NA	NA	NA	0.08712
mmu-miR-6960-3p	1.51332	-1.46611	0.415636	0.940397	NA	NA	NA	NA	NA	0.08712
mmu-miR-6962-5p	1.51332	-1.46611	0.415636	0.940397	NA	NA	NA	NA	NA	0.08712
mmu-miR-6964-5p	1.51332	-1.46611	0.415636	0.940397	NA	NA	NA	NA	NA	0.08712
mmu-miR-6973b-3p	1.51332	-1.46611	0.415636	0.940397	NA	NA	NA	NA	NA	0.08712
mmu-miR-6981-5p	1.51332	-1.46611	0.415636	0.940397	NA	NA	NA	NA	NA	0.08712
mmu-miR-6983-5p	1.51332	-1.46611	0.415636	0.940397	NA	NA	NA	NA	NA	0.08712
mmu-miR-6997-3p	1.51332	-1.46611	0.415636	0.940397	NA	NA	NA	NA	NA	0.08712
mmu-miR-6999-3p	1.51332	-1.46611	0.415636	0.940397	NA	NA	NA	NA	NA	0.08712
mmu-miR-7011-3p	1.51332	-1.46611	0.415636	0.940397	NA	NA	NA	NA	NA	0.08712
mmu-miR-7018-5p	1.51332	-1.46611	0.415636	0.940397	NA	NA	NA	NA	NA	0.08712
mmu-miR-7023-3p	1.51332	-1.46611	0.415636	0.940397	NA	NA	NA	NA	NA	0.08712
mmu-miR-7029-5p	1.51332	-1.46611	0.415636	0.940397	NA	NA	NA	NA	NA	0.08712
mmu-miR-7037-3p	1.51332	-1.46611	0.415636	0.940397	NA	NA	NA	NA	NA	0.08712
mmu-miR-706	1.51332	-1.46611	0.415636	0.940397	NA	NA	NA	NA	NA	0.08712
mmu-miR-7073-3p	1.51332	-1.46611	0.415636	0.940397	NA	NA	NA	NA	NA	0.08712
mmu-miR-7119-5p	1.51332	-1.46611	0.415636	0.940397	NA	NA	NA	NA	NA	0.08712
mmu-miR-7228-5p	1.51332	-1.46611	0.415636	0.940397	NA	NA	NA	NA	NA	0.08712
mmu-miR-743a-3p	1.51332	-1.46611	0.415636	0.940397	NA	NA	NA	NA	NA	0.08712
mmu-miR-7656-5p	1.51332	-1.46611	0.415636	0.940397	NA	NA	NA	NA	NA	0.08712
mmu-miR-7657-3p	1.51332	-1.46611	0.415636	0.940397	NA	NA	NA	NA	NA	0.08712
mmu-miR-7672-3p	1.51332	-1.46611	0.415636	0.940397	NA	NA	NA	NA	NA	0.08712
mmu-miR-7672-5p	1.51332	-1.46611	0.415636	0.940397	NA	NA	NA	NA	NA	0.08712
mmu-miR-7676-5p	1.51332	-1.46611	0.415636	0.940397	NA	NA	NA	NA	NA	0.08712
mmu-miR-8116	1.51332	-1.46611	0.415636	0.940397	NA	NA	NA	NA	NA	0.08712
mmu-miR-1191b-5p	0.532998	0.156608	0.415823	0.940397	0.92332	0.23722	0.74368	1.16464	0.71852	0.95829
mmu-miR-3061-3p	0.40402	0.83511	0.416271	0.940397	1.23109	1.42332	0.74368	2.7175	1.43705	1.39388
mmu-miR-339-5p	0.257976	9.44033	0.416676	0.940397	636.166	672.042	591.227	405.684	983.928	899.225
mmu-miR-135a-3p	-0.696144	-0.378393	0.417275	0.940397	1.23109	0.47444	NA	0.38821	0.53889	0.17423
mmu-let-7i-5p	-0.217905	14.8906	0.420543	0.945	34307.1	29222.6	34567.1	33877.5	23090.4	26666.6
mmu-miR-183-5p	-0.222937	8.67221	0.420642	0.945	534.601	408.254	375.559	384.332	394.2	348.208
mmu-miR-7231-5p	-0.876765	-0.899356	0.421161	0.945	0.30777	NA	0.74368	NA	0.08982	0.26135
mmu-miR-7b-3p	-0.848247	-0.90171	0.422017	0.945539	NA	0.23722	0.74368	NA	0.17963	0.17423
mmu-miR-323-3p	0.221049	6.97271	0.426469	0.954123	125.571	120.745	100.769	144.416	121.7	137.297
mmu-miR-301a-3p	-0.214347	11.7959	0.42761	0.955285	3945.95	3776.29	3748.53	2384.8	4021.94	3519.45
mmu-miR-203b-3p	0.269009	2.27504	0.428363	0.95558	3.69327	4.26995	4.09025	5.04679	4.93985	4.79145
mmu-miR-7682-3p	-0.344944	1.3164	0.43074	0.959132	3.07773	2.60941	1.48736	3.10571	1.97594	1.48099
mmu-miR-5129-5p	0.323158	1.80783	0.431204	0.959132	3.07773	2.37219	2.97473	1.55286	3.5028	4.44298
mmu-miR-151-5p	-0.199911	11.218	0.432911	0.959411	2410.48	2591.62	2648.25	1979.12	2365.92	2311.31
mmu-miR-3064-3p	-0.834724	-0.907071	0.432926	0.959411	0.30777	0.47444	NA	NA	0.26945	0.08712
mmu-miR-7083-3p	0.441024	0.631575	0.433582	0.959411	1.84664	0.71166	0.37184	1.55286	1.61668	1.04541
mmu-miR-148b-3p	-0.199778	10.5817	0.433826	0.959411	1629.04	1637.76	1653.95	1375.44	1466.24	1433.25
mmu-miR-7043-3p	-0.574914	-0.348154	0.436478	0.961969	0.61555	0.47444	0.74368	NA	0.44908	0.43559
mmu-miR-7a-3p	-0.257438	5.11011	0.437612	0.961969	25.2374	43.4111	43.5054	19.4107	38.8901	34.7598
mmu-miR-222-5p	-0.559015	0.11937	0.437642	0.961969	NA	1.89775	0.74368	0.77643	0.71852	0.5227
mmu-miR-669d-5p	-0.230471	6.22195	0.438265	0.961969	68.3255	88.9572	84.036	46.1975	80.6543	78.4056
mmu-miR-3112-3p	1.03099	-0.936686	0.438335	0.961969	NA	NA	0.37184	NA	0.08982	0.43559
mmu-miR-3102-5p	0.588174	0.0130806	0.440423	0.961969	0.92332	NA	0.74368	0.38821	1.07779	0.60982
mmu-miR-708-3p	-0.217787	6.36838	0.440933	0.961969	100.642	89.1944	75.8555	85.0189	70.2357	72.9172
mmu-miR-6929-3p	-0.892244	-0.902379	0.441767	0.961969	0.92332	NA	NA	NA	0.08982	0.26135
mmu-miR-6901-3p	0.767826	-0.669155	0.441982	0.961969	NA	0.23722	0.37184	NA	0.35926	0.43559
mmu-miR-6979-3p	0.767826	-0.669155	0.441982	0.961969	NA	0.23722	0.37184	NA	0.35926	0.43559
mmu-miR-383-5p	0.247849	2.71633	0.4424	0.961969	5.53991	6.1677	5.20577	5.435	7.5445	6.79515
mmu-miR-7027-3p	0.76754	-0.668918	0.442493	0.961969	NA	0.23722	0.37184	NA	0.44908	0.34847
mmu-miR-1843b-5p	-0.22823	4.51799	0.44483	0.965683	23.6985	20.8753	29.0036	24.4575	18.8612	19.7756
mmu-miR-6967-5p	0.541736	0.291075	0.445682	0.966168	1.23109	0.47444	0.37184	1.94107	1.1676	0.5227
mmu-miR-26b-5p	-0.195914	14.0498	0.446548	0.966683	17470.1	17567.3	19357.7	17644	14505.6	15048.1
mmu-miR-7662-5p	-0.908017	-0.901194	0.447595	0.967135	NA	0.23722	0.74368	NA	0.35926	NA
mmu-let-7d-5p	-0.204881	14.6628	0.448455	0.967135	31745.8	23364.4	28294.1	28129.6	20764.7	22948.3
mmu-miR-7235-3p	0.32674	1.33724	0.448645	0.967135	1.84664	1.66053	2.23104	3.10571	2.60465	1.91658
mmu-miR-12189-3p	0.787889	-0.650858	0.450508	0.969792	0.30777	0.23722	NA	0.38821	0.53889	0.17423
mmu-miR-138-5p	0.21147	6.05259	0.451201	0.969924	54.4758	60.2537	69.1624	57.4557	81.9117	72.9172
mmu-miR-6921-3p	0.633157	-0.424766	0.453485	0.973472	0.30777	0.23722	0.37184	0.38821	0.44908	0.5227
mmu-miR-6996-5p	0.779743	-0.650315	0.454646	0.9736	NA	0.23722	0.37184	0.38821	0.17963	0.5227
mmu-miR-7685-5p	0.714115	-0.0445453	0.455066	0.9736	NA	0.47444	1.11552	2.32929	0.35926	0.5227
mmu-miR-6991-3p	-0.626814	-0.515988	0.455445	0.9736	0.61555	0.71166	NA	NA	0.44908	0.26135
mmu-miR-7093-3p	-0.496097	0.294024	0.457229	0.976058	2.15441	0.47444	0.74368	NA	0.80834	1.04541
mmu-miR-148a-3p	-0.189081	12.568	0.459748	0.980073	6810.39	6284.65	6335.05	6074.39	5294.53	5590.84
mmu-miR-669e-5p	-0.224279	4.1672	0.460445	0.980199	18.4664	14.7076	24.5415	16.305	16.3464	16.3781
mmu-miR-6943-3p	0.750294	-0.667859	0.4635	0.983315	0.61555	NA	NA	NA	0.44908	0.34847
mmu-miR-7226-3p	0.323748	1.52156	0.464184	0.983315	2.15441	1.89775	2.60289	4.65857	2.42502	2.26505
mmu-miR-326-5p	-0.494839	0.179787	0.46459	0.983315	0.30777	1.1861	1.48736	1.16464	0.89815	0.34847
mmu-miR-539-3p	0.226783	4.66175	0.464812	0.983315	22.1596	19.9264	27.1444	17.4696	31.8845	30.4039
mmu-miR-28a-5p	-0.188981	10.2003	0.465124	0.983315	1227.4	1180.4	1356.48	1017.9	1140.03	1139.49
mmu-miR-466k	0.26481	3.64724	0.466069	0.983315	9.23318	11.1493	12.6426	5.82321	16.077	16.4652
mmu-miR-434-3p	-0.198845	11.1313	0.466387	0.983315	1973.13	2631.24	2598.8	1609.15	2434.72	2245.88
mmu-miR-185-3p	0.23102	3.7726	0.467808	0.98496	9.84873	14.7076	11.8989	16.6932	15.3584	11.5866
mmu-miR-6935-5p	-0.324011	1.08597	0.470064	0.988357	2.76995	1.89775	1.48736	0.77643	2.15557	1.48099
mmu-miR-30d-5p	-0.184815	13.9515	0.47234	0.989706	14960.2	19792.4	15894.7	14928.8	14495.9	14966.7
mmu-miR-7116-3p	-0.7502	-0.693897	0.473127	0.989706	0.92332	0.23722	NA	NA	0.44908	0.08712
mmu-miR-101a-5p	-0.302935	2.97863	0.473677	0.989706	5.53991	12.8098	6.32129	2.7175	9.16118	7.49209
mmu-miR-26a-3p	-0.229172	5.73352	0.474137	0.989706	79.4054	55.0349	36.8122	51.2443	49.9374	45.0396
mmu-miR-361-5p	0.192932	9.90715	0.474162	0.989706	843.297	911.633	935.923	790.792	1108.59	1181.83
mmu-miR-6915-5p	0.737751	-0.666852	0.475172	0.989706	0.30777	NA	0.37184	NA	0.26945	0.5227
mmu-miR-669i	0.617498	-0.443472	0.475533	0.989706	0.30777	0.23722	0.37184	NA	0.44908	0.60982
mmu-miR-540-5p	-0.428571	6.94968	0.475893	0.989706	183.433	122.88	117.502	20.5754	185.199	114.124
mmu-let-7i-3p	-0.230401	7.55631	0.476501	0.989706	190.204	220.377	198.935	92.0068	217.713	212.305
mmu-miR-302d-3p	-0.768197	-0.88995	0.47853	0.99062	NA	0.71166	NA	0.38821	0.08982	0.17423
mmu-miR-6980-3p	0.624395	-0.423491	0.478599	0.99062	NA	0.23722	0.74368	0.38821	0.35926	0.60982
mmu-miR-143-5p	-0.275527	8.46448	0.479221	0.99062	266.531	476.099	418.693	124.617	407.403	436.196
mmu-miR-154-5p	-0.205964	9.47735	0.480703	0.99062	608.159	922.546	763.017	469.739	740.978	783.271
mmu-miR-7046-3p	0.491618	-0.0597983	0.480974	0.99062	0.61555	0.23722	0.74368	0.38821	0.80834	0.69694
mmu-miR-340-3p	-0.190508	6.88766	0.481683	0.99062	112.029	130.233	136.094	105.206	115.503	110.116
mmu-miR-3098-3p	0.55415	-0.210269	0.48199	0.99062	0.92332	NA	0.37184	0.77643	0.62871	0.5227
mmu-miR-6925-3p	0.661462	-0.0896647	0.48223	0.99062	0.30777	NA	1.11552	NA	0.44908	1.21964
mmu-miR-669f-5p	-0.217501	4.29303	0.483277	0.99062	18.4664	17.317	27.1444	13.1993	19.5798	20.2112
mmu-miR-690	-0.31731	1.50983	0.483386	0.99062	1.53886	4.74438	1.8592	1.94107	2.3352	2.43928
mmu-miR-190a-5p	-0.213141	8.39734	0.485308	0.993234	379.176	302.217	405.306	193.331	382.794	365.544
mmu-miR-6516-5p	0.35551	0.868705	0.486573	0.994445	1.53886	1.66053	0.37184	1.94107	1.97594	1.21964
mmu-miR-323-5p	0.278785	1.57386	0.487194	0.994445	2.46218	2.84663	1.48736	3.10571	3.14354	2.5264
mmu-let-7d-3p	0.197824	9.53068	0.49078	0.999755	792.515	736.328	539.169	584.262	920.339	874.832
mmu-miR-702-5p	0.625515	0.0596492	0.492477	0.999755	0.92332	0.47444	0.37184	2.7175	0.53889	0.34847
mmu-miR-93-5p	0.198852	13.1988	0.492936	0.999755	11082.3	6983.5	8217.68	12388.3	8649.14	8877.77
mmu-miR-6975-3p	0.265799	2.30565	0.493896	0.999755	2.15441	4.74438	5.57761	5.04679	4.22133	5.74974
mmu-miR-6938-3p	0.72473	-0.668333	0.494844	0.999755	0.61555	NA	NA	NA	0.26945	0.5227
mmu-miR-155-5p	0.198877	5.53772	0.495119	0.999755	42.4726	41.0389	45.3646	60.1732	43.3809	44.4298
mmu-miR-7689-3p	-0.384879	0.870239	0.495179	0.999755	2.76995	1.89775	0.37184	0.38821	1.97594	1.13252
mmu-miR-6994-3p	0.616103	-0.449754	0.495547	0.999755	NA	0.71166	NA	NA	0.53889	0.5227
mmu-miR-700-3p	0.19633	5.1499	0.49696	0.999755	37.856	34.8712	25.2852	36.4921	39.9679	36.0665
mmu-miR-1198-5p	0.194621	7.51834	0.498024	0.999755	175.43	167.477	169.559	239.916	165.979	176.935
mmu-miR-669f-3p	0.240374	3.15613	0.498264	0.999755	5.23214	10.2004	7.80866	5.82321	9.52044	11.4995
mmu-miR-344f-5p	0.320008	1.28357	0.499209	0.999755	1.84664	2.60941	0.74368	1.16464	3.05373	2.09081
mmu-miR-181b-3p	0.218856	5.03178	0.500649	0.999755	36.0094	32.9735	20.4512	44.2564	31.5252	29.0972
mmu-miR-3079-3p	0.880357	-0.992427	0.500835	0.999755	NA	0.23722	NA	0.38821	0.08982	0.26135
mmu-miR-8091	0.866113	-0.98957	0.502171	0.999755	0.30777	NA	NA	0.38821	0.17963	0.17423
mmu-miR-6980-5p	0.863923	-0.988069	0.503312	0.999755	NA	NA	0.37184	0.38821	0.17963	0.17423
mmu-miR-202-5p	0.771886	-0.649485	0.507964	0.999755	0.61555	NA	NA	0.38821	0.08982	0.60982
mmu-miR-344g-5p	0.853733	-1.01234	0.509542	0.999755	NA	0.23722	NA	NA	0.17963	0.26135
mmu-miR-6952-5p	0.853733	-1.01234	0.509542	0.999755	NA	0.23722	NA	NA	0.17963	0.26135
mmu-miR-7211-5p	0.853733	-1.01234	0.509542	0.999755	NA	0.23722	NA	NA	0.17963	0.26135
mmu-miR-694	0.593404	-0.443693	0.509848	0.999755	0.30777	0.23722	0.37184	NA	0.35926	0.69694
mmu-miR-136-5p	-0.251907	8.99653	0.510983	0.999755	395.18	787.331	484.88	199.542	595.836	617.4
mmu-miR-6922-3p	0.844116	-1.0083	0.514445	0.999755	NA	NA	0.37184	NA	0.17963	0.26135
mmu-let-7g-3p	-0.372398	0.741802	0.51699	0.999755	0.61555	2.13497	1.8592	NA	1.79631	1.13252
mmu-miR-7083-5p	-0.270381	1.86698	0.517412	0.999755	4.92436	3.08385	2.97473	5.04679	2.69446	2.43928
mmu-miR-376c-3p	-0.181129	9.45408	0.518623	0.999755	633.704	827.895	777.147	485.656	784.987	709.222
mmu-miR-5621-5p	0.593961	-0.445325	0.519154	0.999755	NA	0.47444	0.37184	NA	0.71852	0.34847
mmu-miR-137-3p	0.209517	5.2588	0.520149	0.999755	32.0084	34.1596	39.4151	22.5164	53.53	45.2139
mmu-miR-433-5p	-0.182571	5.46886	0.521131	0.999755	46.4737	50.5277	43.5054	31.8336	49.6679	41.8163
mmu-miR-34b-3p	-0.213397	7.25645	0.522315	0.999755	122.494	182.896	187.036	77.2546	175.769	173.189
mmu-miR-592-3p	-1.00383	-1.3455	0.523196	0.999755	NA	NA	0.37184	NA	NA	0.08712
mmu-miR-6546-3p	-1.00383	-1.3455	0.523196	0.999755	NA	NA	0.37184	NA	NA	0.08712
mmu-miR-6927-3p	-1.00383	-1.3455	0.523196	0.999755	NA	NA	0.37184	NA	NA	0.08712
mmu-miR-7014-5p	-1.00383	-1.3455	0.523196	0.999755	NA	NA	0.37184	NA	NA	0.08712
mmu-miR-448-3p	-1.00315	-1.34522	0.523403	0.999755	NA	NA	0.37184	NA	0.08982	NA
mmu-miR-7017-5p	-1.00315	-1.34522	0.523403	0.999755	NA	NA	0.37184	NA	0.08982	NA
mmu-miR-764-5p	-1.00315	-1.34522	0.523403	0.999755	NA	NA	0.37184	NA	0.08982	NA
mmu-miR-1955-5p	0.2455	1.77045	0.524124	0.999755	2.15441	3.08385	2.97473	4.27036	3.23336	2.96199
mmu-miR-382-5p	-0.180354	10.2681	0.525102	0.999755	1352.05	1248.96	1333.05	1467.84	978.539	993.311
mmu-miR-6978-3p	-0.997366	-1.347	0.525139	0.999755	0.30777	NA	NA	NA	NA	0.08712
mmu-miR-7051-5p	-0.997366	-1.347	0.525139	0.999755	0.30777	NA	NA	NA	NA	0.08712
mmu-miR-7038-5p	0.886442	-0.988594	0.525293	0.999755	NA	NA	0.37184	0.38821	NA	0.34847
mmu-miR-129b-3p	-0.99669	-1.34671	0.525346	0.999755	0.30777	NA	NA	NA	0.08982	NA
mmu-miR-1936	-0.99669	-1.34671	0.525346	0.999755	0.30777	NA	NA	NA	0.08982	NA
mmu-miR-3060-5p	-0.99669	-1.34671	0.525346	0.999755	0.30777	NA	NA	NA	0.08982	NA
mmu-miR-6933-5p	-0.99669	-1.34671	0.525346	0.999755	0.30777	NA	NA	NA	0.08982	NA
mmu-miR-7022-5p	-0.99669	-1.34671	0.525346	0.999755	0.30777	NA	NA	NA	0.08982	NA
mmu-miR-208b-5p	0.399784	0.488193	0.526745	0.999755	0.30777	1.1861	1.11552	NA	1.70649	1.13252
mmu-miR-3103-3p	-0.296907	1.15996	0.527288	0.999755	2.15441	2.60941	1.48736	1.94107	1.1676	2.26505
mmu-miR-6972-3p	-0.985898	-1.34961	0.528615	0.999755	NA	0.23722	NA	NA	NA	0.08712
mmu-miR-6983-3p	-0.985898	-1.34961	0.528615	0.999755	NA	0.23722	NA	NA	NA	0.08712
mmu-miR-7013-3p	-0.985898	-1.34961	0.528615	0.999755	NA	0.23722	NA	NA	NA	0.08712
mmu-miR-7017-3p	-0.985898	-1.34961	0.528615	0.999755	NA	0.23722	NA	NA	NA	0.08712
mmu-miR-7019-5p	-0.985898	-1.34961	0.528615	0.999755	NA	0.23722	NA	NA	NA	0.08712
mmu-miR-7050-5p	-0.985898	-1.34961	0.528615	0.999755	NA	0.23722	NA	NA	NA	0.08712
mmu-miR-7056-5p	-0.985898	-1.34961	0.528615	0.999755	NA	0.23722	NA	NA	NA	0.08712
mmu-miR-7671-3p	-0.985898	-1.34961	0.528615	0.999755	NA	0.23722	NA	NA	NA	0.08712
mmu-miR-3083b-5p	-0.985222	-1.34932	0.528823	0.999755	NA	0.23722	NA	NA	0.08982	NA
mmu-miR-6959-3p	-0.985222	-1.34932	0.528823	0.999755	NA	0.23722	NA	NA	0.08982	NA
mmu-miR-7664-5p	-0.985222	-1.34932	0.528823	0.999755	NA	0.23722	NA	NA	0.08982	NA
mmu-miR-34a-3p	-0.210551	3.5715	0.531446	1	11.0798	15.6565	10.4115	6.21143	11.676	13.4161
mmu-miR-187-3p	0.173296	7.36877	0.532528	1	148.039	153.718	163.982	135.487	192.115	197.582
mmu-miR-497a-3p	0.20506	5.91772	0.532942	1	63.0934	56.221	47.9675	34.9393	85.1451	72.83
mmu-miR-7213-3p	0.648502	-0.68975	0.533247	1	0.30777	0.23722	NA	0.77643	0.35926	0.17423
mmu-miR-130b-3p	0.166135	10.7568	0.533631	1	1903.57	1418.81	1573.26	1947.67	1741.52	1779.98
mmu-miR-294-5p	-0.960143	-1.32432	0.536529	1	NA	NA	0.37184	0.38821	NA	NA
mmu-miR-3085-5p	-0.960143	-1.32432	0.536529	1	NA	NA	0.37184	0.38821	NA	NA
mmu-miR-330-5p	-0.185845	6.37115	0.536758	1	73.5577	110.781	79.2021	55.1264	89.0071	87.4657
mmu-miR-669k-5p	-0.431213	0.103017	0.537137	1	0.61555	0.94888	1.11552	1.94107	0.44908	0.43559
mmu-miR-3089-3p	0.48164	-0.0680073	0.53754	1	0.30777	0.71166	0.37184	1.16464	0.35926	0.87117
mmu-miR-7089-5p	-0.953679	-1.32584	0.538503	1	0.30777	NA	NA	0.38821	NA	NA
mmu-miR-693-3p	0.817384	-1.00777	0.540091	1	NA	NA	0.37184	NA	0.35926	0.08712
mmu-miR-351-3p	0.238674	6.47035	0.54138	1	47.0892	124.777	70.6497	48.915	123.856	114.821
mmu-miR-5616-3p	0.625215	-0.712236	0.541975	1	NA	0.47444	NA	0.38821	0.26945	0.34847
mmu-miR-8100	-0.94221	-1.32848	0.542032	1	NA	0.23722	NA	0.38821	NA	NA
mmu-miR-8107	-0.94221	-1.32848	0.542032	1	NA	0.23722	NA	0.38821	NA	NA
mmu-miR-217-5p	0.433787	-0.0646624	0.542586	1	0.61555	0.47444	0.37184	1.16464	0.71852	0.5227
mmu-let-7b-5p	-0.187504	14.3678	0.545171	1	26706.7	18164.6	22725.1	27703	15056	15845.8
mmu-miR-130b-5p	0.162088	7.89997	0.54547	1	203.13	230.34	242.812	231.376	254.717	269.192
mmu-miR-135a-5p	-0.212763	4.57862	0.545979	1	15.6964	32.7362	27.5162	12.8111	25.4178	26.5708
mmu-miR-6952-3p	0.286363	1.09575	0.54854	1	1.23109	1.89775	1.48736	3.10571	2.06576	1.39388
mmu-miR-1941-5p	0.431671	-0.087072	0.550948	1	0.61555	0.71166	NA	0.77643	0.53889	0.78406
mmu-miR-7029-3p	-0.694126	-0.890209	0.551067	1	NA	0.71166	NA	0.38821	NA	0.26135
mmu-miR-10a-5p	-0.167721	12.5538	0.551928	1	7131.71	5609.52	6361.82	7167.99	4873.84	4806.61
mmu-miR-300-5p	-0.200818	4.72789	0.552987	1	29.854	21.587	33.0938	13.1993	31.7049	27.4419
mmu-miR-3470b	-0.430657	-0.270244	0.553192	1	0.61555	0.71166	0.37184	0.77643	0.35926	0.43559
mmu-miR-6965-3p	0.572242	-0.455463	0.5535	1	0.61555	0.23722	NA	0.77643	0.62871	0.17423
mmu-miR-6956-3p	-0.371653	0.335566	0.554787	1	0.92332	0.94888	1.48736	0.38821	0.53889	1.30676
mmu-miR-132-5p	0.198732	2.3717	0.555229	1	4.61659	4.03273	4.83393	5.435	4.93985	5.22704
mmu-miR-7662-3p	-0.215156	1.99756	0.555284	1	3.3855	3.32107	5.57761	2.7175	3.59262	3.65893
mmu-miR-12206-5p	-0.53252	0.0933493	0.555639	1	NA	2.37219	NA	0.38821	0.53889	0.78406
mmu-miR-494-3p	-0.215061	8.1151	0.556257	1	210.209	405.882	277.765	122.287	310.762	342.197
mmu-miR-3069-3p	-0.334052	0.329077	0.557947	1	1.53886	1.1861	0.37184	0.38821	0.80834	1.04541
mmu-miR-3068-3p	-0.191392	3.16423	0.560444	1	8.92541	8.06545	11.1552	5.04679	10.0593	8.36326
mmu-miR-1981-3p	-0.178183	4.26224	0.562944	1	22.4674	21.8242	15.6173	21.74	15.8973	16.2909
mmu-miR-146b-3p	0.298797	1.12367	0.563042	1	2.15441	0.71166	2.23104	3.49393	1.52686	1.82946
mmu-miR-669b-5p	-0.16702	6.66342	0.56361	1	85.8686	110.307	125.31	73.7607	103.557	108.461
mmu-miR-218-3p	0.171997	4.33076	0.563893	1	13.8498	20.4008	21.5668	19.7989	20.3881	22.4763
mmu-miR-8097	0.605622	-0.731221	0.565034	1	NA	0.47444	NA	NA	0.44908	0.26135
mmu-miR-1983	-0.152844	7.78904	0.566402	1	244.372	225.833	228.31	211.189	210.797	204.638
mmu-miR-31-5p	-0.175485	9.33044	0.566982	1	557.684	778.316	715.05	367.639	746.367	711.835
mmu-miR-5709-3p	0.457541	0.298949	0.568851	1	0.92332	0.71166	0.74368	3.10571	0.62871	0.5227
mmu-miR-500-3p	0.181664	7.48862	0.569945	1	164.658	186.692	152.827	105.594	231.275	237.656
mmu-miR-181d-5p	0.162907	11.6359	0.570403	1	3480.29	2601.35	2934.2	4280.84	2795.87	2921.04
mmu-miR-344c-3p	-0.245143	1.28982	0.571636	1	1.23109	3.08385	2.60289	1.55286	1.79631	2.35217
mmu-miR-701-3p	-0.266761	1.58813	0.572043	1	1.23109	3.32107	4.46209	0.77643	3.05373	2.78775
mmu-let-7e-5p	-0.162409	13.1937	0.572145	1	11926.8	7943.76	9840.77	10950.4	7197.09	8166.03
mmu-miR-496a-3p	-0.189943	5.64147	0.57419	1	48.6281	55.5093	54.6606	22.5164	59.0986	57.0618
mmu-miR-350-5p	0.157913	5.11897	0.574338	1	30.1617	32.499	34.953	39.2096	33.9502	35.8052
mmu-miR-200b-5p	0.169526	7.10105	0.57434	1	136.959	134.741	115.271	189.06	118.197	125.275
mmu-miR-3094-5p	-0.505687	-0.6378	0.575971	1	0.30777	0.47444	0.37184	NA	0.17963	0.43559
mmu-miR-6985-5p	-0.692859	-1.06471	0.577312	1	NA	NA	0.74368	NA	0.17963	0.08712
mmu-miR-665-5p	0.257898	0.900052	0.577815	1	1.23109	1.89775	0.74368	1.55286	1.88612	1.48099
mmu-miR-7042-3p	-0.42739	-0.261509	0.579644	1	0.61555	0.23722	1.11552	0.77643	0.53889	0.26135
mmu-miR-1933-5p	-0.568585	-0.833044	0.579726	1	0.61555	NA	0.37184	NA	0.17963	0.26135
mmu-miR-152-3p	-0.141565	12.1053	0.58089	1	4839.11	4312.65	4729.44	4460.19	3977.84	4087.28
mmu-miR-676-5p	0.176516	5.2178	0.581478	1	38.4716	31.3129	34.2094	53.9618	32.0641	31.8849
mmu-miR-325-5p	-0.698381	-1.06594	0.582691	1	0.30777	NA	0.37184	NA	0.26945	NA
mmu-miR-186-5p	-0.144349	10.2017	0.58286	1	1105.21	1268.89	1340.11	956.948	1225.17	1178.87
mmu-miR-6947-5p	-0.632833	-0.521311	0.582897	1	1.23109	NA	0.37184	0.77643	NA	0.43559
mmu-miR-211-5p	-0.66143	-1.06908	0.582924	1	NA	0.23722	0.37184	NA	0.08982	0.17423
mmu-miR-7071-3p	-0.66143	-1.06908	0.582924	1	NA	0.23722	0.37184	NA	0.08982	0.17423
mmu-miR-6934-3p	-0.674375	-1.06771	0.584413	1	0.61555	NA	NA	NA	0.17963	0.08712
mmu-miR-7031-5p	-0.657626	-1.07032	0.584414	1	0.30777	0.23722	NA	NA	0.17963	0.08712
mmu-miR-7649-3p	-0.657626	-1.07032	0.584414	1	0.30777	0.23722	NA	NA	0.17963	0.08712
mmu-miR-374b-5p	0.141165	10.5343	0.58452	1	1280.03	1496.14	1460.22	1544.32	1572.04	1541.28
mmu-miR-544-3p	0.185372	4.30472	0.585014	1	14.7731	16.1309	23.7978	12.0346	27.0345	21.8664
mmu-miR-1930-3p	-0.554406	-0.837145	0.58511	1	0.61555	0.23722	NA	NA	0.17963	0.26135
mmu-miR-7052-5p	-0.554406	-0.837145	0.58511	1	0.61555	0.23722	NA	NA	0.17963	0.26135
mmu-miR-1947-5p	0.241274	1.06468	0.58631	1	1.84664	1.89775	0.74368	2.32929	1.97594	1.65523
mmu-miR-7091-3p	-0.423587	0.203027	0.586325	1	1.84664	0.94888	NA	0.38821	1.25742	0.34847
mmu-miR-191-5p	-0.15494	10.2649	0.587295	1	1107.98	1531.96	1254.59	815.638	1369.24	1325.58
mmu-miR-28c	-0.154307	4.5417	0.58738	1	25.2374	26.0941	21.1949	22.5164	22.9928	20.037
mmu-miR-671-5p	0.151914	7.9953	0.588131	1	242.833	258.332	223.848	198.377	318.935	289.926
mmu-miR-500-5p	-0.154972	4.17635	0.588261	1	18.7741	19.6892	17.8484	13.5875	17.8733	18.556
mmu-miR-224-5p	0.146296	9.70243	0.5914	1	904.236	730.635	739.22	983.347	795.855	833.364
mmu-miR-3082-5p	-0.399434	-0.117906	0.591637	1	0.61555	0.23722	1.48736	NA	0.53889	0.69694
mmu-miR-3091-5p	0.215163	1.48331	0.592284	1	2.15441	2.37219	2.23104	1.94107	3.14354	2.43928
mmu-miR-466l-3p	-0.650815	-1.07318	0.593229	1	NA	0.47444	NA	NA	0.08982	0.17423
mmu-miR-6947-3p	-0.667209	-1.07085	0.594392	1	0.30777	0.23722	NA	NA	NA	0.26135
mmu-miR-30b-3p	-0.164789	5.89442	0.596997	1	84.022	61.9142	41.6462	57.4557	52.3624	57.4974
mmu-miR-3076-5p	-0.38238	0.269903	0.59716	1	0.30777	2.13497	0.37184	1.16464	0.98797	0.43559
mmu-miR-15a-5p	-0.182746	11.9287	0.597449	1	3081.11	5291.17	4084.67	1743.08	4612.92	4715.83
mmu-miR-7117-3p	-0.398018	-0.134996	0.598188	1	0.61555	0.94888	0.37184	1.55286	0.35926	0.34847
mmu-miR-322-3p	-0.143838	11.5977	0.599353	1	2601.6	3147.66	4025.55	2433.72	3294.79	3126.9
mmu-miR-495-5p	0.187602	3.38631	0.600597	1	5.84768	13.5215	8.55234	8.92893	13.4723	9.49578
mmu-miR-6899-3p	-0.278884	0.742023	0.601345	1	1.53886	1.42332	1.48736	2.7175	0.80834	1.13252
mmu-miR-135b-5p	0.1364	10.2444	0.602608	1	1102.75	1294.74	1073.5	1107.58	1355.32	1351.28
mmu-miR-200c-3p	-0.135349	12.978	0.602939	1	8539.46	8684.83	8145.92	8751.9	6979.56	7214.18
mmu-miR-199a-5p	-0.145095	13.0755	0.60661	1	8900.17	9644.62	8689.55	5309.22	10037.5	9418.77
mmu-miR-5134-3p	-0.352302	0.342013	0.606971	1	1.23109	1.1861	0.74368	NA	1.52686	0.5227
mmu-miR-496a-5p	-0.264428	1.0287	0.607007	1	0.92332	3.32107	1.11552	0.77643	1.97594	1.56811
mmu-miR-19a-3p	-0.17272	11.1268	0.607664	1	2059.61	2497.21	2561.98	985.288	2871.31	2521.09
mmu-miR-106a-3p	0.440283	0.157755	0.608916	1	0.30777	0.23722	1.48736	0.38821	1.61668	0.34847
mmu-miR-193b-5p	0.193822	2.12907	0.610756	1	3.3855	4.03273	3.71841	4.65857	5.2093	3.22334
mmu-miR-7081-3p	0.333543	0.0564162	0.61673	1	0.92332	0.47444	0.37184	1.16464	0.80834	0.60982
mmu-miR-7658-3p	0.334735	0.170078	0.617156	1	0.30777	1.1861	0.37184	NA	0.98797	1.04541
mmu-miR-664-5p	-0.194654	2.37831	0.618586	1	4.00105	6.64214	4.83393	6.98786	4.40096	3.39757
mmu-miR-7213-5p	0.20197	1.68906	0.619198	1	1.84664	2.60941	3.71841	1.55286	3.32317	3.57181
mmu-miR-18a-5p	-0.155104	11.4886	0.619244	1	3017.4	2888.14	3188.16	1453.86	3599	3183.35
mmu-miR-17-3p	-0.136809	9.57296	0.619944	1	773.741	843.552	778.263	528.36	814.357	841.989
mmu-miR-376a-5p	-0.161765	6.22792	0.619968	1	57.2457	84.9245	94.8194	42.3154	87.9293	81.3675
mmu-miR-130a-3p	-0.168383	13.2077	0.620803	1	9993.07	10323.8	9755.99	3905.82	12055.8	11088.7
mmu-miR-7068-3p	-0.205858	1.22833	0.621414	1	1.84664	1.89775	2.97473	1.94107	1.70649	2.09081
mmu-miR-200c-5p	0.208695	1.61057	0.621959	1	1.84664	3.79551	1.48736	2.32929	3.41299	2.70064
mmu-miR-6950-3p	0.472427	-0.496785	0.622279	1	0.30777	0.47444	NA	NA	0.26945	0.69694
mmu-miR-3475-3p	-0.180759	1.97763	0.623161	1	3.69327	4.03273	3.71841	4.65857	2.87409	3.39757
mmu-miR-297a-5p	0.170848	5.37438	0.623442	1	27.6995	43.6483	44.6209	22.5164	53.7995	53.6642
mmu-miR-467c-5p	-0.140197	5.21887	0.623845	1	33.5472	38.6667	44.249	37.6568	31.615	36.3279
mmu-miR-184-3p	0.170483	4.29689	0.623901	1	23.083	15.8937	15.6173	29.5043	16.5261	16.3781
mmu-miR-487b-3p	0.135598	8.7841	0.623968	1	440.423	394.97	425.386	543.5	422.492	410.148
mmu-miR-301a-5p	-0.130989	6.51106	0.626623	1	99.1028	90.1433	96.3068	78.8075	89.0969	92.2572
mmu-miR-106b-3p	0.149236	9.64165	0.632059	1	870.689	700.746	702.407	1172.02	650.893	668.886
mmu-miR-1960	0.454288	-0.276047	0.632155	1	0.61555	0.47444	NA	0.38821	0.98797	0.17423
mmu-miR-409-5p	0.194485	4.83171	0.634445	1	17.543	34.3968	26.0289	10.87	39.9679	38.0703
mmu-miR-3473g	-0.358297	-0.102705	0.634475	1	0.30777	0.47444	1.48736	0.38821	0.35926	0.78406
mmu-miR-490-5p	-0.129417	5.98673	0.63552	1	58.7846	66.1842	73.2526	58.2321	61.2542	61.2435
mmu-miR-3057-3p	0.453492	-0.494261	0.638074	1	0.61555	0.23722	NA	NA	0.26945	0.69694
mmu-miR-3100-5p	-0.444256	-0.592511	0.638349	1	NA	0.23722	1.11552	0.77643	0.26945	0.17423
mmu-miR-425-3p	0.128903	5.32401	0.638732	1	39.0871	37.9551	36.8122	39.2096	40.5068	44.5169
mmu-miR-7005-5p	0.653285	-1.04364	0.638935	1	NA	NA	0.37184	0.77643	0.08982	0.08712
mmu-miR-452-5p	-0.265649	0.266288	0.642652	1	0.61555	0.94888	1.48736	0.38821	0.80834	0.95829
mmu-miR-1306-3p	-0.163013	3.59251	0.643403	1	13.2342	11.861	12.2707	16.6932	7.90376	10.0185
mmu-miR-3074-3p	0.165281	2.57434	0.643874	1	4.30882	7.11658	4.09025	3.88214	6.73616	6.44668
mmu-miR-1951	-0.486264	-0.791071	0.644103	1	0.30777	NA	0.74368	0.77643	0.17963	0.08712
mmu-miR-3058-5p	-0.223533	0.735736	0.646421	1	1.84664	0.94888	1.8592	0.38821	1.34723	1.48099
mmu-miR-199b-5p	-0.141566	11.8804	0.649839	1	4772.63	3469.33	3632.14	2012.89	4459.79	4376.6
mmu-miR-664-3p	0.129111	4.23489	0.650505	1	17.543	17.317	18.2202	15.9168	21.0168	20.4726
mmu-miR-6987-5p	0.635352	-1.06788	0.651443	1	NA	0.23722	NA	0.38821	0.26945	NA
mmu-miR-7080-5p	0.635352	-1.06788	0.651443	1	NA	0.23722	NA	0.38821	0.26945	NA
mmu-miR-1193-3p	0.156672	5.06902	0.656818	1	26.1607	34.3968	33.4657	16.305	47.6022	40.2482
mmu-miR-7067-3p	-0.346253	-0.133436	0.6579	1	0.61555	1.1861	NA	NA	0.80834	0.43559
mmu-miR-7067-5p	0.591183	-1.06815	0.660325	1	NA	0.23722	NA	0.38821	0.17963	0.08712
mmu-miR-872-3p	0.138675	8.03898	0.661154	1	190.511	279.207	281.483	166.544	325.042	338.712
mmu-miR-1b-5p	-0.209264	1.07278	0.662604	1	1.53886	2.37219	1.8592	NA	1.88612	2.17793
mmu-miR-7092-3p	-0.312285	-0.222897	0.664171	1	0.61555	0.47444	0.74368	0.77643	0.53889	0.34847
mmu-miR-7115-5p	-0.452483	-0.663042	0.66515	1	NA	0.94888	NA	0.77643	0.08982	0.26135
mmu-miR-467b-3p	0.581381	-1.0643	0.665351	1	NA	NA	0.37184	0.38821	0.08982	0.17423
mmu-miR-7026-3p	0.581381	-1.0643	0.665351	1	NA	NA	0.37184	0.38821	0.08982	0.17423
mmu-miR-1198-3p	-0.273581	0.927303	0.665795	1	0.92332	3.55829	0.37184	1.55286	1.97594	0.87117
mmu-miR-7002-3p	-0.531069	-1.025	0.66604	1	0.30777	NA	0.37184	0.77643	0.08982	NA
mmu-miR-3058-3p	0.380886	-0.522636	0.667642	1	NA	0.23722	0.74368	0.38821	0.44908	0.34847
mmu-miR-1945	-0.296381	0.172296	0.667828	1	0.92332	0.47444	1.48736	1.16464	0.98797	0.34847
mmu-miR-101b-5p	0.457496	-0.772951	0.66894	1	NA	0.47444	NA	0.38821	0.35926	0.17423
mmu-miR-19b-3p	-0.13982	12.8891	0.669095	1	6759.92	8603.94	8530.77	3549.05	9681.03	8660.76
mmu-miR-140-5p	-0.135961	9.3969	0.671469	1	560.762	838.333	720.999	360.263	776.545	804.528
mmu-miR-124b-3p	0.562899	-1.08597	0.673279	1	0.30777	NA	NA	NA	0.17963	0.17423
mmu-miR-6968-5p	0.562899	-1.08597	0.673279	1	0.30777	NA	NA	NA	0.17963	0.17423
mmu-miR-760-5p	0.562899	-1.08597	0.673279	1	0.30777	NA	NA	NA	0.17963	0.17423
mmu-miR-3075-5p	0.286044	0.190226	0.677795	1	0.92332	0.23722	1.11552	1.55286	0.53889	0.95829
mmu-miR-1933-3p	0.298676	0.183601	0.678166	1	0.92332	0.47444	0.74368	0.77643	1.34723	0.43559
mmu-miR-6997-5p	-0.31536	-0.394152	0.681269	1	0.61555	0.47444	0.37184	0.38821	0.35926	0.43559
mmu-miR-3066-3p	0.554542	-1.08571	0.681563	1	0.30777	NA	NA	NA	0.26945	0.08712
mmu-miR-1199-3p	0.55379	-1.08624	0.681748	1	0.30777	NA	NA	NA	0.08982	0.26135
mmu-miR-6916-5p	0.55379	-1.08624	0.681748	1	0.30777	NA	NA	NA	0.08982	0.26135
mmu-miR-7688-3p	0.428337	-0.78883	0.681963	1	NA	0.23722	0.37184	NA	0.26945	0.34847
mmu-miR-6917-3p	0.428185	-0.788583	0.682258	1	NA	0.23722	0.37184	NA	0.35926	0.26135
mmu-miR-3062-5p	-0.183761	1.87972	0.683484	1	2.15441	4.74438	3.71841	0.77643	3.59262	4.09451
mmu-miR-547-3p	0.547312	-1.08475	0.685026	1	NA	NA	0.37184	NA	0.08982	0.26135
mmu-miR-344-3p	-0.116599	5.34494	0.685557	1	47.0892	34.634	44.6209	32.9982	37.9919	44.7783
mmu-miR-7063-3p	-0.209448	0.48339	0.687238	1	0.92332	1.66053	0.74368	0.77643	1.07779	1.04541
mmu-miR-541-5p	-0.11131	12.35	0.688158	1	5322.31	5203.4	5759.81	6310.81	4509.9	4117.86
mmu-miR-3474	0.219756	1.28711	0.68838	1	2.76995	2.13497	0.74368	3.49393	1.1676	2.70064
mmu-miR-541-3p	0.218043	0.769099	0.688622	1	0.92332	2.13497	0.37184	0.38821	1.70649	1.65523
mmu-miR-5619-5p	0.439872	-0.766027	0.692647	1	0.30777	NA	0.37184	0.38821	0.44908	0.08712
mmu-miR-1966-5p	-0.375276	-0.602169	0.692759	1	0.30777	0.71166	NA	0.77643	0.35926	0.08712
mmu-miR-208a-3p	0.257857	5.37594	0.692895	1	16.9275	58.3559	35.6967	9.70536	45.6263	78.4056
mmu-miR-32-3p	-0.114308	5.11093	0.693353	1	35.7016	34.3968	36.8122	39.5979	29.8187	29.7941
mmu-miR-501-5p	-0.107053	7.15515	0.694423	1	151.116	162.732	129.029	125.005	141.729	144.005
mmu-miR-1953	0.264177	0.435281	0.695457	1	0.30777	0.94888	1.48736	0.38821	0.71852	1.74235
mmu-miR-503-3p	-0.128998	7.35627	0.696646	1	119.416	210.176	183.689	92.7832	181.068	196.885
mmu-miR-93-3p	0.118115	6.96622	0.697485	1	108.028	126.201	124.939	80.7486	160.5	149.319
mmu-miR-5099	-0.214156	0.661642	0.699036	1	1.53886	1.89775	0.37184	2.32929	1.07779	0.87117
mmu-miR-10a-3p	-0.105154	6.64012	0.699328	1	101.565	107.46	100.397	103.265	91.3423	92.4314
mmu-miR-6946-5p	0.351914	-0.541496	0.699977	1	NA	0.23722	0.74368	NA	0.53889	0.34847
mmu-miR-28a-3p	-0.119425	8.86208	0.699998	1	520.751	454.038	479.675	619.59	339.053	365.283
mmu-miR-467e-5p	-0.10342	6.38997	0.700785	1	84.6375	89.4317	85.8952	76.09	78.7682	86.5946
mmu-miR-7054-5p	0.467515	-0.794836	0.701226	1	0.30777	0.23722	NA	1.16464	0.08982	0.17423
mmu-miR-1b-3p	0.299855	0.0366348	0.702124	1	1.23109	0.47444	NA	NA	1.1676	0.60982
mmu-miR-219b-5p	0.547682	-1.08908	0.702833	1	NA	0.23722	NA	NA	NA	0.34847
mmu-miR-99a-3p	-0.114363	6.19306	0.703359	1	88.9463	67.6075	71.0216	48.1386	89.4562	72.3945
mmu-miR-5123	-0.149401	1.57864	0.704275	1	2.76995	2.84663	2.97473	1.16464	2.69446	3.0491
mmu-miR-6960-5p	-0.226844	0.295216	0.706658	1	0.92332	1.1861	0.74368	1.16464	1.07779	0.5227
mmu-miR-7010-5p	-0.311658	0.739654	0.707646	1	0.92332	2.13497	2.23104	4.27036	0.44908	0.43559
mmu-miR-1941-3p	-0.238132	0.0457532	0.707711	1	0.30777	1.1861	0.74368	0.38821	0.71852	0.69694
mmu-miR-214-5p	0.113628	7.98447	0.708082	1	174.199	295.101	260.66	189.449	300.343	301.426
mmu-miR-7687-5p	-0.299227	-0.372691	0.708331	1	0.92332	0.23722	0.37184	0.77643	0.26945	0.43559
mmu-miR-204-3p	-0.150844	1.68404	0.708358	1	4.30882	2.84663	1.8592	3.49393	2.87409	2.35217
mmu-miR-5134-5p	-0.203531	0.73698	0.708416	1	0.61555	2.13497	1.48736	0.77643	0.98797	1.74235
mmu-miR-204-5p	0.103015	6.81096	0.709032	1	104.95	114.34	104.859	97.83	112.449	137.297
mmu-miR-669p-3p	0.169316	3.40211	0.711438	1	4.92436	14.2332	8.92418	3.49393	12.7538	14.7228
mmu-miR-1981-5p	0.124449	6.64253	0.716831	1	102.796	93.2271	90.3573	158.391	73.8283	77.273
mmu-miR-6418-3p	0.14114	1.7229	0.717874	1	2.76995	3.32107	2.23104	1.55286	3.59262	3.39757
mmu-miR-6715-3p	0.151125	1.20503	0.720649	1	2.46218	1.66053	1.48736	1.16464	2.3352	2.17793
mmu-miR-6912-5p	-0.286003	-0.376837	0.722419	1	0.92332	0.47444	NA	0.77643	0.26945	0.43559
mmu-miR-1948-5p	0.386618	-0.788003	0.726851	1	0.61555	NA	NA	NA	0.17963	0.43559
mmu-miR-147-5p	-0.302696	-0.565244	0.727144	1	NA	0.71166	0.37184	0.38821	0.35926	0.26135
mmu-miR-487b-5p	0.493661	-1.08395	0.729114	1	NA	NA	0.37184	NA	0.35926	NA
mmu-miR-6897-5p	0.493661	-1.08395	0.729114	1	NA	NA	0.37184	NA	0.35926	NA
mmu-miR-12191-3p	-0.162023	1.32304	0.729282	1	3.69327	1.1861	2.23104	3.10571	1.88612	1.82946
mmu-miR-193a-3p	0.128153	7.99485	0.729688	1	209.593	303.166	217.899	110.641	325.401	369.116
mmu-miR-6977-3p	0.260298	-0.159959	0.729957	1	NA	0.71166	0.74368	0.77643	0.71852	0.43559
mmu-miR-30e-3p	-0.116713	9.51498	0.730227	1	979.948	640.255	664.48	1026.44	480.064	572.361
mmu-miR-467a-5p	-0.127174	6.7126	0.730268	1	75.0965	160.835	91.4728	53.5736	109.665	137.471
mmu-let-7f-5p	-0.0985425	15.6043	0.732309	1	59447.5	42097.9	53139	62426.8	39559.9	41014.5
mmu-miR-7651-3p	0.354028	-0.561492	0.732942	1	0.30777	0.47444	NA	0.77643	0.53889	0.08712
mmu-miR-674-5p	0.0888782	9.95947	0.733993	1	981.487	981.613	934.436	876.2	1058.92	1146.46
mmu-miR-669l-5p	-0.0959805	5.31899	0.737017	1	33.2394	41.5134	48.3393	39.2096	39.1595	36.5893
mmu-miR-7025-3p	0.16438	0.662682	0.737705	1	1.23109	1.42332	0.74368	0.77643	1.34723	1.48099
mmu-miR-6994-5p	-0.268562	-0.354299	0.737737	1	0.30777	0.47444	0.74368	1.16464	0.35926	0.26135
mmu-miR-1197-3p	-0.11438	3.89522	0.739814	1	18.7741	12.3354	14.5018	7.37607	18.0529	15.5069
mmu-miR-100-3p	0.177052	0.905036	0.740069	1	2.15441	0.23722	2.23104	1.55286	1.79631	1.48099
mmu-miR-141-3p	-0.102404	11.4518	0.740792	1	2366.46	3324.63	3023.81	1540.05	3417.57	3217.07
mmu-miR-6935-3p	-0.333433	-0.769541	0.741534	1	NA	0.23722	0.74368	NA	0.35926	0.17423
mmu-miR-200a-5p	0.105312	6.63999	0.74421	1	109.875	85.6361	92.2165	145.192	82.0913	80.235
mmu-miR-3109-3p	-0.248167	-0.04128	0.746211	1	0.92332	NA	1.48736	0.77643	0.71852	0.43559
mmu-miR-7680-3p	-0.305805	-0.559579	0.746652	1	0.61555	0.23722	0.37184	0.38821	0.53889	0.08712
mmu-miR-539-5p	0.0880041	7.11351	0.748207	1	118.492	143.28	140.556	120.735	157.985	148.535
mmu-miR-3109-5p	-0.152142	1.34285	0.748272	1	3.07773	2.37219	1.48736	1.55286	3.05373	1.48099
mmu-miR-6945-3p	-0.170687	0.769835	0.748751	1	1.84664	1.1861	1.48736	0.38821	1.07779	1.91658
mmu-miR-7653-5p	-0.31674	-0.773625	0.750928	1	NA	0.47444	0.37184	NA	0.35926	0.17423
mmu-miR-7064-5p	0.320066	-0.545063	0.753932	1	NA	0.47444	0.37184	NA	0.71852	0.17423
mmu-miR-7018-3p	0.190879	0.611481	0.755621	1	1.53886	0.71166	1.11552	1.16464	1.88612	0.69694
mmu-miR-504-5p	0.151502	1.19634	0.757502	1	2.15441	2.37219	0.74368	0.77643	2.87409	1.82946
mmu-miR-6970-3p	0.242397	-0.364029	0.757839	1	0.30777	0.47444	0.37184	0.38821	0.44908	0.5227
mmu-miR-668-5p	0.180781	0.234532	0.75994	1	0.61555	0.94888	0.74368	0.38821	1.07779	0.87117
mmu-miR-3105-5p	0.13866	1.6789	0.760876	1	1.84664	2.37219	4.09025	0.77643	3.41299	3.74604
mmu-miR-497a-5p	-0.0822434	10.8674	0.761423	1	1911.27	2019.21	1840.61	1333.13	2000.01	2133.68
mmu-miR-6902-3p	-0.226991	-0.19795	0.762879	1	0.92332	0.23722	0.74368	0.38821	0.35926	0.69694
mmu-miR-365-3p	-0.101987	8.15172	0.763446	1	268.993	341.358	272.931	133.157	350.37	345.333
mmu-miR-6964-3p	-0.339245	-0.524238	0.763884	1	NA	0.23722	1.11552	NA	0.08982	0.69694
mmu-miR-200b-3p	-0.0784699	13.0325	0.76406	1	9436.31	8169.36	8239.99	9225.52	7646.53	7455.58
mmu-miR-6996-3p	0.419109	-0.860675	0.765021	1	NA	0.23722	0.37184	1.16464	NA	0.17423
mmu-miR-1839-3p	-0.0868935	4.54954	0.766003	1	19.3897	23.7219	28.6317	19.4107	25.1483	22.3891
mmu-miR-1948-3p	-0.184494	0.338372	0.768966	1	0.61555	0.71166	1.8592	1.94107	0.62871	0.78406
mmu-miR-542-5p	0.091227	9.11152	0.769644	1	669.713	518.561	419.065	752.747	485.453	457.976
mmu-miR-672-3p	0.0815061	5.88638	0.770003	1	52.0136	56.4582	63.2129	66.3846	56.6736	58.2815
mmu-miR-3110-5p	-0.117794	2.55038	0.77261	1	5.53991	4.26995	7.80866	1.94107	7.18524	5.74974
mmu-miR-449c-5p	-0.0831864	9.76418	0.772625	1	847.606	982.799	856.349	574.557	1101.41	872.305
mmu-miR-96-5p	-0.107148	6.94871	0.773463	1	94.794	166.291	122.336	52.0207	150.351	155.591
mmu-miR-125b-5p	0.0815807	11.2679	0.773704	1	1992.52	2661.84	2544.88	1738.81	3018.34	2892.73
mmu-miR-411-5p	-0.0839034	9.99935	0.775144	1	845.144	1261.53	1057.52	675.493	1150.63	1170.51
mmu-miR-466e-5p	0.13014	1.68072	0.776519	1	2.15441	2.13497	4.09025	0.77643	3.23336	3.92028
mmu-miR-669b-3p	0.13314	0.757317	0.777661	1	0.92332	1.1861	1.8592	1.16464	1.52686	1.39388
mmu-miR-125a-3p	0.080945	6.85272	0.778959	1	117.877	113.865	104.487	145.192	104.096	104.889
mmu-miR-106b-5p	-0.0772437	13.004	0.780358	1	10391.3	6756	8174.55	9152.93	7369.72	7330.83
mmu-miR-708-5p	-0.0774186	9.31218	0.780627	1	562.301	693.392	704.638	463.528	691.13	706.957
mmu-miR-6966-3p	0.224829	-0.383706	0.783687	1	0.61555	0.47444	NA	NA	0.62871	0.43559
mmu-miR-299a-5p	0.101404	8.4263	0.784712	1	230.522	420.352	345.068	156.45	464.885	456.233
mmu-miR-301b-3p	-0.0747553	8.39542	0.784734	1	409.953	312.892	313.462	337.358	332.407	311.357
mmu-miR-7653-3p	-0.271184	-0.727428	0.78634	1	0.30777	NA	0.74368	0.77643	0.17963	0.17423
mmu-miR-6942-3p	-0.318875	-0.990504	0.786584	1	0.30777	NA	0.37184	NA	0.08982	0.26135
mmu-miR-99b-5p	-0.0778417	12.4806	0.786826	1	6998.44	5080.76	5544.15	7073.65	4959.25	4512.15
mmu-miR-712-3p	-0.318354	-0.98998	0.787037	1	0.30777	NA	0.37184	NA	0.26945	0.08712
mmu-miR-324-5p	0.0718355	9.46663	0.787337	1	703.261	720.672	647.375	590.862	805.555	783.01
mmu-miR-679-3p	0.159773	0.931356	0.789123	1	0.30777	1.89775	2.23104	1.94107	0.89815	2.26505
mmu-miR-380-5p	0.0870678	6.57674	0.789247	1	104.643	81.8406	90.7292	139.757	78.2293	74.5724
mmu-miR-1964-3p	0.0917649	3.22842	0.789522	1	8.61764	11.861	5.20577	10.4818	9.25099	8.62461
mmu-miR-1964-5p	-0.142213	0.724047	0.789582	1	1.23109	0.71166	2.60289	0.77643	1.61668	1.13252
mmu-miR-6976-5p	0.238883	-0.577502	0.789952	1	0.30777	0.23722	0.37184	0.38821	0.26945	0.43559
mmu-miR-363-3p	-0.0865471	4.30081	0.790417	1	18.4664	26.5685	14.5018	13.9757	18.4122	23.4346
mmu-miR-374c-5p	-0.0958495	3.81253	0.790823	1	8.00209	17.7914	16.7328	8.1525	14.9992	15.8553
mmu-miR-714	-0.307747	-0.992575	0.792658	1	NA	0.23722	0.37184	NA	0.26945	0.08712
mmu-miR-6905-5p	-0.298852	-0.994332	0.794555	1	0.30777	0.23722	NA	NA	0.17963	0.17423
mmu-miR-7091-5p	-0.202161	-0.36216	0.794614	1	0.61555	0.23722	0.74368	NA	0.44908	0.5227
mmu-miR-1224-5p	-0.303246	-0.994594	0.794852	1	0.30777	0.23722	NA	NA	0.08982	0.26135
mmu-let-7e-3p	0.076316	5.3983	0.796014	1	37.856	45.3089	39.0433	30.2807	53.53	44.5169
mmu-miR-381-3p	-0.0674547	10.3117	0.797193	1	1117.83	1416.67	1372.46	1230.25	1214.04	1272
mmu-miR-362-5p	-0.0719848	7.03722	0.79799	1	120.955	147.55	134.978	97.4418	145.411	140.956
mmu-miR-688	0.239067	-0.577737	0.798889	1	0.30777	0.23722	0.37184	0.38821	0.17963	0.5227
mmu-miR-138-3p	0.141046	0.874192	0.798906	1	2.15441	0.71166	1.48736	NA	2.06576	1.74235
mmu-miR-7074-3p	-0.294869	-0.996919	0.799695	1	NA	0.47444	NA	NA	0.17963	0.17423
mmu-miR-297b-5p	0.104782	2.32479	0.801592	1	4.00105	3.08385	6.69313	1.94107	6.01764	5.48839
mmu-miR-7677-3p	-0.288325	-0.969841	0.802087	1	0.30777	NA	0.37184	0.38821	0.17963	0.08712
mmu-miR-5114	0.184854	0.119259	0.802616	1	0.61555	0.71166	0.74368	0.77643	1.25742	0.34847
mmu-miR-3097-3p	-0.123703	0.610432	0.802922	1	1.23109	1.66053	0.74368	0.77643	1.1676	1.30676
mmu-miR-1956	-0.295484	-0.997181	0.803217	1	NA	0.47444	NA	NA	0.08982	0.26135
mmu-miR-345-5p	0.0868067	7.67095	0.804623	1	145.269	253.825	193.357	105.206	255.705	271.98
mmu-miR-203-5p	0.0874408	2.40366	0.805259	1	6.46323	4.50717	3.34657	3.88214	5.83801	5.13992
mmu-miR-221-3p	-0.0623738	11.2702	0.806457	1	2548.36	2460.44	2569.05	2314.53	2322.72	2602.28
mmu-miR-15b-5p	0.0612198	12.1654	0.808154	1	4256.8	4642.14	4606.74	4318.5	5024.28	4732.12
mmu-miR-369-5p	-0.0700934	8.15445	0.810431	1	234.523	314.315	327.22	196.825	325.312	314.145
mmu-miR-6540-5p	-0.0745326	3.21168	0.810934	1	8.61764	11.1493	7.43682	9.31714	8.53247	8.62461
mmu-miR-5624-3p	0.216935	-0.596062	0.814224	1	0.30777	0.23722	0.37184	NA	0.53889	0.26135
mmu-miR-6951-5p	0.248507	-0.837558	0.819549	1	NA	0.47444	NA	0.38821	0.17963	0.26135
mmu-miR-872-5p	-0.0602476	9.43642	0.82032	1	629.395	705.727	789.046	601.732	709.901	723.857
mmu-miR-1843b-3p	0.2503	-0.835217	0.821407	1	0.30777	0.23722	NA	0.38821	0.08982	0.34847
mmu-miR-874-5p	-0.0995236	1.34152	0.821504	1	1.84664	3.55829	1.11552	1.55286	2.15557	2.43928
mmu-miR-7006-3p	0.132714	0.440056	0.822843	1	0.30777	1.66053	0.74368	0.38821	1.34723	1.04541
mmu-miR-195a-5p	0.0615581	10.7281	0.824348	1	1375.44	1791.48	1820.16	1280.33	2011.33	1927.56
mmu-miR-497b	0.245462	-0.833711	0.824876	1	NA	0.23722	0.37184	0.38821	0.08982	0.34847
mmu-miR-6988-3p	0.0758802	2.5075	0.828043	1	5.23214	4.26995	6.32129	5.435	4.6704	6.35956
mmu-miR-219a-3p	-0.0761873	2.02715	0.830928	1	4.00105	4.03273	3.34657	4.65857	3.32317	3.57181
mmu-miR-34c-3p	-0.0676084	5.37641	0.831115	1	33.5472	50.2905	42.7617	25.2339	44.279	50.6151
mmu-miR-7044-3p	0.235757	-0.83111	0.831789	1	0.30777	NA	0.37184	0.38821	0.08982	0.34847
mmu-miR-291b-3p	0.225011	-0.853133	0.833347	1	NA	0.23722	0.37184	NA	0.26945	0.26135
mmu-miR-6940-3p	-0.167675	-0.354329	0.833521	1	0.30777	0.94888	NA	0.38821	0.35926	0.5227
mmu-miR-6958-3p	-0.118324	0.351833	0.83366	1	1.23109	0.94888	0.74368	1.16464	0.71852	1.04541
mmu-miR-466d-5p	-0.185413	-0.527152	0.83677	1	NA	0.47444	0.74368	NA	0.53889	0.26135
mmu-miR-20b-3p	0.0727865	2.38533	0.837061	1	4.92436	5.21882	4.09025	2.7175	5.92782	5.48839
mmu-miR-129-5p	-0.075347	5.5183	0.837868	1	62.4779	35.1084	43.1335	67.5493	30.5373	35.1954
mmu-miR-25-3p	-0.0621476	13.4053	0.83806	1	12553.1	10137.1	10590.8	14883.4	8116.53	8468.93
mmu-miR-7061-3p	0.224631	-0.857438	0.838784	1	NA	0.47444	NA	NA	0.17963	0.34847
mmu-miR-669m-3p	0.158657	0.186159	0.839358	1	0.92332	NA	1.48736	NA	0.71852	1.30676
mmu-miR-128-3p	0.057355	8.89182	0.840904	1	550.913	402.087	443.978	575.722	425.546	442.643
mmu-miR-7036b-5p	0.217408	-0.852882	0.840958	1	NA	0.23722	0.37184	NA	0.35926	0.17423
mmu-miR-190a-3p	0.091346	1.24166	0.843404	1	2.15441	1.89775	1.8592	0.38821	2.87409	2.09081
mmu-miR-3470a	-0.204409	-0.730508	0.84432	1	0.92332	NA	NA	0.77643	0.17963	0.17423
mmu-miR-7019-3p	0.211103	-0.852052	0.84591	1	0.61555	NA	NA	NA	0.26945	0.26135
mmu-miR-7020-5p	0.283514	-1.12575	0.846212	1	0.30777	NA	NA	0.77643	0.08982	NA
mmu-miR-148b-5p	0.0641957	4.23901	0.848558	1	13.8498	21.1125	19.3357	10.4818	23.7113	21.6051
mmu-miR-467h	-0.285002	-1.25266	0.848623	1	NA	NA	0.37184	NA	NA	0.17423
mmu-miR-7036a-3p	-0.160251	-0.526552	0.849102	1	0.61555	0.23722	0.37184	NA	0.35926	0.43559
mmu-miR-3091-3p	-0.283704	-1.2521	0.849183	1	NA	NA	0.37184	NA	0.17963	NA
mmu-miR-7057-3p	-0.283704	-1.2521	0.849183	1	NA	NA	0.37184	NA	0.17963	NA
mmu-miR-7069-3p	-0.283704	-1.2521	0.849183	1	NA	NA	0.37184	NA	0.17963	NA
mmu-miR-879-5p	0.0714362	3.425	0.850795	1	8.00209	12.0982	10.0397	4.27036	12.0353	14.2872
mmu-miR-3057-5p	-0.0764726	3.23291	0.850953	1	12.6187	7.82823	7.80866	14.7521	7.45468	5.83686
mmu-miR-1934-5p	0.0746262	2.41123	0.850983	1	4.61659	4.74438	5.20577	8.1525	4.85004	3.57181
mmu-miR-96-3p	-0.0883501	1.43549	0.851544	1	4.30882	1.89775	1.11552	1.16464	2.69446	2.5264
mmu-miR-1970	-0.277889	-1.25387	0.851646	1	0.30777	NA	NA	NA	0.08982	0.08712
mmu-miR-6941-3p	-0.277889	-1.25387	0.851646	1	0.30777	NA	NA	NA	0.08982	0.08712
mmu-miR-7090-3p	-0.277889	-1.25387	0.851646	1	0.30777	NA	NA	NA	0.08982	0.08712
mmu-miR-6399	-0.27724	-1.25359	0.851926	1	0.30777	NA	NA	NA	0.17963	NA
mmu-miR-6537-3p	-0.27724	-1.25359	0.851926	1	0.30777	NA	NA	NA	0.17963	NA
mmu-miR-876-5p	-0.27724	-1.25359	0.851926	1	0.30777	NA	NA	NA	0.17963	NA
mmu-miR-653-3p	-0.155997	-0.528882	0.852067	1	0.30777	0.47444	0.37184	NA	0.44908	0.34847
mmu-miR-7070-5p	-0.155997	-0.528882	0.852067	1	0.30777	0.47444	0.37184	NA	0.44908	0.34847
mmu-miR-203-3p	-0.0486508	9.05867	0.853627	1	577.689	487.011	562.967	500.796	534.671	535.074
mmu-miR-7030-3p	-0.153825	-0.505597	0.855394	1	0.30777	0.23722	0.74368	0.38821	0.44908	0.26135
mmu-miR-6900-5p	-0.26707	-1.25675	0.856256	1	NA	0.23722	NA	NA	NA	0.17423
mmu-miR-6901-5p	-0.26707	-1.25675	0.856256	1	NA	0.23722	NA	NA	NA	0.17423
mmu-miR-7667-3p	-0.26707	-1.25675	0.856256	1	NA	0.23722	NA	NA	NA	0.17423
mmu-miR-1931	-0.266421	-1.25647	0.856537	1	NA	0.23722	NA	NA	0.08982	0.08712
mmu-miR-466l-5p	-0.266421	-1.25647	0.856537	1	NA	0.23722	NA	NA	0.08982	0.08712
mmu-miR-5618-3p	-0.266421	-1.25647	0.856537	1	NA	0.23722	NA	NA	0.08982	0.08712
mmu-miR-7663-3p	-0.266421	-1.25647	0.856537	1	NA	0.23722	NA	NA	0.08982	0.08712
mmu-miR-7064-3p	-0.265771	-1.25619	0.856818	1	NA	0.23722	NA	NA	0.17963	NA
mmu-miR-7212-5p	-0.265771	-1.25619	0.856818	1	NA	0.23722	NA	NA	0.17963	NA
mmu-miR-7049-5p	0.141847	-0.218164	0.859965	1	NA	0.71166	0.74368	0.38821	0.80834	0.34847
mmu-miR-3473d	0.134557	-0.0750809	0.860915	1	0.30777	1.1861	NA	NA	0.71852	0.78406
mmu-miR-1a-3p	-0.0596607	9.5727	0.861099	1	653.094	736.091	944.847	363.369	881	1012.65
mmu-miR-7036b-3p	0.251949	-1.14898	0.861231	1	NA	0.23722	NA	0.38821	0.17963	NA
mmu-miR-676-3p	0.0507471	8.9566	0.861463	1	508.133	494.602	462.198	641.33	394.02	468.43
mmu-miR-222-3p	0.0455937	10.1851	0.861478	1	1155.99	1260.11	1024.79	1080.01	1198.5	1268.25
mmu-miR-7041-5p	0.251309	-1.14925	0.861541	1	NA	0.23722	NA	0.38821	0.08982	0.08712
mmu-miR-551b-5p	-0.0827822	2.55222	0.863074	1	2.76995	10.6749	2.97473	3.88214	6.91579	4.87857
mmu-miR-6919-5p	0.24048	-1.14636	0.866706	1	0.30777	NA	NA	0.38821	0.17963	NA
mmu-miR-6954-3p	-0.158012	-0.535711	0.867003	1	NA	0.94888	NA	NA	0.35926	0.43559
mmu-miR-7651-5p	0.23984	-1.14664	0.867016	1	0.30777	NA	NA	0.38821	0.08982	0.08712
mmu-miR-881-3p	-0.241934	-1.23173	0.867029	1	NA	NA	0.37184	0.38821	NA	0.08712
mmu-miR-337-5p	-0.045101	9.09821	0.867433	1	525.06	555.567	590.483	604.838	486.351	519.132
mmu-miR-335-5p	0.0430996	13.1852	0.86954	1	7341.92	9826.57	10398.9	8439.78	10197.9	9744.76
mmu-miR-6907-3p	-0.23547	-1.23324	0.869793	1	0.30777	NA	NA	0.38821	NA	0.08712
mmu-miR-98-3p	0.0524794	4.94374	0.870029	1	23.3907	25.8569	40.9025	21.74	36.8243	33.8015
mmu-miR-3084-3p	-0.113848	0.0901412	0.870069	1	0.30777	1.42332	0.37184	NA	0.89815	0.78406
mmu-miR-6975-5p	-0.234804	-1.23296	0.870083	1	0.30777	NA	NA	0.38821	0.08982	NA
mmu-miR-361-3p	-0.0481931	6.72977	0.871951	1	114.491	96.7854	111.924	133.934	91.7914	85.3749
mmu-miR-485-5p	-0.0516439	6.59146	0.872171	1	95.7173	119.084	78.8303	127.722	83.3487	71.0877
mmu-miR-493-5p	-0.0449657	6.30546	0.874091	1	82.7909	69.5052	88.1263	88.9011	71.4033	72.046
mmu-miR-29a-3p	0.04103	10.7288	0.87456	1	1463.15	1818.76	1743.19	1724.84	1705.42	1722.13
mmu-miR-124-5p	-0.224001	-1.23587	0.87472	1	NA	0.23722	NA	0.38821	NA	0.08712
mmu-miR-92a-5p	0.0431081	5.65625	0.875888	1	47.397	51.951	48.7111	55.1264	49.5781	47.9145
mmu-miR-6948-5p	0.12692	-0.414733	0.876061	1	0.30777	0.71166	NA	0.38821	0.44908	0.43559
mmu-miR-6989-3p	-0.0756729	2.11909	0.878334	1	2.15441	4.9816	5.57761	7.37607	3.41299	2.35217
mmu-miR-3069-5p	-0.104811	-0.164083	0.8793	1	0.61555	0.71166	0.37184	0.38821	0.53889	0.60982
mmu-miR-190b-5p	-0.0503632	3.87184	0.879374	1	12.9265	13.5215	17.4765	19.4107	12.9334	10.9768
mmu-miR-3063-3p	0.117005	0.210857	0.879536	1	1.84664	0.47444	NA	1.16464	0.44908	1.13252
mmu-miR-1843a-5p	0.0460457	5.34007	0.880763	1	33.2394	39.1412	46.4801	52.0207	34.9382	35.8923
mmu-miR-1193-5p	-0.0607198	1.69974	0.880804	1	4.30882	2.13497	2.60289	3.10571	3.23336	2.43928
mmu-miR-328-5p	0.109959	0.570724	0.880812	1	1.53886	0.94888	0.74368	0.77643	2.24539	0.34847
mmu-miR-3094-3p	0.210069	-1.16935	0.881181	1	NA	0.23722	NA	NA	0.26945	NA
mmu-miR-669k-3p	0.210069	-1.16935	0.881181	1	NA	0.23722	NA	NA	0.26945	NA
mmu-miR-7013-5p	0.210069	-1.16935	0.881181	1	NA	0.23722	NA	NA	0.26945	NA
mmu-miR-3088-5p	0.20882	-1.16989	0.881785	1	NA	0.23722	NA	NA	0.08982	0.17423
mmu-miR-344g-3p	0.166332	-0.851064	0.882128	1	0.30777	NA	0.37184	NA	0.08982	0.43559
mmu-miR-7119-3p	0.166332	-0.851064	0.882128	1	0.30777	NA	0.37184	NA	0.08982	0.43559
mmu-miR-532-5p	0.0438746	10.0318	0.883319	1	1198.47	967.38	928.858	1404.95	845.074	907.152
mmu-miR-218-5p	0.0456498	13.2067	0.883704	1	11150.6	7673.33	9110.84	13505.2	7165.03	7792.03
mmu-miR-379-5p	-0.0438458	12.486	0.88515	1	6262.25	5423.31	5803.69	7944.42	4372.94	4429.65
mmu-miR-6989-5p	-0.197619	-1.21057	0.886116	1	NA	NA	0.37184	0.77643	NA	NA
mmu-miR-1950	0.115458	-0.429253	0.886299	1	0.30777	0.47444	0.37184	NA	0.53889	0.43559
mmu-let-7c-3p	0.0475176	3.17763	0.886708	1	6.771	9.01433	10.0397	6.21143	11.4964	8.18902
mmu-miR-3473a	0.197975	-1.16703	0.88696	1	0.30777	NA	NA	NA	0.17963	0.08712
mmu-miR-6919-3p	0.197975	-1.16703	0.88696	1	0.30777	NA	NA	NA	0.17963	0.08712
mmu-miR-7682-5p	0.197975	-1.16703	0.88696	1	0.30777	NA	NA	NA	0.17963	0.08712
mmu-miR-6993-3p	0.197351	-1.1673	0.887262	1	0.30777	NA	NA	NA	0.08982	0.17423
mmu-miR-377-3p	0.0729055	7.2151	0.889189	1	88.9463	211.6	132.375	45.8093	194.54	219.797
mmu-miR-6909-5p	0.190887	-1.16581	0.890343	1	NA	NA	0.37184	NA	0.08982	0.17423
mmu-miR-6990-3p	0.190887	-1.16581	0.890343	1	NA	NA	0.37184	NA	0.08982	0.17423
mmu-miR-7065-5p	0.190887	-1.16581	0.890343	1	NA	NA	0.37184	NA	0.08982	0.17423
mmu-miR-6970-5p	0.190263	-1.16609	0.890645	1	NA	NA	0.37184	NA	NA	0.26135
mmu-miR-7647-3p	0.157368	-0.852555	0.891825	1	0.61555	NA	NA	NA	0.08982	0.43559
mmu-miR-669c-5p	-0.0454362	7.45843	0.892653	1	203.746	149.923	182.202	253.504	118.377	141.74
mmu-miR-145a-5p	-0.0422019	12.0226	0.89379	1	3396.58	5558.52	3731.05	2407.7	4882.64	5105.68
mmu-miR-128-5p	-0.0719879	0.662877	0.894438	1	1.84664	1.1861	0.74368	1.94107	1.43705	0.78406
mmu-miR-3108-5p	-0.0674549	0.754203	0.894537	1	1.23109	0.94888	2.23104	1.16464	1.07779	1.65523
mmu-miR-141-5p	-0.0361585	4.77762	0.898598	1	27.3918	30.3641	24.5415	22.5164	30.6271	26.8321
mmu-miR-5627-3p	0.0911092	0.09233	0.899915	1	0.30777	0.47444	1.48736	0.77643	1.07779	0.43559
mmu-miR-378b	0.0404041	7.74389	0.9002	1	230.522	195.943	207.487	310.571	159.512	175.019
mmu-miR-3081-3p	0.0452411	5.4285	0.900515	1	58.169	32.0246	36.4404	63.6671	36.2854	30.6653
mmu-miR-429-3p	-0.0303953	12.4788	0.903675	1	5518.98	5927.63	5881.03	5435	5653.25	5837.21
mmu-miR-377-5p	-0.0479403	2.79228	0.904725	1	3.07773	8.77711	8.1805	3.88214	7.00561	7.84056
mmu-miR-3084-5p	0.0838129	-0.0917725	0.906743	1	0.61555	0.94888	NA	0.38821	0.53889	0.78406
mmu-miR-20a-3p	0.0449341	4.58076	0.907269	1	22.1596	25.8569	21.1949	8.54071	32.3336	29.7941
mmu-miR-31-3p	-0.0323628	4.97029	0.911525	1	29.854	31.7874	32.722	21.74	34.6688	34.934
mmu-miR-466c-5p	-0.0422853	4.73711	0.911868	1	16.0042	34.8712	29.0036	12.4229	30.178	34.3242
mmu-miR-181a-5p	0.0285586	14.6806	0.911872	1	27235.1	25709.1	25148.3	30258.2	24667.7	24210.5
mmu-miR-709	-0.0926374	-0.471334	0.912494	1	0.30777	0.47444	0.37184	1.16464	0.26945	0.26135
mmu-miR-3080-5p	0.0624315	0.875342	0.913391	1	NA	2.13497	2.23104	2.32929	1.43705	1.30676
mmu-miR-652-3p	-0.0276089	12.2641	0.915998	1	4266.04	5740.94	4913.13	4158.55	5140.05	5337.85
mmu-miR-6991-5p	-0.0970842	-0.693275	0.917717	1	NA	0.47444	0.37184	0.38821	0.26945	0.26135
mmu-miR-342-5p	0.0300762	6.98258	0.918325	1	127.11	117.661	130.144	161.109	110.922	108.722
mmu-miR-5128	-0.0986283	-0.688917	0.918528	1	NA	0.23722	0.74368	0.38821	0.35926	0.17423
mmu-miR-7036a-5p	0.13301	-0.88121	0.91975	1	NA	0.23722	0.37184	0.77643	NA	0.26135
mmu-miR-6959-5p	-0.0939702	-0.692435	0.921512	1	0.61555	0.23722	NA	0.38821	0.17963	0.34847
mmu-miR-1943-3p	0.0430648	0.872946	0.922821	1	1.84664	1.1861	1.48736	1.16464	1.61668	1.56811
mmu-miR-6934-5p	-0.0415549	0.908723	0.92418	1	1.53886	1.89775	1.11552	1.55286	1.52686	1.56811
mmu-miR-5626-3p	-0.063551	0.472687	0.926886	1	0.61555	2.37219	NA	1.94107	0.62871	1.04541
mmu-miR-375-3p	-0.0455963	9.53397	0.928849	1	1082.44	553.907	624.321	1318.38	400.308	424.348
mmu-miR-1943-5p	-0.0560792	0.382393	0.929935	1	1.53886	0.47444	1.11552	2.32929	0.62871	0.78406
mmu-miR-7033-5p	0.0624051	0.523592	0.931216	1	1.84664	0.47444	1.11552	2.32929	0.44908	1.30676
mmu-miR-466h-5p	-0.0239094	4.10945	0.933192	1	15.6964	17.0798	18.592	15.9168	16.5261	17.859
mmu-miR-1930-5p	-0.0313215	2.30755	0.933975	1	3.69327	6.64214	3.34657	3.10571	5.47874	4.61722
mmu-miR-3070-3p	-0.0453315	0.391272	0.934863	1	1.23109	1.1861	0.37184	1.55286	0.89815	0.87117
mmu-miR-130a-5p	0.0264035	6.02987	0.935126	1	44.627	69.7425	79.2021	41.9271	76.1635	78.5798
mmu-miR-219a-5p	0.0297527	7.43493	0.93582	1	150.501	169.612	192.985	71.0432	250.406	206.642
mmu-miR-23b-5p	-0.0354273	3.74274	0.93692	1	4.92436	21.8242	12.6426	13.5875	16.7057	8.53749
mmu-let-7j	-0.0450794	1.81716	0.937288	1	2.15441	2.37219	5.20577	0.38821	2.69446	5.31415
mmu-miR-6939-3p	-0.0483839	0.375521	0.937393	1	1.23109	0.94888	0.74368	2.32929	0.53889	0.87117
mmu-miR-7070-3p	0.0386659	0.770121	0.937604	1	1.23109	1.66053	1.11552	0.38821	1.34723	1.82946
mmu-miR-7668-3p	-0.0743574	-0.697378	0.937673	1	NA	0.71166	NA	0.38821	0.26945	0.26135
mmu-miR-188-3p	0.0306756	2.00106	0.937939	1	3.07773	5.21882	2.23104	2.32929	4.13151	4.09451
mmu-miR-467a-3p	0.0402419	0.854018	0.939054	1	0.92332	2.13497	1.11552	NA	1.97594	1.65523
mmu-miR-103-5p	-0.0306843	2.35243	0.940082	1	3.69327	4.03273	7.06498	1.94107	5.47874	5.74974
mmu-miR-3072-5p	0.0334801	2.9053	0.940125	1	2.76995	12.0982	5.94945	7.76429	8.53247	5.57551
mmu-miR-3064-5p	-0.0307945	1.54861	0.941469	1	1.53886	3.79551	2.23104	3.49393	2.3352	2.43928
mmu-miR-455-5p	-0.0189701	9.39834	0.942689	1	750.042	651.167	637.707	678.21	686.819	641.445
mmu-miR-6950-5p	-0.066894	-0.67371	0.942804	1	NA	0.47444	0.37184	0.77643	0.17963	0.26135
mmu-miR-376a-3p	0.0200108	11.406	0.946151	1	2905.99	2456.88	2729.31	1661.56	3602.68	2998.93
mmu-miR-5101	-0.0336269	0.988088	0.946717	1	2.76995	1.42332	0.74368	1.94107	1.1676	2.0037
mmu-miR-467d-5p	-0.0264168	4.05319	0.94706	1	8.92541	24.1964	15.6173	8.1525	19.6696	19.5143
mmu-miR-140-3p	-0.0181347	10.6172	0.947968	1	1671.21	1596.49	1478.44	1901.86	1276.28	1468.97
mmu-miR-675-3p	0.0197822	5.44955	0.949417	1	59.0924	30.6013	39.787	38.8214	43.8299	48.0887
mmu-miR-674-3p	0.0167032	8.5852	0.949712	1	379.484	363.894	402.704	339.299	426.713	392.899
mmu-miR-466n-3p	-0.0232249	1.8843	0.951558	1	2.15441	3.32107	4.83393	3.88214	3.14354	3.31046
mmu-miR-99a-5p	-0.0159466	10.4182	0.951614	1	1580.41	1284.78	1265.75	1319.54	1463.54	1295.17
mmu-miR-1970c-5p	0.0543646	-0.647947	0.952571	1	0.30777	NA	0.74368	NA	0.35926	0.34847
mmu-miR-212-5p	0.0248347	2.35388	0.953029	1	2.46218	6.64214	4.83393	2.32929	6.46671	4.79145
mmu-miR-7068-5p	-0.0497296	-0.47607	0.956498	1	0.61555	0.23722	0.37184	NA	0.26945	0.60982
mmu-miR-148a-5p	-0.0160698	4.86166	0.95807	1	29.854	24.4336	32.722	36.1039	24.8789	25.4383
mmu-miR-382-3p	0.0337706	0.17651	0.958147	1	0.30777	0.94888	1.11552	0.38821	0.62871	1.13252
mmu-miR-6986-5p	0.0455686	-0.649683	0.960283	1	0.61555	NA	0.37184	NA	0.26945	0.43559
mmu-miR-362-3p	-0.012567	9.20257	0.963461	1	730.037	529.236	516.487	561.358	615.685	580.637
mmu-miR-98-5p	-0.0126126	11.3766	0.965303	1	2975.24	2323.33	2720.02	3434.14	2116.14	2317.41
mmu-miR-1839-5p	-0.012943	9.05016	0.967478	1	582.306	452.377	563.711	746.148	418.81	400.565
mmu-miR-126b-3p	0.0478237	-0.880951	0.969913	1	NA	0.23722	0.37184	0.77643	0.08982	0.17423
mmu-miR-1929-5p	-0.0279647	-0.309104	0.971084	1	0.61555	0.47444	0.37184	1.16464	0.62871	0.08712
mmu-miR-345-3p	0.0106918	6.97181	0.972015	1	133.266	113.154	128.285	165.768	98.6174	110.639
mmu-miR-331-5p	0.0122476	2.80491	0.972493	1	4.92436	8.77711	5.94945	3.88214	7.99358	7.31785
mmu-miR-551b-3p	-0.0099945	8.23387	0.972965	1	280.073	336.377	290.036	195.272	351.807	356.31
mmu-miR-337-3p	-0.0103212	8.74059	0.973433	1	425.65	410.626	452.158	243.022	548.862	495.349
mmu-miR-9-3p	-0.00890333	2.3568	0.979988	1	4.30882	6.40492	3.34657	4.65857	4.40096	5.31415
mmu-miR-381-5p	-0.00825837	3.12171	0.980709	1	7.07877	9.25155	8.92418	4.65857	10.5084	8.88596
mmu-miR-125b-3p	-0.00620584	6.70344	0.981793	1	96.6406	115.526	100.397	106.371	104.276	100.011
mmu-miR-32-5p	0.00789086	9.06467	0.982067	1	400.105	680.108	523.18	258.163	676.221	690.579
mmu-miR-339-3p	0.00695877	4.82147	0.982412	1	23.3907	35.8201	24.1697	18.6343	33.1419	31.5365
mmu-miR-12194-3p	-0.0118928	0.147365	0.982698	1	0.61555	1.1861	0.37184	1.94107	0.53889	0.60982
mmu-miR-675-5p	0.0066165	5.74966	0.98324	1	73.5577	38.4295	48.3393	54.7382	46.704	59.1526
mmu-miR-499-3p	0.0182183	-0.653854	0.984357	1	NA	0.47444	0.37184	NA	0.62871	0.08712
mmu-miR-3088-3p	0.0104536	0.508836	0.984882	1	1.23109	0.94888	1.11552	0.38821	0.80834	1.65523
mmu-miR-5622-5p	-0.0221125	-0.918337	0.985118	1	0.30777	NA	0.37184	NA	0.26945	0.17423
mmu-miR-6948-3p	0.0118718	0.379942	0.985319	1	0.61555	1.66053	0.37184	0.77643	1.34723	0.69694
mmu-miR-7654-3p	0.0145392	-0.429096	0.98553	1	0.92332	0.23722	NA	NA	0.17963	0.78406
mmu-miR-7655-3p	-0.00698791	1.26255	0.987044	1	2.46218	2.13497	1.48736	3.49393	1.34723	2.17793
mmu-miR-350-3p	-0.00481043	7.43667	0.987451	1	143.422	199.501	177.368	109.865	205.318	204.726
mmu-miR-122-3p	0.0131256	-0.655281	0.987913	1	NA	0.47444	0.37184	NA	0.08982	0.60982
mmu-miR-544-5p	0.00637954	1.36659	0.98852	1	2.46218	0.94888	3.71841	1.55286	2.87409	2.0037
mmu-miR-6539	-0.0160856	-0.921176	0.989	1	NA	0.23722	0.37184	NA	0.17963	0.26135
mmu-miR-7061-5p	-0.0159976	-0.92092	0.989062	1	NA	0.23722	0.37184	NA	0.26945	0.17423
mmu-miR-1249-5p	0.0189176	-0.464027	0.990219	1	0.61555	NA	0.74368	1.16464	0.44908	0.08712
mmu-miR-299b-5p	0.0102061	3.02102	0.990621	1	3.69327	10.4376	7.80866	NA	11.7658	10.2798
mmu-miR-7227-3p	-0.0131151	-0.922412	0.990925	1	0.30777	0.23722	NA	NA	0.26945	0.17423
mmu-miR-383-3p	-0.00769377	-0.458115	0.992681	1	0.92332	0.23722	NA	0.38821	0.44908	0.34847
mmu-miR-6927-5p	-0.00532404	0.136961	0.993455	1	0.61555	1.42332	NA	0.38821	0.80834	0.87117
mmu-miR-291a-5p	0.00919644	-0.90019	0.994691	1	0.61555	NA	NA	0.38821	0.08982	0.26135
mmu-miR-30d-3p	0.00148743	6.60478	0.996099	1	122.186	101.293	67.3032	107.535	88.6479	94.348
mmu-miR-7665-5p	0.00146811	-0.677858	0.996175	1	NA	0.71166	NA	0.77643	0.17963	0.26135
mmu-miR-6917-5p	-0.00344688	-0.896645	0.997356	1	NA	NA	0.74368	0.38821	0.26945	0.08712
mmu-miR-7026-5p	-0.00144907	-0.902542	0.998509	1	0.30777	0.23722	NA	0.38821	0.17963	0.17423
mmu-miR-15a-3p	-0.000209877	5.77538	0.999511	1	50.4747	60.0165	52.8014	27.5632	67.8107	67.603

## Sheet: Liver
miRNA	logFC	logCPM	PValue	FDR	Zswim8+/+ Liver, rep1	Zswim8+/+ Liver, rep2	Zswim8+/+ Liver, rep3	Zswim8‒/‒ Liver, rep1	Zswim8‒/‒ Liver, rep2	Zswim8‒/‒ Liver, rep3
mmu-miR-485-3p	4.29647	11.6751	5.24e-32	8.06e-29	143.112	421.017	391.028	6482.77	7605.7	5391.54
mmu-miR-335-3p	3.22517	11.9611	1.06e-26	8.15e-24	524.2	945.162	790.917	7531.79	8265.04	6790.06
mmu-miR-3544-5p	3.9322	4.17541	7.87e-17	4.03e-14	1.30398	1.77196	3.08199	31.5294	26.6994	44.4738
mmu-miR-7a-5p	2.33812	11.9106	1.34e-14	5.14e-12	1279.86	1128.38	1153.44	6146.1	6876.67	7178.6
mmu-miR-543-3p	1.76329	12.7971	6.08e-10	1.87e-07	2716.84	2818.83	3714.96	11639.2	10789.3	12172
mmu-miR-322-5p	1.6266	11.7751	1.02e-08	2.61e-06	1172.28	2263.85	1604.95	5941.42	5114.06	5602.79
mmu-miR-450b-5p	1.33906	8.11301	9.83e-06	0.00215888	133.984	147.781	165.272	398.126	389.63	458.26
mmu-miR-503-5p	1.39333	11.5114	3.83e-05	0.00735009	1152.07	1129.44	2361.19	4755.6	2953.67	5672.51
mmu-miR-154-3p	0.99913	13.5888	0.000395006	0.0674582	7822.25	7108.73	8226.23	17719.5	16505.6	17425.3
mmu-miR-7115-5p	-3.4227	0.820199	0.000662954	0.093176	1.95597	2.12635	1.15575	0.5344	NA	NA
mmu-miR-21a-3p	-1.40739	7.43573	0.000666842	0.093176	79.2168	424.206	268.904	112.223	94.1265	90.1495
mmu-miR-495-3p	0.935847	12.4246	0.00112052	0.14352	3262.23	4196.7	3355.91	6404.74	9155.62	7043.98
mmu-miR-665-3p	1.09356	10.8425	0.00140178	0.165734	641.884	1074.87	1745.56	2382.87	1782.97	3752.02
mmu-miR-449c-5p	2.4254	1.21928	0.00533933	0.56291	0.32599	0.70878	0.38525	6.41276	1.81013	1.20199
mmu-miR-21a-5p	-0.836955	14.5282	0.0054936	0.56291	30797.1	23293.1	30426.6	20179.9	13610.8	19744.8
mmu-miR-1946b	-4.22124	0.244711	0.00601623	0.577934	NA	1.77196	0.7705	NA	NA	NA
mmu-miR-669b-3p	-4.05782	0.175889	0.00657108	0.594103	0.32599	0.70878	1.15575	NA	NA	NA
mmu-miR-449a-5p	1.56554	4.61777	0.00749569	0.627754	11.4098	12.4037	10.787	79.0907	19.4589	16.2269
mmu-miR-27a-5p	-1.24562	3.98433	0.00776013	0.627754	10.1058	38.6287	15.0247	7.48155	13.1234	7.21196
mmu-miR-8097	-1.95389	1.04101	0.00950702	0.730614	1.30398	2.12635	2.69674	NA	0.45253	0.90149
mmu-miR-27b-5p	-0.992958	5.32372	0.0100628	0.736499	57.3751	51.0323	36.9839	30.4606	33.4873	18.6309
mmu-miR-3065-5p	-3.81065	0.0929083	0.0122506	0.855858	0.32599	0.70878	0.7705	NA	NA	NA
mmu-miR-672-5p	0.971454	5.37072	0.0129711	0.855858	30.3175	18.4283	27.3527	80.1595	44.3481	45.9762
mmu-miR-1249-5p	-2.71199	0.474137	0.0141358	0.855858	1.30398	1.06317	0.7705	0.5344	NA	NA
mmu-miR-1247-5p	0.835978	7.66984	0.0148197	0.855858	75.3048	188.182	172.592	320.104	305.006	190.215
mmu-miR-6950-3p	2.77304	0.455925	0.01805	0.855858	NA	NA	0.38525	NA	1.81013	1.50249
mmu-miR-376b-3p	0.649484	12.6276	0.0194547	0.855858	3623.11	5766.65	4959.7	6837.61	7487.13	10031.8
mmu-miR-182-5p	-0.89153	9.11683	0.0199295	0.855858	920.284	565.254	463.455	408.813	495.975	309.814
mmu-miR-551b-5p	3.61211	0.0145196	0.0212359	0.855858	NA	NA	NA	1.06879	0.45253	0.3005
mmu-miR-410-3p	0.675464	11.3715	0.021514	0.855858	1174.89	2649.07	2243.69	3171.64	2901.18	4205.77
mmu-miR-487b-5p	-2.29288	0.651862	0.0247417	0.855858	1.95597	0.70878	1.15575	NA	NA	0.601
mmu-miR-12189-3p	-3.55202	0.0140957	0.0254205	0.855858	0.97798	NA	0.38525	NA	NA	NA
mmu-miR-6904-5p	-3.53954	0.0113604	0.0258793	0.855858	0.97798	0.35439	NA	NA	NA	NA
mmu-miR-8091	-2.07226	0.591322	0.025975	0.855858	0.97798	1.41757	1.15575	0.5344	NA	0.3005
mmu-miR-7118-3p	-3.51004	0.00490361	0.0269767	0.855858	0.32599	0.70878	0.38525	NA	NA	NA
mmu-miR-7655-5p	-3.51004	0.00490361	0.0269767	0.855858	0.32599	0.70878	0.38525	NA	NA	NA
mmu-miR-7051-3p	-3.50154	0.00304377	0.0272965	0.855858	NA	0.70878	0.7705	NA	NA	NA
mmu-miR-183-5p	-0.755669	6.18925	0.0282083	0.855858	97.4725	69.8151	84.3696	55.5773	55.2088	57.9962
mmu-miR-92b-3p	0.964651	3.87581	0.0299725	0.855858	8.47587	10.6317	8.09023	32.0638	15.8386	11.4189
mmu-miR-3105-5p	1.4018	2.11304	0.0319049	0.855858	0.32599	3.18952	2.3115	3.74078	2.71519	9.31545
mmu-miR-190a-3p	2.4518	0.321273	0.0321214	0.855858	NA	NA	0.38525	0.5344	0.90506	1.20199
mmu-miR-665-5p	1.19107	1.97893	0.0334166	0.855858	0.65199	2.83513	2.3115	4.80957	4.52531	4.80797
mmu-miR-466f-3p	2.12696	0.571181	0.0337422	0.855858	NA	0.35439	0.38525	1.06879	0.45253	2.10349
mmu-miR-542-3p	-0.734172	8.95008	0.0370771	0.855858	681.981	385.932	628.727	454.237	267.446	450.447
mmu-miR-351-5p	0.613747	10.901	0.0372551	0.855858	922.891	1943.48	1609.19	2550.68	2727.86	1964.06
mmu-miR-292a-3p	-1.47305	1.1877	0.0389913	0.855858	1.95597	1.41757	3.08199	0.5344	1.35759	0.601
mmu-miR-3077-3p	1.63914	0.84699	0.0393745	0.855858	0.32599	0.70878	0.38525	1.06879	1.35759	2.40399
mmu-miR-18b-5p	-0.832939	4.01891	0.0397421	0.855858	19.5597	14.53	21.574	10.6879	8.5981	15.3254
mmu-miR-222-5p	-2.36626	0.336663	0.039844	0.855858	0.97798	0.70878	0.7705	0.5344	NA	NA
mmu-miR-212-3p	0.82248	3.45228	0.0400397	0.855858	5.21592	7.79661	8.47548	15.4975	13.5759	12.3204
mmu-miR-673-5p	0.656247	10.1468	0.0406058	0.855858	805.207	864.006	828.286	1711.14	1717.36	905.101
mmu-miR-542-5p	-0.711192	6.99728	0.041509	0.855858	166.909	143.528	129.059	114.895	114.943	72.1196
mmu-miR-1936	3.24644	-0.0769801	0.0431557	0.855858	NA	NA	NA	NA	1.35759	NA
mmu-miR-6897-5p	3.2143	-0.0834853	0.0448506	0.855858	NA	NA	NA	0.5344	0.45253	0.3005
mmu-miR-293-3p	-0.980993	2.5547	0.0451772	0.855858	4.88992	7.08783	7.70499	4.80957	3.16772	3.00498
mmu-miR-6950-5p	3.20593	-0.085167	0.0452806	0.855858	NA	NA	NA	NA	0.90506	0.3005
mmu-miR-7074-3p	3.20593	-0.085167	0.0452806	0.855858	NA	NA	NA	NA	0.90506	0.3005
mmu-miR-7647-3p	3.20593	-0.085167	0.0452806	0.855858	NA	NA	NA	NA	0.90506	0.3005
mmu-miR-223-5p	-0.711411	6.4994	0.0468847	0.855858	87.3666	171.171	66.6481	71.0748	78.2879	64.0061
mmu-miR-688	3.16606	-0.093325	0.0474389	0.855858	NA	NA	NA	NA	0.45253	0.601
mmu-miR-6921-5p	3.16606	-0.093325	0.0474389	0.855858	NA	NA	NA	NA	0.45253	0.601
mmu-miR-6996-5p	3.16606	-0.093325	0.0474389	0.855858	NA	NA	NA	NA	0.45253	0.601
mmu-miR-7016-3p	3.16606	-0.093325	0.0474389	0.855858	NA	NA	NA	NA	0.45253	0.601
mmu-miR-7059-3p	3.16606	-0.093325	0.0474389	0.855858	NA	NA	NA	NA	0.45253	0.601
mmu-miR-1929-5p	-1.93456	0.533721	0.0475148	0.855858	1.30398	1.06317	0.7705	0.5344	NA	0.3005
mmu-miR-375-3p	-0.672579	8.76247	0.0488352	0.855858	617.108	400.108	443.807	434.999	280.57	338.061
mmu-miR-7029-5p	3.12684	-0.101454	0.0496284	0.855858	NA	NA	NA	NA	NA	0.90149
mmu-miR-879-3p	3.12684	-0.101454	0.0496284	0.855858	NA	NA	NA	NA	NA	0.90149
mmu-miR-219a-3p	-1.33705	1.62571	0.050035	0.855858	3.91194	4.2527	1.15575	1.06879	1.81013	1.20199
mmu-miR-92a-5p	-0.665098	6.02826	0.0513272	0.855858	64.547	73.0046	89.3778	65.7308	33.9399	57.9962
mmu-miR-6952-5p	-3.15562	-0.084129	0.0517142	0.855858	0.65199	0.35439	NA	NA	NA	NA
mmu-miR-8108	-3.15562	-0.084129	0.0517142	0.855858	0.65199	0.35439	NA	NA	NA	NA
mmu-miR-3154	-3.14665	-0.086011	0.0522359	0.855858	0.32599	0.35439	0.38525	NA	NA	NA
mmu-miR-6946-5p	-3.14665	-0.086011	0.0522359	0.855858	0.32599	0.35439	0.38525	NA	NA	NA
mmu-miR-3091-3p	-3.13772	-0.0878914	0.0527588	0.855858	NA	0.35439	0.7705	NA	NA	NA
mmu-miR-3057-3p	2.26719	0.250814	0.0534926	0.855858	NA	0.35439	NA	1.06879	0.45253	0.90149
mmu-miR-7069-5p	-3.1247	-0.0906507	0.0535389	0.855858	NA	0.70878	0.38525	NA	NA	NA
mmu-miR-3074-3p	1.1877	1.97268	0.0537862	0.855858	0.32599	2.83513	2.69674	2.67198	6.33544	4.80797
mmu-miR-5132-3p	-3.11176	-0.0934067	0.0543222	0.855858	NA	1.06317	NA	NA	NA	NA
mmu-miR-574-5p	-0.636355	9.53747	0.0545373	0.855858	1046.12	725.085	709.629	647.154	663.411	511.749
mmu-miR-3113-5p	2.25838	0.253442	0.054545	0.855858	NA	NA	0.38525	1.06879	0.45253	0.90149
mmu-miR-10a-3p	-0.703365	3.9649	0.0548278	0.855858	13.0398	20.9091	19.6477	12.2911	10.8608	12.3204
mmu-miR-429-3p	0.531685	10.7856	0.0548457	0.855858	1201.62	1489.51	1450.46	2355.09	2121.47	2080.05
mmu-miR-295-3p	-0.90258	3.12885	0.0556127	0.855858	5.54191	14.1756	11.1722	4.27517	3.62025	9.01495
mmu-miR-3067-5p	1.86714	0.463295	0.0559092	0.855858	0.32599	0.35439	NA	1.06879	0.90506	1.20199
mmu-miR-488-3p	1.01477	2.28373	0.0593538	0.855858	2.60796	3.18952	1.92625	3.74078	5.43038	7.81296
mmu-miR-294-3p	-0.806404	3.5604	0.0597473	0.855858	8.47587	19.8459	13.0985	6.41276	11.7658	6.91146
mmu-miR-701-3p	2.22539	0.244053	0.0613784	0.855858	NA	NA	0.38525	0.5344	0.45253	1.20199
mmu-miR-3090-3p	2.33844	0.304382	0.0616337	0.855858	NA	NA	0.38525	NA	0.45253	1.80299
mmu-miR-7043-3p	-2.20263	0.255469	0.0668115	0.855858	0.97798	0.35439	0.7705	NA	NA	0.3005
mmu-miR-291b-3p	-2.19503	0.253661	0.0668504	0.855858	0.65199	0.35439	1.15575	NA	NA	0.3005
mmu-miR-423-5p	-0.564108	10.0633	0.0677222	0.855858	1235.52	1063.88	1285.58	985.962	1019.1	696.856
mmu-miR-29b-5p	-0.715252	4.05168	0.0678045	0.855858	19.2337	23.0354	13.4837	12.8255	9.95569	14.7244
mmu-miR-216b-5p	-0.677572	4.23029	0.0697295	0.855858	19.8857	26.9337	16.5657	12.2911	16.2911	14.7244
mmu-miR-290b-3p	-2.13649	0.256	0.071367	0.855858	0.32599	1.06317	0.7705	0.5344	NA	NA
mmu-miR-1249-3p	-0.68325	4.07523	0.0715862	0.855858	11.0838	23.7442	23.8854	11.2223	14.481	12.9214
mmu-miR-32-3p	-0.727559	3.94722	0.0722411	0.855858	15.3218	25.5162	11.9427	8.55035	12.2183	13.5224
mmu-miR-494-5p	-1.00223	2.34366	0.0727282	0.855858	2.93395	6.02465	8.09023	1.06879	3.62025	3.90648
mmu-miR-15a-5p	0.581183	11.1008	0.0744189	0.855858	806.185	2588.12	1929.33	2450.21	2256.77	3605.08
mmu-miR-574-3p	-0.562393	6.62797	0.0782836	0.855858	76.6088	131.125	135.608	74.2811	95.9367	78.1295
mmu-miR-7091-5p	1.55963	1.14392	0.0784398	0.855858	0.97798	0.35439	0.7705	3.20638	4.07278	0.3005
mmu-miR-92a-3p	0.48145	14.0648	0.0792738	0.855858	11574.8	16473.5	13237.9	20633.6	23812.7	18111.6
mmu-miR-29a-5p	-0.675522	4.56146	0.0798706	0.855858	27.3836	21.2635	30.4347	19.7727	11.7658	23.7394
mmu-miR-491-3p	1.24486	1.01639	0.0816784	0.855858	0.65199	0.70878	0.7705	1.60319	2.71519	1.50249
mmu-miR-20b-3p	-1.39124	0.93928	0.0824385	0.855858	0.97798	2.83513	1.15575	NA	0.45253	1.20199
mmu-miR-3072-5p	-0.94689	2.82135	0.0825849	0.855858	2.60796	14.8844	7.70499	3.20638	5.88291	4.20698
mmu-miR-101c	-0.821667	3.36162	0.0829899	0.855858	11.0838	6.37904	16.951	8.55035	4.97785	8.11345
mmu-miR-652-5p	0.714911	4.23699	0.0833456	0.855858	5.21592	23.3898	13.0985	21.9103	24.8892	24.0399
mmu-miR-22-3p	0.55015	11.4512	0.0841966	0.855858	1053.94	3176.05	2628.94	3213.33	2849.14	4441.67
mmu-miR-144-5p	0.528834	10.127	0.0867684	0.855858	650.686	1121.29	903.795	929.316	1744.96	1458.62
mmu-miR-6944-3p	0.794536	2.92454	0.0899425	0.855858	4.23793	6.37904	3.85249	12.8255	8.5981	6.61096
mmu-miR-3097-3p	-2.16381	0.262433	0.0900395	0.855858	1.30398	0.70878	NA	NA	0.45253	NA
mmu-miR-12184-3p	1.69264	0.400661	0.0917262	0.855858	0.32599	0.35439	NA	1.06879	0.90506	0.90149
mmu-miR-679-3p	1.00411	2.05425	0.0932093	0.855858	0.32599	3.8983	2.69674	6.41276	4.07278	4.20698
mmu-miR-7654-3p	2.74149	-0.176329	0.0946511	0.855858	NA	NA	NA	1.06879	NA	NA
mmu-miR-6962-5p	2.73264	-0.178029	0.0953584	0.855858	NA	NA	NA	0.5344	0.45253	NA
mmu-miR-6986-3p	2.73264	-0.178029	0.0953584	0.855858	NA	NA	NA	0.5344	0.45253	NA
mmu-miR-497b	2.72384	-0.179726	0.0960656	0.855858	NA	NA	NA	NA	0.90506	NA
mmu-miR-6908-5p	2.72384	-0.179726	0.0960656	0.855858	NA	NA	NA	NA	0.90506	NA
mmu-miR-6930-5p	2.72384	-0.179726	0.0960656	0.855858	NA	NA	NA	NA	0.90506	NA
mmu-miR-7670-3p	1.73777	0.403915	0.0964712	0.855858	NA	0.70878	NA	1.06879	1.35759	0.601
mmu-miR-16-5p	0.464053	13.9762	0.0969496	0.855858	8560.95	18480.8	13065.3	18783.5	21177.6	18662.4
mmu-miR-547-3p	-1.174	1.15995	0.0975423	0.855858	0.65199	3.18952	2.3115	0.5344	0.90506	1.20199
mmu-miR-12195-5p	2.68947	-0.186316	0.0989605	0.855858	NA	NA	NA	0.5344	NA	0.3005
mmu-miR-1258-5p	2.68947	-0.186316	0.0989605	0.855858	NA	NA	NA	0.5344	NA	0.3005
mmu-miR-1298-5p	2.68947	-0.186316	0.0989605	0.855858	NA	NA	NA	0.5344	NA	0.3005
mmu-miR-1932	2.68947	-0.186316	0.0989605	0.855858	NA	NA	NA	0.5344	NA	0.3005
mmu-miR-6896-5p	2.68947	-0.186316	0.0989605	0.855858	NA	NA	NA	0.5344	NA	0.3005
mmu-miR-6900-5p	2.68947	-0.186316	0.0989605	0.855858	NA	NA	NA	0.5344	NA	0.3005
mmu-miR-6909-5p	2.68947	-0.186316	0.0989605	0.855858	NA	NA	NA	0.5344	NA	0.3005
mmu-miR-6955-5p	2.68947	-0.186316	0.0989605	0.855858	NA	NA	NA	0.5344	NA	0.3005
mmu-miR-6997-3p	2.68947	-0.186316	0.0989605	0.855858	NA	NA	NA	0.5344	NA	0.3005
mmu-miR-7117-3p	2.68947	-0.186316	0.0989605	0.855858	NA	NA	NA	0.5344	NA	0.3005
mmu-miR-183-3p	2.68086	-0.188006	0.0996675	0.855858	NA	NA	NA	NA	0.45253	0.3005
mmu-miR-6953-3p	2.68086	-0.188006	0.0996675	0.855858	NA	NA	NA	NA	0.45253	0.3005
mmu-miR-7674-3p	2.68086	-0.188006	0.0996675	0.855858	NA	NA	NA	NA	0.45253	0.3005
mmu-miR-5099	-0.910599	1.90998	0.100025	0.855858	2.28196	4.60709	4.62299	2.13759	2.26266	2.10349
mmu-miR-3082-3p	-1.59408	0.661603	0.102672	0.855858	1.95597	0.70878	0.7705	NA	0.90506	0.3005
mmu-miR-1970c-5p	2.63874	-0.196256	0.103271	0.855858	NA	NA	NA	NA	NA	0.601
mmu-miR-3069-5p	2.63874	-0.196256	0.103271	0.855858	NA	NA	NA	NA	NA	0.601
mmu-miR-5624-5p	2.63874	-0.196256	0.103271	0.855858	NA	NA	NA	NA	NA	0.601
mmu-miR-6910-3p	2.63874	-0.196256	0.103271	0.855858	NA	NA	NA	NA	NA	0.601
mmu-miR-6925-5p	2.63874	-0.196256	0.103271	0.855858	NA	NA	NA	NA	NA	0.601
mmu-miR-7009-5p	2.63874	-0.196256	0.103271	0.855858	NA	NA	NA	NA	NA	0.601
mmu-miR-7062-5p	2.63874	-0.196256	0.103271	0.855858	NA	NA	NA	NA	NA	0.601
mmu-miR-714	2.63874	-0.196256	0.103271	0.855858	NA	NA	NA	NA	NA	0.601
mmu-miR-216b-3p	-1.23881	0.910395	0.103793	0.855858	0.97798	2.48074	1.15575	1.06879	0.45253	0.601
mmu-miR-122-5p	-0.470938	18.7226	0.104857	0.855858	532059	409526	455104	399407	390634	348253
mmu-miR-12185-5p	-2.66211	-0.181402	0.107109	0.855858	0.65199	NA	NA	NA	NA	NA
mmu-miR-6951-3p	-2.66211	-0.181402	0.107109	0.855858	0.65199	NA	NA	NA	NA	NA
mmu-miR-6976-5p	-2.66211	-0.181402	0.107109	0.855858	0.65199	NA	NA	NA	NA	NA
mmu-miR-7034-5p	-2.66211	-0.181402	0.107109	0.855858	0.65199	NA	NA	NA	NA	NA
mmu-miR-7037-5p	-2.66211	-0.181402	0.107109	0.855858	0.65199	NA	NA	NA	NA	NA
mmu-miR-7040-5p	-2.66211	-0.181402	0.107109	0.855858	0.65199	NA	NA	NA	NA	NA
mmu-miR-7657-5p	-2.65263	-0.183305	0.107944	0.855858	0.32599	NA	0.38525	NA	NA	NA
mmu-miR-7673-3p	-2.65263	-0.183305	0.107944	0.855858	0.32599	NA	0.38525	NA	NA	NA
mmu-miR-8116	-2.65263	-0.183305	0.107944	0.855858	0.32599	NA	0.38525	NA	NA	NA
mmu-miR-6977-3p	-2.6432	-0.185207	0.108779	0.855858	NA	NA	0.7705	NA	NA	NA
mmu-miR-6955-3p	-2.63866	-0.186105	0.109198	0.855858	0.32599	0.35439	NA	NA	NA	NA
mmu-miR-7025-3p	-2.63866	-0.186105	0.109198	0.855858	0.32599	0.35439	NA	NA	NA	NA
mmu-miR-7080-5p	-2.63866	-0.186105	0.109198	0.855858	0.32599	0.35439	NA	NA	NA	NA
mmu-miR-1931	-2.62929	-0.188004	0.110033	0.855858	NA	0.35439	0.38525	NA	NA	NA
mmu-miR-1949	-2.62929	-0.188004	0.110033	0.855858	NA	0.35439	0.38525	NA	NA	NA
mmu-miR-669d-3p	-2.62929	-0.188004	0.110033	0.855858	NA	0.35439	0.38525	NA	NA	NA
mmu-miR-669g	-2.62929	-0.188004	0.110033	0.855858	NA	0.35439	0.38525	NA	NA	NA
mmu-miR-6927-3p	-2.62929	-0.188004	0.110033	0.855858	NA	0.35439	0.38525	NA	NA	NA
mmu-miR-6993-3p	-2.62929	-0.188004	0.110033	0.855858	NA	0.35439	0.38525	NA	NA	NA
mmu-miR-7013-5p	-2.62929	-0.188004	0.110033	0.855858	NA	0.35439	0.38525	NA	NA	NA
mmu-miR-7019-3p	-2.62929	-0.188004	0.110033	0.855858	NA	0.35439	0.38525	NA	NA	NA
mmu-miR-7069-3p	-2.62929	-0.188004	0.110033	0.855858	NA	0.35439	0.38525	NA	NA	NA
mmu-miR-669k-3p	-2.61548	-0.190798	0.111286	0.855858	NA	0.70878	NA	NA	NA	NA
mmu-miR-6969-3p	-2.61548	-0.190798	0.111286	0.855858	NA	0.70878	NA	NA	NA	NA
mmu-miR-7119-5p	-2.61548	-0.190798	0.111286	0.855858	NA	0.70878	NA	NA	NA	NA
mmu-miR-669o-5p	-0.587127	4.50307	0.113217	0.855858	27.0576	27.2881	19.6477	15.4975	20.3639	18.9314
mmu-miR-12182-3p	-1.05051	1.66658	0.11446	0.855858	4.56393	2.83513	1.541	2.13759	1.35759	1.50249
mmu-miR-1968-3p	2.09823	0.193158	0.116452	0.855858	0.32599	NA	NA	2.13759	NA	0.3005
mmu-let-7d-3p	-0.526544	8.92309	0.117482	0.855858	392.498	574.468	701.539	456.375	538.06	245.207
mmu-miR-215-3p	-1.8161	0.475232	0.120432	0.855858	1.95597	0.70878	NA	0.5344	NA	0.3005
mmu-miR-7041-3p	1.68193	0.397437	0.120713	0.855858	0.32599	0.35439	NA	NA	1.81013	0.90149
mmu-miR-380-5p	-0.539362	7.70792	0.120819	0.855858	292.417	190.662	192.239	183.832	186.443	162.87
mmu-miR-451a	0.488017	14.3627	0.123229	0.855858	10205.6	24083.4	17938.4	16884.8	23700.4	37044.8
mmu-miR-669h-5p	-1.14196	1.29172	0.124426	0.855858	0.97798	2.12635	3.85249	NA	2.26266	0.90149
mmu-miR-5129-3p	-1.93106	0.168841	0.125717	0.855858	NA	0.70878	1.15575	NA	NA	0.3005
mmu-miR-6925-3p	-1.91339	0.186501	0.125821	0.855858	0.97798	0.35439	0.38525	0.5344	NA	NA
mmu-miR-1954	-1.13868	0.865745	0.12684	0.855858	0.97798	1.77196	1.541	1.06879	0.45253	0.601
mmu-miR-7653-3p	1.39475	0.883101	0.127353	0.855858	0.32599	1.41757	NA	1.60319	3.16772	0.601
mmu-miR-181d-3p	-1.62344	0.389664	0.127916	0.855858	0.32599	0.70878	1.541	NA	NA	0.601
mmu-miR-196b-5p	-0.532762	5.26698	0.128547	0.855858	34.8815	55.9938	38.5249	27.2542	42.538	26.7444
mmu-miR-212-5p	-1.18508	1.03561	0.12875	0.855858	0.32599	3.18952	1.92625	0.5344	0.90506	0.90149
mmu-miR-802-5p	-0.628391	3.34894	0.132537	0.855858	9.45385	12.7581	10.787	6.94716	5.43038	10.5174
mmu-miR-23a-5p	-0.533293	4.60535	0.133227	0.855858	16.9517	36.5023	28.8937	24.5822	17.6487	18.6309
mmu-miR-292a-5p	-0.774396	2.4045	0.13352	0.855858	4.23793	8.151	4.23774	2.67198	4.07278	3.60598
mmu-miR-1191b-5p	-1.95329	0.171496	0.135461	0.855858	NA	0.35439	1.541	NA	NA	0.3005
mmu-miR-101a-3p	-0.670569	9.2272	0.135478	0.855858	632.43	410.385	1035.16	500.73	226.718	741.029
mmu-miR-370-5p	-0.525729	4.60088	0.139527	0.855858	27.0576	25.8706	25.4264	18.1695	18.1013	24.0399
mmu-miR-96-3p	-1.55223	0.41163	0.140149	0.855858	0.97798	0.70878	0.7705	1.06879	NA	NA
mmu-miR-3102-3p.2-3p	0.753435	2.47471	0.140464	0.855858	2.28196	3.18952	5.00824	7.48155	4.07278	7.51246
mmu-miR-770-5p	0.552346	4.02727	0.142687	0.855858	7.17189	15.9476	14.2542	16.0319	21.269	20.7344
mmu-miR-669e-5p	-0.606809	3.48182	0.143757	0.855858	12.3878	9.56856	13.4837	9.08474	8.14557	8.71445
mmu-miR-205-5p	0.481038	5.3064	0.148622	0.855858	21.1897	41.4638	32.7462	41.6829	43.443	57.0947
mmu-miR-6967-3p	0.77702	2.19773	0.1518	0.855858	2.28196	3.54391	2.3115	5.87836	2.71519	6.61096
mmu-miR-5128	-1.75593	0.481157	0.152327	0.855858	1.95597	0.70878	NA	NA	0.90506	NA
mmu-miR-181a-3p	-0.478435	6.02135	0.155818	0.855858	56.0711	100.647	61.2546	57.7148	66.0696	44.4738
mmu-let-7b-3p	-0.673334	3.19671	0.155818	0.855858	4.23793	11.6949	15.0247	5.87836	9.05063	5.40897
mmu-miR-3084-5p	1.34065	0.518812	0.156171	0.855858	NA	0.35439	0.7705	1.06879	0.45253	1.50249
mmu-miR-193a-5p	-0.491341	4.54798	0.156635	0.855858	19.5597	26.2249	30.8199	22.4447	18.5538	18.3304
mmu-miR-200b-3p	0.40598	10.5662	0.157395	0.855858	1202.6	1176.58	1311.39	2012	1707.85	1711.34
mmu-miR-7092-3p	-1.61948	0.383761	0.157693	0.855858	0.65199	1.77196	NA	NA	NA	0.601
mmu-miR-29c-5p	-0.77415	2.25131	0.161382	0.855858	2.28196	8.151	4.62299	2.13759	3.62025	3.30548
mmu-miR-9769-3p	1.35198	0.528721	0.162483	0.855858	NA	NA	1.15575	1.06879	0.90506	1.20199
mmu-miR-125b-5p	0.469284	9.92079	0.164851	0.855858	367.396	979.183	1097.58	1124.91	844.424	1589.03
mmu-miR-204-5p	0.84985	2.38796	0.166871	0.855858	0.32599	6.37904	3.08199	4.27517	5.43038	8.11345
mmu-miR-151-3p	-0.482928	9.05953	0.169161	0.855858	689.805	522.727	504.677	497.523	595.984	294.188
mmu-miR-3087-3p	1.46534	0.326361	0.169647	0.855858	NA	NA	0.7705	0.5344	0.90506	0.90149
mmu-miR-7668-3p	1.74958	0.102452	0.169666	0.855858	NA	NA	0.38525	1.06879	0.45253	0.3005
mmu-miR-193b-5p	-0.852243	1.35882	0.169843	0.855858	1.62997	2.48074	2.69674	0.5344	1.81013	1.50249
mmu-miR-1195	1.74241	0.10079	0.170425	0.855858	NA	NA	0.38525	0.5344	0.90506	0.3005
mmu-miR-1969	-1.89071	0.160894	0.170762	0.855858	NA	1.77196	NA	NA	NA	0.3005
mmu-miR-1934-3p	-0.885093	1.2961	0.17254	0.855858	0.97798	2.48074	3.08199	1.60319	1.35759	0.90149
mmu-miR-3058-5p	0.931409	1.1241	0.173247	0.855858	0.65199	1.77196	0.38525	2.13759	1.35759	2.40399
mmu-miR-1193-5p	-0.662278	2.72518	0.175329	0.855858	7.49788	4.96148	7.70499	4.27517	5.43038	4.50747
mmu-miR-346-5p	1.23047	0.686486	0.179042	0.855858	NA	0.35439	1.15575	0.5344	0.90506	2.10349
mmu-miR-182-3p	1.71722	0.0884685	0.179388	0.855858	NA	0.35439	NA	NA	0.90506	0.601
mmu-miR-7073-5p	1.71722	0.0884685	0.179388	0.855858	NA	0.35439	NA	NA	0.90506	0.601
mmu-miR-466n-5p	0.860384	1.31884	0.179923	0.855858	0.65199	1.06317	1.92625	2.67198	1.35759	3.00498
mmu-miR-6967-5p	-1.17045	0.701131	0.179927	0.855858	0.32599	1.77196	1.541	1.06879	NA	0.601
mmu-miR-6956-3p	1.15925	0.650003	0.180163	0.855858	NA	0.35439	1.15575	1.06879	1.35759	1.20199
mmu-miR-6546-3p	1.76199	0.0964295	0.181398	0.855858	NA	0.35439	NA	NA	1.35759	0.3005
mmu-miR-6898-5p	1.76199	0.0964295	0.181398	0.855858	NA	0.35439	NA	NA	1.35759	0.3005
mmu-miR-7052-5p	1.76199	0.0964295	0.181398	0.855858	NA	0.35439	NA	NA	1.35759	0.3005
mmu-miR-10b-3p	1.71837	0.0944703	0.181429	0.855858	NA	NA	0.38525	1.06879	NA	0.601
mmu-miR-3057-5p	-0.629788	2.87717	0.183816	0.855858	8.14987	7.08783	7.31974	8.01595	4.07278	4.50747
mmu-miR-490-5p	0.493969	4.5515	0.183924	0.855858	17.2777	13.8213	22.3445	23.5135	24.8892	34.8578
mmu-miR-195a-5p	0.433443	5.42317	0.185369	0.855858	23.4716	47.134	35.0577	47.5613	50.6835	54.0897
mmu-miR-342-3p	0.49175	7.24461	0.18616	0.855858	52.4852	194.561	134.452	133.599	171.057	250.916
mmu-miR-411-3p	0.359055	11.5151	0.186376	0.855858	2134.94	2643.05	2580.4	3455.94	3431.09	3447.92
mmu-miR-6911-5p	1.85453	0.104416	0.192587	0.855858	NA	0.35439	NA	NA	1.81013	NA
mmu-miR-1b-3p	1.67336	0.0848636	0.19389	0.855858	NA	NA	0.38525	0.5344	NA	0.90149
mmu-miR-3085-3p	1.44599	0.311909	0.194467	0.855858	NA	0.70878	NA	NA	0.90506	1.20199
mmu-miR-544-5p	0.73812	1.91039	0.194739	0.855858	2.28196	1.41757	2.69674	4.27517	2.71519	4.80797
mmu-miR-3068-3p	0.598003	2.94566	0.195432	0.855858	2.28196	8.151	6.16399	7.48155	9.50316	9.31545
mmu-miR-7014-5p	-1.64288	0.0902992	0.196211	0.855858	0.32599	0.35439	0.7705	NA	NA	0.3005
mmu-miR-3103-3p	-1.00451	0.82258	0.198295	0.855858	0.97798	1.41757	1.541	0.5344	1.35759	0.3005
mmu-miR-7226-3p	-0.893968	1.22968	0.199096	0.855858	1.62997	2.83513	1.541	NA	0.90506	2.10349
mmu-miR-132-3p	0.442059	5.66619	0.201683	0.855858	21.1897	62.3729	43.9184	59.8524	60.1867	61.3017
mmu-miR-6972-3p	0.747059	2.42334	0.201897	0.855858	2.28196	6.37904	1.541	6.41276	8.5981	3.60598
mmu-miR-6900-3p	-0.951158	1.30477	0.202015	0.855858	3.58594	1.77196	0.7705	1.06879	1.35759	1.20199
mmu-miR-669f-5p	-0.479903	3.8947	0.202292	0.855858	11.4098	18.7827	17.7215	14.4287	12.6709	10.2169
mmu-miR-296-3p	-0.391697	9.51717	0.202554	0.855858	756.634	768.32	831.368	748.69	751.655	482.3
mmu-miR-676-5p	0.429584	5.08531	0.20307	0.855858	24.7756	30.832	25.4264	41.1486	44.8006	33.9563
mmu-miR-672-3p	1.31975	0.678169	0.204441	0.855858	NA	0.35439	1.15575	3.20638	0.90506	0.3005
mmu-miR-6968-3p	-1.60268	0.0955668	0.205821	0.855858	0.32599	0.70878	0.38525	NA	0.45253	NA
mmu-miR-7031-3p	-1.60452	0.0999244	0.206783	0.855858	0.32599	0.35439	0.7705	0.5344	NA	NA
mmu-miR-467e-5p	-0.399375	5.88165	0.207359	0.855858	55.0931	63.7904	70.8859	55.0429	50.231	52.5872
mmu-miR-195a-3p	-0.977415	1.18467	0.207943	0.855858	2.93395	1.06317	1.541	NA	1.81013	1.20199
mmu-miR-148a-3p	-0.352593	13.8598	0.209563	0.855858	15882.8	17478.2	13851.3	14285.5	14398.6	12290.4
mmu-miR-497a-3p	1.24334	0.702392	0.210586	0.855858	0.32599	NA	1.15575	2.13759	NA	1.80299
mmu-let-7c-3p	-0.783111	2.22768	0.210852	0.855858	2.28196	6.73343	5.77874	0.5344	5.88291	2.40399
mmu-miR-16-3p	-0.386819	7.37311	0.210924	0.855858	150.61	179.322	207.649	140.546	129.424	180.599
[truncated: 949 more rows]

## Sheet: Intestine
miRNA	logFC	logCPM	PValue	FDR	Zswim8+/+ Small intestine, rep1	Zswim8+/+ Small intestine, rep2	Zswim8+/+ Small intestine, rep3	Zswim8‒/‒ Small intestine, rep1	Zswim8‒/‒ Small intestine, rep2	Zswim8‒/‒ Small intestine, rep3
[truncated: 1,389 more rows]

[truncated: 3 more sheets: Kidney, Skin, Stomach]
